# Supplementary material for: 4-Amino-3,5-di­chloro­pyridinium 3-hy­droxy­pico­linate monohydrate
Source: IUCrdata. 2023 Sep 22;8(Pt 9):x230821. doi: 10.1107/S2414314623008210 (PMC10561231; doi:10.1107/S2414314623008210)
Supplement: Supplementary file 1 [file x-08-x230821-sup1.cif]

##############################################################################
#                                                                            #
# This CIF contains the data for a data article accepted for                 #
# publication in IUCrData. It conforms to the requirements of                #
# Notes for Authors for IUCrData, and has been                               #
# peer reviewed under the auspices of IUCrData.                              #
#                                                                            #
# Full details of the Crystallographic Information File format               #
# are given in the paper "The Crystallographic Information File (CIF):       #
# a New Standard Archive File for Crystallography" by S. R. Hall, F. H.      #
# Allen and I. D. Brown [Acta Cryst. (1991), A47, 655-685].                  #
#                                                                            #
# The current version of the core CIF dictionary is obtainable from          #
# ftp://ftp.iucr.org/pub/cif_core.dic.                                       #
#                                                                            #
# Software is freely available for graphical display of the structure(s)     #
# in this CIF. For information consult the CIF software page                 #
# http://www.iucr.org/resources/cif/software.                                #
#                                                                            #
# This file may be used for bona fide research purposes within the           #
# scientific community so long as proper attribution is given to the data    # 
# article from which it was obtained.                                        #
#                                                                            #
##############################################################################
data_global
_audit_creation_method     'form.cif (version 2.0)'
_journal_data_validation_number     ?
_journal_date_recd_electronic     2023-09-15
_journal_date_accepted     2023-09-19
_journal_name_full     'IUCrData'
_journal_year     2023
_journal_volume     8
_journal_issue      9
_journal_page_first     0
_journal_page_last     0
_journal_paper_category     HO
_journal_paper_doi     10.1107/S2414314623008210
_journal_coeditor_code     HB4452
_publ_contact_author_name     'Madhukar Hemamalini'
_publ_contact_author_address
;
      Department of Chemistry
      Mother Teresa Women's University
      Kodaikanal-620 101
      INDIA
;
_publ_contact_author_email     'hemamalini2k3@yahoo.com'
_publ_contact_author_fax     ?
_publ_contact_author_phone     ?
_publ_section_title
;
4-Amino-3,5-dichloropyridinium 3-hydroxypicolinate monohydrate
;
loop_
    _publ_author_name
    _publ_author_footnote
    _publ_author_address
    'Agalya Ashokan' ?
;
Department of Chemistry
Mother Teresa Women's University
Kodaikanal
Tamil Nadu
India
;
    'Jayasudha Nehru' ?
;
Department of Chemistry
Mother Teresa Women's University
Kodaikanal
Tamil Nadu
India
;
    'Nandhini Chakkarapani' ?
;
Department of Crystallography and Biophysics
University of Madras
Guindy Campus
Chennai-600 025
Tamil Nadu
India
;
    'Themmila Khamrang' ?
;
Assistant Professor
Department of Chemistry
DM College of Science
Dhanamanjuri University
Imphal
Manipur-795 001
India
;
    'Savaridasan Jose Kavitha' ?
;
Department of Chemistry
Mother Teresa Women's University
Kodaikanal
Tamil Nadu
India
;
    'Venkatachalam Rajakannan' ?
;
Department of Crystallography and Biophysics
University of Madras
Guindy Campus
Chennai-600 025
Tamil Nadu
India
;
    'Madhukar Hemamalini' ?
;
Department of Chemistry
Mother Teresa Women's University
Kodaikanal
Tamil Nadu
India
;
_publ_section_synopsis
;
The title hydrated salt features a dense array of hydrogen bonds, forming a
three-dimensional network.
;
data_I
_audit_creation_method     'SHELXL-2018/3'
_chemical_name_systematic
;
4-Amino-3,5-dichloropyridinium 3-hydroxypyridine-2-carboxylate monohydrate
;
_chemical_name_common
;
4-Amino-3,5-dichloropyridinium 3-hydroxypicolinate monohydrate
;
_chemical_formula_moiety     'C5 H5 Cl2 N2 +, C6 H4 N1 O3 -, H2 O1'
_chemical_formula_sum     'C11 H11 Cl2 N3 O4'
_chemical_formula_iupac     'C5 H5 Cl2 N2 +, C6 H4 N1 O3 -, H2 O1'
_chemical_formula_weight     320.13
_chemical_melting_point     ?
_space_group_crystal_system     monoclinic
_space_group_name_H-M_alt     'P 21/c'
_space_group_name_Hall     '-P 2ybc'
loop_
    _space_group_symop_operation_xyz
    'x, y, z'
    '-x, y+1/2, -z+1/2'
    '-x, -y, -z'
    'x, -y-1/2, z-1/2'
_cell_length_a     8.4267(19)
_cell_length_b     14.084(3)
_cell_length_c     10.900(2)
_cell_angle_alpha     90
_cell_angle_beta     91.953(8)
_cell_angle_gamma     90
_cell_volume     1292.9(5)
_cell_formula_units_Z     4
_cell_measurement_reflns_used     3676
_cell_measurement_theta_min     2.52
_cell_measurement_theta_max     28.76
_cell_measurement_temperature     296(2)
_exptl_crystal_description     plate
_exptl_crystal_colour     colourless
_exptl_crystal_size_max     0.456
_exptl_crystal_size_mid     0.321
_exptl_crystal_size_min     0.126
_exptl_crystal_density_diffrn     1.645
_exptl_crystal_density_meas     ?
_exptl_crystal_density_method     'not measured'
_exptl_crystal_F_000     656
_exptl_absorpt_coefficient_mu     0.519
_exptl_absorpt_correction_type     multi-scan
_exptl_absorpt_process_details     ?
_exptl_absorpt_correction_T_min     0.819
_exptl_absorpt_correction_T_max     0.937
_diffrn_ambient_temperature     296(2)
_diffrn_source     'fine-focus sealed tube'
_diffrn_radiation_type     MoK\a
_diffrn_radiation_wavelength     0.71073
_diffrn_measurement_device_type     'Agilent Xcalibur, Atlas, Gemini'
_diffrn_measurement_method     '\w scans'
_diffrn_detector_area_resol_mean     ?
_diffrn_reflns_number     45801
_diffrn_reflns_av_R_equivalents     0.0375
_diffrn_reflns_av_unetI/netI     0.0204
_diffrn_reflns_theta_min     2.364
_diffrn_reflns_theta_max     28.684
_diffrn_reflns_theta_full     25.242
_diffrn_measured_fraction_theta_max     0.988
_diffrn_measured_fraction_theta_full     1.000
_diffrn_reflns_limit_h_min     -11
_diffrn_reflns_limit_h_max     11
_diffrn_reflns_limit_k_min     -18
_diffrn_reflns_limit_k_max     18
_diffrn_reflns_limit_l_min     -14
_diffrn_reflns_limit_l_max     14
_diffrn_standards_number     0
_diffrn_standards_interval_count     0
_diffrn_standards_interval_time     0
_diffrn_standards_decay_%     0
_refine_special_details
;
The water H atoms were located in a difference Fourier map and
allowed to refine freely. The remaining H atoms were positioned geometrically
(C---H = 0.93 and N---H = 0.86 \%A) and were refined using a riding model,
with <i>U</i>~iso~(H) = 1.2 <i>U~eq~</i>(C).
;
_reflns_number_total     3296
_reflns_number_gt     2853
_reflns_threshold_expression     'I > 2\s(I)'
_refine_ls_structure_factor_coef     Fsqd
_refine_ls_matrix_type     full
_refine_ls_R_factor_all     0.0403
_refine_ls_R_factor_gt     0.0334
_refine_ls_wR_factor_gt     0.0864
_refine_ls_wR_factor_ref     0.0905
_refine_ls_goodness_of_fit_ref     1.030
_refine_ls_restrained_S_all     1.030
_refine_ls_number_reflns     3296
_refine_ls_number_parameters     185
_refine_ls_number_restraints     0
_refine_ls_hydrogen_treatment     constr
_refine_ls_weighting_scheme     calc
_refine_ls_weighting_details
              'w=1/[\s^2^(Fo^2^)+(0.0465P)^2^+0.3959P] where P=(Fo^2^+2Fc^2^)/3'
_atom_sites_solution_hydrogens     mixed
_atom_sites_solution_primary     ?
_atom_sites_solution_secondary     ?
_refine_ls_shift/su_max     0.000
_refine_ls_shift/su_mean     0.000
_refine_diff_density_max     0.235
_refine_diff_density_min     -0.346
_refine_ls_extinction_method     none
_refine_ls_extinction_coef     .
loop_
    _atom_type_symbol
    _atom_type_description
    _atom_type_scat_dispersion_real
    _atom_type_scat_dispersion_imag
    _atom_type_scat_source
    'C' 'C' 0.0033 0.0016
                         'International Tables Vol C Tables 4.2.6.8 and 6.1.1.4'
    'H' 'H' 0.0000 0.0000
                         'International Tables Vol C Tables 4.2.6.8 and 6.1.1.4'
    'Cl' 'Cl' 0.1484 0.1585
                         'International Tables Vol C Tables 4.2.6.8 and 6.1.1.4'
    'N' 'N' 0.0061 0.0033
                         'International Tables Vol C Tables 4.2.6.8 and 6.1.1.4'
    'O' 'O' 0.0106 0.0060
                         'International Tables Vol C Tables 4.2.6.8 and 6.1.1.4'
_computing_data_collection
;
CrysAlis PRO (Agilent, 2012)
;
_computing_cell_refinement
;
CrysAlis PRO (Agilent, 2012)
;
_computing_data_reduction
;
CrysAlis PRO (Agilent, 2012)
;
_computing_structure_solution
;
<i>SHELXT2018/2</i> (Sheldrick, 2015a)
;
_computing_structure_refinement
;
<i>SHELXL2018/3</i> (Sheldrick, 2015b)
;
_computing_molecular_graphics
;
PLATON (Spek, 2020)
;
_computing_publication_material
;
PLATON (Spek, 2020)
;
loop_
    _atom_site_type_symbol
    _atom_site_label
    _atom_site_fract_x
    _atom_site_fract_y
    _atom_site_fract_z
    _atom_site_U_iso_or_equiv
    _atom_site_adp_type
    _atom_site_calc_flag
    _atom_site_occupancy
    _atom_site_disorder_assembly
    _atom_site_disorder_group
    Cl Cl1 0.85851(4) 0.68420(3) 0.15096(4) 0.04683(12) Uani d 1 . .
    Cl Cl2 0.89478(5) 0.30311(2) 0.10521(4) 0.04737(12) Uani d 1 . .
    O O1 0.42463(12) 0.67099(7) 0.27823(11) 0.0439(3) Uani d 1 . .
    O O2 0.61861(13) 0.71788(7) 0.40818(11) 0.0459(3) Uani d 1 . .
    O O3 0.82471(14) 0.60173(8) 0.48694(13) 0.0535(3) Uani d 1 . .
    H H3 0.780642 0.653220 0.477230 0.080 Uiso calc 1 . .
    N N3 0.50360(13) 0.48436(8) 0.31752(10) 0.0321(2) Uani d 1 . .
    N N1 1.19792(14) 0.49866(8) 0.22147(11) 0.0371(3) Uani d 1 . .
    H H1 1.294531 0.500301 0.249479 0.045 Uiso calc 1 . .
    N N2 0.73770(13) 0.49223(8) 0.08094(11) 0.0355(3) Uani d 1 . .
    H H2A 0.685153 0.544264 0.072057 0.043 Uiso calc 1 . .
    H H2B 0.694906 0.439155 0.059109 0.043 Uiso calc 1 . .
    C C10 0.59379(14) 0.55395(9) 0.36845(11) 0.0288(3) Uani d 1 . .
    C C11 0.53872(15) 0.65512(9) 0.34965(13) 0.0326(3) Uani d 1 . .
    C C3 0.88438(14) 0.49383(9) 0.12820(11) 0.0291(3) Uani d 1 . .
    C C4 0.96128(15) 0.57881(9) 0.16585(12) 0.0321(3) Uani d 1 . .
    C C6 0.73510(16) 0.53325(10) 0.43364(13) 0.0353(3) Uani d 1 . .
    C C2 0.97853(16) 0.41096(9) 0.14404(12) 0.0325(3) Uani d 1 . .
    C C5 1.11412(16) 0.57934(10) 0.21103(13) 0.0362(3) Uani d 1 . .
    H H5 1.160941 0.636508 0.234961 0.043 Uiso calc 1 . .
    C C1 1.13192(17) 0.41529(10) 0.18845(13) 0.0373(3) Uani d 1 . .
    H H1A 1.191375 0.359836 0.195919 0.045 Uiso calc 1 . .
    C C9 0.55198(17) 0.39478(10) 0.32671(14) 0.0388(3) Uani d 1 . .
    H H9 0.488901 0.347163 0.291583 0.047 Uiso calc 1 . .
    C C8 0.69351(18) 0.37002(10) 0.38699(15) 0.0428(3) Uani d 1 . .
    H H8 0.725723 0.306886 0.390273 0.051 Uiso calc 1 . .
    C C7 0.78549(17) 0.43927(11) 0.44166(15) 0.0431(3) Uani d 1 . .
    H H7 0.880028 0.423758 0.483433 0.052 Uiso calc 1 . .
    O O1W 0.48614(13) 0.86692(8) 0.53048(11) 0.0441(3) Uani d 1 . .
    H H1W 0.518086 0.816660 0.495934 0.066 Uiso d 1 . .
    H H2W 0.462944 0.849278 0.602250 0.066 Uiso d 1 . .
loop_
    _atom_site_aniso_label
    _atom_site_aniso_U_11
    _atom_site_aniso_U_22
    _atom_site_aniso_U_33
    _atom_site_aniso_U_12
    _atom_site_aniso_U_13
    _atom_site_aniso_U_23
    Cl1 0.0388(2) 0.03527(19) 0.0658(3) 0.00513(13) -0.00686(17) -0.01076(16)
    Cl2 0.0497(2) 0.03070(18) 0.0608(3) -0.00776(14) -0.01108(18) 0.00405(15)
    O1 0.0385(5) 0.0339(5) 0.0585(7) 0.0032(4) -0.0120(5) 0.0042(5)
    O2 0.0429(6) 0.0320(5) 0.0621(7) -0.0008(4) -0.0073(5) -0.0116(5)
    O3 0.0416(6) 0.0449(6) 0.0723(8) -0.0023(5) -0.0249(6) -0.0072(6)
    N3 0.0294(5) 0.0297(5) 0.0371(6) 0.0000(4) -0.0023(4) -0.0008(4)
    N1 0.0295(5) 0.0419(6) 0.0393(6) -0.0021(5) -0.0075(5) 0.0026(5)
    N2 0.0278(5) 0.0345(6) 0.0438(6) -0.0027(4) -0.0051(5) -0.0019(5)
    C10 0.0268(6) 0.0282(6) 0.0313(6) -0.0006(5) 0.0004(5) -0.0009(5)
    C11 0.0294(6) 0.0290(6) 0.0397(7) 0.0010(5) 0.0023(5) -0.0010(5)
    C3 0.0273(6) 0.0342(6) 0.0258(6) -0.0031(5) 0.0007(5) 0.0009(5)
    C4 0.0299(6) 0.0327(6) 0.0335(6) -0.0009(5) -0.0010(5) -0.0027(5)
    C6 0.0290(6) 0.0371(7) 0.0396(7) -0.0004(5) -0.0039(5) 0.0003(6)
    C2 0.0340(6) 0.0304(6) 0.0329(6) -0.0047(5) -0.0028(5) 0.0039(5)
    C5 0.0323(6) 0.0387(7) 0.0374(7) -0.0054(5) -0.0035(5) -0.0036(6)
    C1 0.0357(7) 0.0363(7) 0.0396(7) 0.0008(5) -0.0048(6) 0.0065(6)
    C9 0.0387(7) 0.0292(6) 0.0483(8) -0.0009(5) -0.0021(6) -0.0018(6)
    C8 0.0413(8) 0.0320(7) 0.0549(9) 0.0084(6) 0.0016(7) 0.0068(6)
    C7 0.0327(7) 0.0436(8) 0.0526(9) 0.0074(6) -0.0066(6) 0.0075(7)
    O1W 0.0418(6) 0.0358(5) 0.0542(7) 0.0069(4) -0.0077(5) -0.0016(5)
_geom_special_details
;
 All esds (except the esd in the dihedral angle between two l.s. planes)
 are estimated using the full covariance matrix.  The cell esds are taken
 into account individually in the estimation of esds in distances, angles
 and torsion angles; correlations between esds in cell parameters are only
 used when they are defined by crystal symmetry.  An approximate (isotropic)
 treatment of cell esds is used for estimating esds involving l.s. planes.
;
loop_
    _geom_bond_atom_site_label_1
    _geom_bond_atom_site_label_2
    _geom_bond_site_symmetry_2
    _geom_bond_distance
    _geom_bond_publ_flag
    Cl1 C4 . 1.7233(14) ?
    Cl2 C2 . 1.7217(14) ?
    O1 C11 . 1.2366(17) ?
    O2 C11 . 1.2697(17) ?
    O3 C6 . 1.3446(17) ?
    O3 H3 . 0.8200 ?
    N3 C9 . 1.3287(18) ?
    N3 C10 . 1.3481(16) ?
    N1 C5 . 1.3406(18) ?
    N1 C1 . 1.3430(18) ?
    N1 H1 . 0.8600 ?
    N2 C3 . 1.3229(16) ?
    N2 H2A . 0.8600 ?
    N2 H2B . 0.8600 ?
    C10 C6 . 1.3965(18) ?
    C10 C11 . 1.5103(18) ?
    C3 C4 . 1.4151(17) ?
    C3 C2 . 1.4184(18) ?
    C4 C5 . 1.3631(18) ?
    C6 C7 . 1.392(2) ?
    C2 C1 . 1.3661(19) ?
    C5 H5 . 0.9300 ?
    C1 H1A . 0.9300 ?
    C9 C8 . 1.386(2) ?
    C9 H9 . 0.9300 ?
    C8 C7 . 1.370(2) ?
    C8 H8 . 0.9300 ?
    C7 H7 . 0.9300 ?
    O1W H1W . 0.8499 ?
    O1W H2W . 0.8500 ?
loop_
    _geom_angle_atom_site_label_1
    _geom_angle_atom_site_label_2
    _geom_angle_atom_site_label_3
    _geom_angle_site_symmetry_1
    _geom_angle_site_symmetry_3
    _geom_angle
    _geom_angle_publ_flag
    C6 O3 H3 . . 109.5 ?
    C9 N3 C10 . . 119.47(12) ?
    C5 N1 C1 . . 120.41(12) ?
    C5 N1 H1 . . 119.8 ?
    C1 N1 H1 . . 119.8 ?
    C3 N2 H2A . . 120.0 ?
    C3 N2 H2B . . 120.0 ?
    H2A N2 H2B . . 120.0 ?
    N3 C10 C6 . . 121.12(12) ?
    N3 C10 C11 . . 117.62(11) ?
    C6 C10 C11 . . 121.24(11) ?
    O1 C11 O2 . . 125.31(13) ?
    O1 C11 C10 . . 118.99(12) ?
    O2 C11 C10 . . 115.68(12) ?
    N2 C3 C4 . . 122.67(12) ?
    N2 C3 C2 . . 123.00(12) ?
    C4 C3 C2 . . 114.33(11) ?
    C5 C4 C3 . . 121.81(12) ?
    C5 C4 Cl1 . . 119.66(11) ?
    C3 C4 Cl1 . . 118.52(10) ?
    O3 C6 C7 . . 119.29(12) ?
    O3 C6 C10 . . 121.79(13) ?
    C7 C6 C10 . . 118.91(13) ?
    C1 C2 C3 . . 121.66(12) ?
    C1 C2 Cl2 . . 120.10(11) ?
    C3 C2 Cl2 . . 118.24(10) ?
    N1 C5 C4 . . 120.96(13) ?
    N1 C5 H5 . . 119.5 ?
    C4 C5 H5 . . 119.5 ?
    N1 C1 C2 . . 120.81(13) ?
    N1 C1 H1A . . 119.6 ?
    C2 C1 H1A . . 119.6 ?
    N3 C9 C8 . . 122.09(13) ?
    N3 C9 H9 . . 119.0 ?
    C8 C9 H9 . . 119.0 ?
    C7 C8 C9 . . 119.48(13) ?
    C7 C8 H8 . . 120.3 ?
    C9 C8 H8 . . 120.3 ?
    C8 C7 C6 . . 118.88(13) ?
    C8 C7 H7 . . 120.6 ?
    C6 C7 H7 . . 120.6 ?
    H1W O1W H2W . . 104.5 ?
loop_
    _geom_torsion_atom_site_label_1
    _geom_torsion_atom_site_label_2
    _geom_torsion_atom_site_label_3
    _geom_torsion_atom_site_label_4
    _geom_torsion_site_symmetry_1
    _geom_torsion_site_symmetry_2
    _geom_torsion_site_symmetry_3
    _geom_torsion_site_symmetry_4
    _geom_torsion
    _geom_torsion_publ_flag
    C9 N3 C10 C6 . . . . -1.8(2) ?
    C9 N3 C10 C11 . . . . 176.65(12) ?
    N3 C10 C11 O1 . . . . -7.84(19) ?
    C6 C10 C11 O1 . . . . 170.60(13) ?
    N3 C10 C11 O2 . . . . 173.80(12) ?
    C6 C10 C11 O2 . . . . -7.76(19) ?
    N2 C3 C4 C5 . . . . -178.05(13) ?
    C2 C3 C4 C5 . . . . 1.20(19) ?
    N2 C3 C4 Cl1 . . . . 0.74(18) ?
    C2 C3 C4 Cl1 . . . . 179.99(10) ?
    N3 C10 C6 O3 . . . . -178.70(13) ?
    C11 C10 C6 O3 . . . . 2.9(2) ?
    N3 C10 C6 C7 . . . . 2.4(2) ?
    C11 C10 C6 C7 . . . . -175.97(13) ?
    N2 C3 C2 C1 . . . . 177.27(13) ?
    C4 C3 C2 C1 . . . . -1.97(19) ?
    N2 C3 C2 Cl2 . . . . -2.54(18) ?
    C4 C3 C2 Cl2 . . . . 178.22(10) ?
    C1 N1 C5 C4 . . . . -0.6(2) ?
    C3 C4 C5 N1 . . . . 0.0(2) ?
    Cl1 C4 C5 N1 . . . . -178.74(11) ?
    C5 N1 C1 C2 . . . . -0.2(2) ?
    C3 C2 C1 N1 . . . . 1.5(2) ?
    Cl2 C2 C1 N1 . . . . -178.65(11) ?
    C10 N3 C9 C8 . . . . -0.2(2) ?
    N3 C9 C8 C7 . . . . 1.6(2) ?
    C9 C8 C7 C6 . . . . -0.9(2) ?
    O3 C6 C7 C8 . . . . -179.94(15) ?
    C10 C6 C7 C8 . . . . -1.0(2) ?
loop_
    _geom_hbond_atom_site_label_D
    _geom_hbond_atom_site_label_H
    _geom_hbond_atom_site_label_A
    _geom_hbond_site_symmetry_A
    _geom_hbond_distance_DH
    _geom_hbond_distance_HA
    _geom_hbond_distance_DA
    _geom_hbond_angle_DHA
    _geom_hbond_publ_flag
    O3 H3 O2 . 0.82 1.79 2.5155(17) 147 yes
    N1 H1 N3 1_655 0.86 1.90 2.7546(17) 171 yes
    N2 H2A O1W 4_575 0.86 2.13 2.9414(17) 157 yes
    N2 H2B O1W 2_645 0.86 2.05 2.8269(17) 149 yes
    O1W H1W O2 . 0.85 1.90 2.7442(17) 170 yes
    O1W H2W O1 4_576 0.85 1.98 2.8181(18) 170 yes
    C5 H5 O1 1_655 0.93 2.31 2.9864(18) 129 yes
    C5 H5 Cl2 2_755 0.93 2.97 3.7363(16) 141 yes
    C7 H7 O3 3_766 0.93 2.52 3.399(2) 157 yes
_shelx_space_group_comment
;
The symmetry employed for this shelxl refinement is uniquely defined
by the following loop, which should always be used as a source of
symmetry information in preference to the above space-group names.
They are only intended as comments.
;
_shelx_estimated_absorpt_T_min     0.798
_shelx_estimated_absorpt_T_max     0.937
_shelx_hkl_file
;
   1   0   0   76.49    3.20
   1   0   0   87.39    3.30
   1   0   0   93.79    3.40
   2   0   0  222.28    8.50
   2   0   0  218.08    8.50
   2   0   0  222.08    8.70
   2   0   0  225.28    8.60
   2   0   0  228.88    8.60
   2   0   0  237.38    8.40
  -2   0   0  241.18    8.50
  -2   0   0  233.78    8.60
  -2   0   0  212.18    8.60
  -2   0   0  229.68    8.50
   3   0   0 2929.11  115.49
   3   0   0 2978.30  137.79
  -3   0   0 3068.29  115.99
  -3   0   0 3423.86  138.29
   4   0   0  260.17   10.10
   4   0   0  248.38   10.00
   4   0   0  259.57    9.80
   4   0   0  257.17   10.40
   4   0   0  238.48   10.20
   4   0   0  265.47   10.10
  -4   0   0  258.17   10.20
  -4   0   0  273.37   10.00
  -4   0   0  275.27   10.10
  -4   0   0  264.17   10.10
  -4   0   0  258.97   10.40
  -4   0   0  258.17   10.30
   5   0   0  198.68    8.40
   5   0   0  233.58    8.80
   5   0   0  212.88    8.80
   5   0   0  197.38    8.70
   5   0   0  240.08    9.30
  -5   0   0  209.98    8.70
  -5   0   0  236.98    9.30
  -5   0   0  215.98    8.80
  -5   0   0  229.88    9.10
  -5   0   0  220.48    8.80
   6   0   0    0.20    0.40
   6   0   0    0.70    0.50
   6   0   0    0.10    0.30
  -6   0   0    0.40    0.40
  -6   0   0    0.00    0.30
   7   0   0  129.79    5.50
   7   0   0  131.49    6.40
   7   0   0  130.19    6.00
  -7   0   0  131.29    6.00
  -7   0   0  135.59    5.90
  -7   0   0  121.39    6.40
  -7   0   0  128.09    6.40
  -7   0   0  137.19    6.40
   8   0   0  131.39    6.10
   8   0   0  125.49    6.10
   8   0   0  122.69    5.50
  -8   0   0  123.59    5.90
  -8   0   0  135.89    6.60
  -8   0   0  128.59    6.40
  -8   0   0  124.39    6.00
   9   0   0    3.10    1.00
   9   0   0    4.00    1.20
   9   0   0    4.10    0.80
  -9   0   0    7.00    1.50
  -9   0   0    4.20    1.40
  -9   0   0    3.40    1.00
  -9   0   0    3.70    1.20
  10   0   0    4.60    0.90
  10   0   0    6.70    1.50
  10   0   0    7.00    1.60
 -10   0   0    6.20    1.80
 -10   0   0    4.10    1.50
 -10   0   0    4.70    1.10
  11   0   0    8.10    1.80
  11   0   0    9.10    1.50
  11   0   0   10.60    2.20
 -11   0   0    8.00    2.30
 -11   0   0   10.70    3.10
 -11   0   0    8.00    1.90
 -11   0  -1   -0.70    1.30
 -11   0  -1    1.00    1.20
  11   0   1    0.20    1.00
  11   0   1   -0.10    0.90
  11   0   1    0.60    1.10
 -10   0  -1    1.90    1.20
 -10   0  -1    0.20    1.00
 -10   0  -1   -0.90    1.00
  10   0   1    0.50    1.00
  10   0   1    1.20    0.90
  10   0   1    0.20    0.70
  10   0   1    0.70    0.80
  -9   0  -1    0.10    0.90
  -9   0  -1    0.30    0.70
  -9   0  -1    0.60    0.90
   9   0   1    1.10    0.60
   9   0   1    0.90    0.80
   9   0   1    0.20    0.70
   9   0   1    0.80    0.70
  -8   0  -1    0.10    0.60
  -8   0  -1    1.90    1.00
  -8   0  -1    0.00    0.50
  -8   0  -1    0.50    0.80
   8   0   1    0.60    0.60
   8   0   1    1.00    0.60
   8   0   1    0.00    0.50
  -7   0  -1   -0.50    0.50
  -7   0  -1   -0.40    0.40
  -7   0  -1    0.10    0.50
  -7   0  -1   -0.10    0.80
  -7   0  -1   -1.10    0.50
   7   0   1   -0.10    0.50
   7   0   1   -0.20    0.70
   7   0   1    0.30    0.50
   7   0   1   -0.30    0.30
  -6   0  -1    0.40    0.50
  -6   0  -1    1.00    0.60
  -6   0  -1    0.30    0.40
  -6   0  -1    0.10    0.50
  -6   0  -1    0.20    0.30
  -6   0  -1   -0.40    0.50
   6   0   1    0.40    0.50
   6   0   1   -0.10    0.50
   6   0   1    0.20    0.30
   6   0   1   -0.20    0.60
   6   0   1   -0.60    0.20
  -5   0  -1    0.90    0.50
  -5   0  -1    1.40    0.40
  -5   0  -1    0.90    0.50
  -5   0  -1    1.00    0.40
  -5   0  -1    1.60    0.50
   5   0   1    3.00    0.70
   5   0   1    0.00    0.40
   5   0   1    0.80    0.40
   5   0   1    0.00    0.20
   5   0   1   -0.20    0.30
  -4   0  -1    0.20    0.20
  -4   0  -1    0.30    0.30
  -4   0  -1    1.60    0.50
  -4   0  -1    0.30    0.30
  -4   0  -1    0.50    0.30
  -4   0  -1    0.80    0.40
   4   0   1    0.10    0.20
   4   0   1    1.40    0.40
   4   0   1    0.30    0.40
   4   0   1    0.40    0.20
   4   0   1    0.40    0.30
  -3   0  -1    0.40    0.30
  -3   0  -1    0.50    0.30
  -3   0  -1    0.00    0.20
  -3   0  -1    0.00    0.10
  -3   0  -1    0.00    0.20
  -3   0  -1    0.40    0.20
   3   0   1    0.00    0.30
   3   0   1    0.20    0.10
   3   0   1   -0.10    0.20
   3   0   1    0.30    0.20
   3   0   1    0.30    0.20
   3   0   1    0.70    0.30
  -2   0  -1    0.00    0.20
  -2   0  -1    0.20    0.10
  -2   0  -1    0.10    0.10
  -2   0  -1    0.20    0.20
  -2   0  -1    0.10    0.10
  -2   0  -1    0.20    0.10
  -2   0  -1    0.20    0.10
   2   0   1    0.20    0.10
   2   0   1    0.20    0.20
   2   0   1   -0.10    0.20
   2   0   1    0.30    0.20
   2   0   1    0.30    0.20
   2   0   1    0.00    0.10
  -1   0  -1    0.20    0.10
  -1   0  -1    0.30    0.10
  -1   0  -1    0.20    0.10
  -1   0  -1    0.50    0.10
  -1   0  -1    0.00    0.10
  -1   0  -1    0.20    0.10
  -1   0  -1    0.10    0.10
   1   0   1    0.00    0.10
   1   0   1    0.00    0.10
   1   0   1    0.30    0.10
   1   0   1    0.10    0.10
   1   0   1    0.20    0.10
   1   0   1    0.20    0.10
   1   0   1    0.10    0.10
   1   0   1    0.10    0.10
   0   0  -1    0.00    0.10
   0   0  -1    0.00    0.10
   0   0  -1    0.00    0.10
   0   0   1    0.00    0.10
   0   0   1    0.00    0.10
   0   0   1    0.00    0.10
   1   0  -1   -0.10    0.10
   1   0  -1    0.00    0.10
   1   0  -1    0.10    0.10
   1   0  -1    0.00    0.10
  -1   0   1    0.10    0.10
  -1   0   1   -0.10    0.10
  -1   0   1    0.00    0.10
  -1   0   1    0.00    0.10
  -1   0   1   -0.10    0.10
   2   0  -1   -0.10    0.10
   2   0  -1    0.20    0.20
   2   0  -1    0.00    0.20
   2   0  -1    0.60    0.20
   2   0  -1    0.60    0.20
  -2   0   1    0.10    0.10
  -2   0   1    0.10    0.10
  -2   0   1    0.10    0.20
  -2   0   1    0.10    0.20
  -2   0   1    0.10    0.20
   3   0  -1    0.00    0.20
   3   0  -1    0.20    0.30
   3   0  -1    0.10    0.20
   3   0  -1   -0.10    0.20
   3   0  -1    0.10    0.20
  -3   0   1    0.20    0.20
  -3   0   1    0.10    0.20
  -3   0   1   -0.30    0.20
  -3   0   1    0.10    0.30
  -3   0   1    0.20    0.20
  -3   0   1   -0.10    0.30
   4   0  -1   -0.50    0.30
   4   0  -1   -0.30    0.30
   4   0  -1   -0.30    0.20
   4   0  -1   -0.40    0.30
   4   0  -1    0.00    0.20
  -4   0   1   -0.20    0.40
  -4   0   1    0.00    0.30
  -4   0   1    0.10    0.30
  -4   0   1    0.90    0.40
  -4   0   1   -0.40    0.20
  -4   0   1    0.00    0.30
   5   0  -1    0.20    0.50
   5   0  -1   -0.50    0.40
   5   0  -1   -0.70    0.40
   5   0  -1    0.80    0.40
   5   0  -1   -0.10    0.30
   5   0  -1    0.50    0.30
  -5   0   1    0.60    0.50
  -5   0   1    1.50    0.50
  -5   0   1    0.10    0.30
  -5   0   1    0.60    0.40
  -5   0   1    0.90    0.60
   6   0  -1    0.00    0.60
   6   0  -1    1.10    0.50
   6   0  -1    0.30    0.50
   6   0  -1    2.50    0.70
   6   0  -1    1.70    0.70
   6   0  -1    0.30    0.40
  -6   0   1    0.90    0.50
  -6   0   1   -0.10    0.70
  -6   0   1    1.20    0.80
  -6   0   1    2.80    0.70
  -6   0   1    0.10    0.30
  -6   0   1    1.70    0.80
   7   0  -1    0.10    0.40
   7   0  -1    1.10    0.70
   7   0  -1    0.00    0.40
  -7   0   1    1.10    0.70
  -7   0   1    0.20    0.60
  -7   0   1   -0.30    0.50
  -7   0   1   -0.20    0.80
  -7   0   1   -0.30    0.40
   8   0  -1    0.50    0.50
   8   0  -1   -0.90    0.60
   8   0  -1    0.60    0.70
  -8   0   1    0.00    0.70
  -8   0   1    0.30    0.80
  -8   0   1    0.10    0.60
  -8   0   1   -0.40    0.60
   9   0  -1    0.40    0.80
   9   0  -1    0.10    0.60
   9   0  -1    0.30    0.90
  -9   0   1   -0.50    1.00
  -9   0   1   -0.70    0.70
  -9   0   1    0.50    0.90
  -9   0   1    1.20    1.00
  10   0  -1    0.80    1.00
  10   0  -1   -0.80    0.70
  10   0  -1   -2.20    0.90
 -10   0   1   -0.30    1.10
 -10   0   1   -1.60    1.00
 -10   0   1    0.80    0.90
 -10   0   1   -0.20    1.00
  11   0  -1    1.10    1.30
  11   0  -1   -0.30    1.30
 -11   0   1    1.80    1.40
 -11   0   1   -0.40    1.90
 -11   0   1    0.80    1.90
 -11   0  -2    7.80    1.90
  11   0   2    7.70    1.60
  11   0   2    9.30    1.70
  11   0   2    7.00    1.30
 -10   0  -2   47.10    3.20
 -10   0  -2   45.30    3.50
 -10   0  -2   41.40    4.50
  10   0   2   46.80    2.80
  10   0   2   48.20    3.20
  10   0   2   46.70    3.40
  10   0   2   45.00    3.10
  -9   0  -2    3.80    1.10
  -9   0  -2    3.90    1.20
  -9   0  -2    4.40    1.30
   9   0   2    4.90    0.90
   9   0   2    2.40    0.90
   9   0   2    2.00    0.90
   9   0   2    4.40    1.10
  -8   0  -2   31.90    3.10
  -8   0  -2   33.80    2.60
  -8   0  -2   27.60    2.20
   8   0   2   34.00    2.40
   8   0   2   32.50    2.00
   8   0   2   32.80    2.30
   8   0   2   34.30    2.30
  -7   0  -2  227.28    9.50
  -7   0  -2  211.78    9.40
  -7   0  -2  207.88    8.90
  -7   0  -2  211.78    9.30
   7   0   2  215.78    9.00
   7   0   2  211.68    8.50
   7   0   2  227.78    9.00
   7   0   2  210.28    9.40
  -6   0  -2  111.29    5.20
  -6   0  -2  113.99    5.20
  -6   0  -2  107.79    5.20
  -6   0  -2  113.09    4.90
   6   0   2  109.99    4.90
   6   0   2   94.69    5.00
   6   0   2  118.99    5.00
   6   0   2  105.29    4.90
   6   0   2  104.39    4.90
   6   0   2  107.29    5.80
   6   0   2  112.09    4.60
  -5   0  -2  170.88    7.20
  -5   0  -2  173.48    7.40
  -5   0  -2  180.58    7.00
  -5   0  -2  174.58    7.10
  -5   0  -2  168.38    7.10
  -5   0  -2  175.58    7.30
   5   0   2  172.48    7.00
   5   0   2  173.98    6.70
   5   0   2  164.88    7.10
   5   0   2  171.18    7.00
   5   0   2  164.18    7.50
   5   0   2  175.68    7.00
   5   0   2  163.98    7.00
  -4   0  -2  965.40   34.80
  -4   0  -2  955.90   34.70
  -4   0  -2  960.30   34.40
  -4   0  -2  948.61   34.60
  -4   0  -2  960.80   34.60
  -4   0  -2  921.11   34.30
   4   0   2  942.01   34.20
   4   0   2  933.31   34.50
   4   0   2  925.91   34.50
   4   0   2  955.70   34.90
   4   0   2  946.01   35.00
   4   0   2  907.01   34.40
   4   0   2  930.91   34.50
   4   0   2  956.30   34.40
  -3   0  -2  646.54   24.20
  -3   0  -2  677.93   23.90
  -3   0  -2  658.53   24.00
  -3   0  -2  660.83   24.30
  -3   0  -2  671.03   24.10
  -3   0  -2  668.63   24.20
   3   0   2  615.84   24.00
   3   0   2  654.23   23.80
   3   0   2  649.74   24.10
   3   0   2  656.23   24.40
   3   0   2  684.33   23.90
   3   0   2  655.23   24.10
   3   0   2  656.43   24.40
   3   0   2  641.54   24.00
  -2   0  -2 1442.76   52.09
  -1   0  -2    3.20    0.30
  -1   0  -2    3.40    0.40
  -1   0  -2    3.90    0.30
  -1   0  -2    4.50    0.30
  -1   0  -2    3.60    0.30
   1   0   2    3.30    0.30
   1   0   2    3.70    0.40
   1   0   2    3.30    0.30
   1   0   2    3.50    0.30
   1   0   2    4.00    0.30
   1   0   2    3.60    0.20
   1   0   2    3.80    0.30
   0   0  -2  122.79    4.60
   0   0  -2  127.29    4.60
   0   0  -2  124.19    4.60
   0   0  -2  121.69    4.70
   0   0  -2  124.19    4.60
   0   0  -2  117.79    4.60
   0   0   2  116.29    4.60
   0   0   2  116.59    4.60
   0   0   2  116.59    4.60
   0   0   2  118.29    4.60
   1   0  -2   49.20    2.10
   1   0  -2   51.69    2.30
   1   0  -2   50.79    2.30
   1   0  -2   52.89    1.90
   1   0  -2   45.00    2.20
  -1   0   2   48.10    2.20
  -1   0   2   49.70    2.20
  -1   0   2   54.39    2.30
  -1   0   2   50.69    2.20
  -1   0   2   49.10    2.30
  -1   0   2   51.99    2.20
   2   0  -2 5990.80  261.37
  -2   0   2 7162.78  264.97
   3   0  -2   75.49    3.30
   3   0  -2   76.49    3.50
   3   0  -2   64.19    3.40
   3   0  -2   71.09    3.20
   3   0  -2   74.59    3.50
  -3   0   2   72.99    3.30
  -3   0   2   78.09    3.40
  -3   0   2   73.49    3.40
  -3   0   2   73.89    3.50
  -3   0   2   71.49    3.20
   4   0  -2   86.49    3.70
   4   0  -2   83.49    3.80
   4   0  -2   78.09    3.90
   4   0  -2   80.99    4.00
  -4   0   2   84.49    3.70
  -4   0   2   82.99    4.00
  -4   0   2   74.69    4.00
  -4   0   2   85.19    3.90
  -4   0   2   82.29    3.60
   5   0  -2   34.80    2.20
   5   0  -2   36.80    2.20
  -5   0   2   41.20    2.30
  -5   0   2   35.20    2.70
  -5   0   2   38.70    2.60
  -5   0   2   41.30    2.60
  -5   0   2   41.60    2.30
  -5   0   2   41.40    2.40
  -5   0   2   36.60    2.40
   6   0  -2   71.89    3.50
   6   0  -2   66.59    3.60
   6   0  -2   55.89    3.40
   6   0  -2   64.59    3.30
  -6   0   2   66.09    3.60
  -6   0   2   67.99    3.70
  -6   0   2   64.29    3.40
  -6   0   2   64.39    3.40
  -6   0   2   69.19    3.90
  -6   0   2   62.79    3.80
   7   0  -2    1.40    0.70
   7   0  -2    2.00    0.70
   7   0  -2    0.30    0.60
  -7   0   2    0.40    0.60
  -7   0   2    1.10    0.70
  -7   0   2    3.10    1.00
  -7   0   2    1.40    0.70
  -7   0   2    0.60    0.60
   8   0  -2    5.80    1.20
   8   0  -2    5.50    1.40
   8   0  -2    4.10    1.10
  -8   0   2    5.40    1.40
  -8   0   2    4.30    1.10
  -8   0   2    2.20    0.90
  -8   0   2    6.40    1.30
   9   0  -2   78.99    4.50
   9   0  -2   75.99    4.50
   9   0  -2   76.79    4.00
  -9   0   2   74.49    4.40
  -9   0   2   88.49    4.90
  -9   0   2   78.29    4.40
  -9   0   2   86.79    5.20
  10   0  -2   23.40    2.50
  10   0  -2   18.10    1.80
  10   0  -2   19.70    2.60
 -10   0   2   21.90    2.40
 -10   0   2   20.10    2.20
 -10   0   2   17.00    2.40
 -10   0   2   17.80    3.00
  11   0  -2   13.50    2.30
  11   0  -2    9.40    1.50
  11   0  -2   16.10    2.40
 -11   0   2   14.30    2.50
 -11   0   2   11.90    1.90
 -10   0  -3    1.00    1.60
 -10   0  -3   -0.40    0.90
 -10   0  -3    0.60    1.10
  10   0   3   -0.40    0.70
  10   0   3    1.50    0.90
  10   0   3   -1.40    0.70
  10   0   3    0.40    0.80
  -9   0  -3   -0.40    0.90
  -9   0  -3    0.40    0.80
  -9   0  -3    0.60    0.80
   9   0   3    0.40    0.60
   9   0   3    0.50    0.60
   9   0   3   -0.20    0.70
   9   0   3    0.20    0.70
  -8   0  -3   -0.70    0.60
  -8   0  -3    0.10    0.60
  -8   0  -3   -1.70    0.70
   8   0   3    1.00    0.70
   8   0   3    0.80    0.50
   8   0   3    0.20    0.50
   8   0   3    1.20    0.60
   8   0   3   -1.00    1.00
  -7   0  -3    0.40    0.50
  -7   0  -3    0.30    0.70
  -7   0  -3    1.00    0.50
  -7   0  -3    0.30    0.80
   7   0   3    0.20    0.50
   7   0   3    1.30    0.60
   7   0   3    0.20    0.40
   7   0   3   -0.50    0.70
   7   0   3    1.00    0.60
  -6   0  -3    0.40    0.50
  -6   0  -3    0.20    0.40
  -6   0  -3    0.30    0.60
  -6   0  -3    0.20    0.40
  -6   0  -3    0.60    0.50
   6   0   3   -0.20    0.50
   6   0   3    0.30    0.40
   6   0   3    0.10    0.30
   6   0   3    0.80    0.30
   6   0   3    0.30    0.50
   6   0   3    0.20    0.30
  -5   0  -3    0.30    0.50
  -5   0  -3    0.10    0.40
  -5   0  -3    0.30    0.40
  -5   0  -3   -0.20    0.30
  -5   0  -3    0.40    0.30
  -5   0  -3   -0.30    0.40
   5   0   3    0.00    0.20
   5   0   3    0.40    0.30
   5   0   3    0.20    0.30
   5   0   3    0.40    0.70
   5   0   3   -0.10    0.30
   5   0   3    0.10    0.20
   5   0   3   -0.10    0.50
   5   0   3    0.50    0.40
  -4   0  -3    0.40    0.30
  -4   0  -3    0.30    0.30
  -4   0  -3    0.50    0.20
  -4   0  -3    0.20    0.20
  -4   0  -3    0.80    0.30
   4   0   3    0.30    0.30
   4   0   3    0.10    0.20
   4   0   3    0.30    0.20
   4   0   3    0.60    0.30
   4   0   3    0.20    0.20
  -3   0  -3    0.00    0.20
  -3   0  -3    1.50    0.40
  -3   0  -3    0.10    0.20
  -3   0  -3    0.10    0.20
  -3   0  -3    0.20    0.30
   3   0   3   -0.10    0.20
   3   0   3    0.40    0.20
   3   0   3    1.00    0.40
   3   0   3    0.40    0.30
   3   0   3    0.60    0.30
   3   0   3    0.10    0.20
   3   0   3    0.60    0.40
   3   0   3    0.00    0.10
  -2   0  -3    1.00    0.20
  -2   0  -3    0.90    0.10
  -2   0  -3    0.40    0.20
   2   0   3    0.70    0.20
  -1   0  -3    0.00    0.10
  -1   0  -3   -0.10    0.10
  -1   0  -3    0.70    0.20
  -1   0  -3    0.30    0.20
  -1   0  -3    0.30    0.10
  -1   0  -3    0.80    0.20
  -1   0  -3    0.10    0.10
   1   0   3    0.10    0.10
   1   0   3    0.00    0.10
   1   0   3    0.00    0.10
   1   0   3    0.10    0.10
   0   0  -3    0.10    0.20
   0   0  -3    0.30    0.20
   0   0  -3   -0.20    0.20
   0   0  -3    0.10    0.10
   0   0  -3    0.00    0.20
   0   0   3    0.10    0.10
   0   0   3   -0.10    0.10
   0   0   3    0.00    0.10
   0   0   3    0.30    0.20
   0   0   3    0.60    0.20
   0   0   3   -0.10    0.10
   1   0  -3    0.50    0.20
   1   0  -3    0.60    0.30
   1   0  -3    0.20    0.30
  -1   0   3   -0.10    0.30
  -1   0   3    0.60    0.30
  -1   0   3    0.40    0.30
  -1   0   3    0.80    0.30
  -1   0   3    0.70    0.30
   2   0  -3    0.60    0.30
   2   0  -3    0.10    0.30
   2   0  -3    0.40    0.30
   2   0  -3    0.30    0.30
   2   0  -3    0.00    0.20
  -2   0   3    0.00    0.20
  -2   0   3    0.00    0.20
  -2   0   3   -0.10    0.30
  -2   0   3    0.10    0.20
  -2   0   3    0.20    0.10
  -2   0   3    0.20    0.40
   3   0  -3    0.00    0.30
   3   0  -3    0.10    0.40
   3   0  -3    0.10    0.30
   3   0  -3    0.20    0.30
   3   0  -3    0.20    0.30
  -3   0   3    0.60    0.40
  -3   0   3    0.10    0.30
  -3   0   3   -0.10    0.20
  -3   0   3    0.30    0.30
  -3   0   3    0.00    0.20
  -3   0   3    0.10    0.30
   4   0  -3    0.00    0.50
   4   0  -3   -0.20    0.40
   4   0  -3    0.00    0.30
  -4   0   3    1.90    0.50
  -4   0   3    0.50    0.40
  -4   0   3    0.00    0.40
  -4   0   3    0.50    0.40
  -4   0   3    1.80    1.00
  -4   0   3    0.50    0.50
   5   0  -3    0.50    0.40
   5   0  -3    1.60    0.80
   5   0  -3   -0.30    0.40
   5   0  -3   -0.20    0.50
  -5   0   3    0.80    0.40
  -5   0   3    0.50    0.50
  -5   0   3    0.60    0.70
  -5   0   3    1.40    0.50
  -5   0   3    0.70    0.50
  -5   0   3    0.20    0.40
   6   0  -3   -0.40    0.50
   6   0  -3   -0.40    0.50
  -6   0   3   -0.30    0.40
  -6   0   3   -0.10    0.60
  -6   0   3   -0.30    0.40
  -6   0   3    0.60    0.50
  -6   0   3   -1.20    0.60
  -6   0   3   -0.10    0.60
   7   0  -3    0.60    0.60
   7   0  -3    0.30    0.60
  -7   0   3   -0.30    0.70
  -7   0   3    1.40    0.70
  -7   0   3    0.10    0.60
  -7   0   3    1.60    0.60
  -7   0   3    0.30    0.60
   8   0  -3    1.80    0.70
   8   0  -3    1.40    0.80
   8   0  -3    1.00    0.80
  -8   0   3    0.90    0.80
  -8   0   3    0.80    0.70
  -8   0   3    2.50    1.00
  -8   0   3    1.10    1.00
   9   0  -3    1.70    0.80
   9   0  -3   -1.10    0.90
   9   0  -3    1.30    0.80
  -9   0   3    1.10    0.90
  -9   0   3   -0.10    1.00
  -9   0   3    0.30    0.80
  -9   0   3    0.70    0.90
  10   0  -3   -0.20    1.20
  10   0  -3    0.60    0.80
  10   0  -3    0.10    0.90
 -10   0   3    0.90    1.30
 -10   0   3   -0.50    0.90
 -10   0   3    1.50    1.30
  11   0  -3   -1.20    0.90
  11   0  -3   -2.00    1.50
  11   0  -3   -1.20    1.40
 -11   0   3    1.50    1.50
 -11   0   3   -1.20    1.20
 -10   0  -4    0.20    1.00
 -10   0  -4    2.40    1.30
 -10   0  -4    0.90    1.00
  10   0   4   -0.70    0.80
  10   0   4    0.30    0.90
  10   0   4   -1.00    0.70
  -9   0  -4   30.30    2.40
  -9   0  -4   42.60    3.10
  -9   0  -4   34.50    2.70
   9   0   4   32.20    2.50
   9   0   4   34.10    2.40
   9   0   4   33.30    2.10
   9   0   4   33.60    2.40
  -8   0  -4  307.47   12.50
  -8   0  -4  300.57   12.70
  -8   0  -4  305.97   12.20
   8   0   4  314.67   11.80
   8   0   4  295.07   12.20
   8   0   4  304.17   12.50
   8   0   4  297.77   12.10
  -7   0  -4  160.88    7.50
  -7   0  -4  159.58    7.50
  -7   0  -4  163.18    7.00
   7   0   4  171.48    7.10
   7   0   4  168.58    6.70
   7   0   4  167.38    7.20
   7   0   4  160.78    7.00
  -6   0  -4    2.80    0.80
  -6   0  -4    4.20    0.80
  -6   0  -4    5.90    1.20
  -6   0  -4    6.10    1.20
  -6   0  -4    4.50    0.90
   6   0   4    4.00    0.80
   6   0   4    4.50    0.60
   6   0   4    5.50    0.90
   6   0   4    6.50    1.10
  -5   0  -4  248.58    9.80
  -5   0  -4  234.98    9.30
  -5   0  -4  239.58    9.30
  -5   0  -4  255.57    9.70
  -5   0  -4  244.08    9.50
  -5   0  -4  231.58   10.20
   5   0   4  236.38    9.10
   5   0   4  230.18    9.20
   5   0   4  242.08    9.40
   5   0   4  232.78   10.00
   5   0   4  233.38    9.50
   5   0   4  236.08    9.40
   5   0   4  221.18   10.10
  -4   0  -4  436.76   17.30
  -4   0  -4  468.95   17.30
  -4   0  -4  469.85   17.10
  -4   0  -4  435.96   16.80
  -4   0  -4  449.66   16.40
  -4   0  -4  464.35   16.90
  -4   0  -4  460.95   17.10
   4   0   4  430.66   16.90
   4   0   4  448.46   16.70
   4   0   4  447.66   17.00
   4   0   4  443.66   17.00
   4   0   4  478.95   16.70
  -3   0  -4   68.39    2.90
  -3   0  -4   69.39    2.60
  -3   0  -4   70.19    3.30
  -3   0  -4   73.19    3.10
  -3   0  -4   69.79    3.00
  -3   0  -4   71.19    3.10
  -3   0  -4   63.99    3.20
   3   0   4   72.79    3.30
   3   0   4   68.59    3.00
   3   0   4   69.29    3.10
   3   0   4   68.99    2.90
   3   0   4   69.19    2.80
   3   0   4   69.39    3.50
  -2   0  -4    0.30    0.20
  -2   0  -4    0.00    0.20
  -2   0  -4    0.00    0.20
  -2   0  -4    0.40    0.20
  -2   0  -4    0.10    0.20
  -2   0  -4    1.20    0.30
  -2   0  -4    0.20    0.20
   2   0   4    0.80    0.20
   2   0   4    0.70    0.20
   2   0   4    0.60    0.20
   2   0   4    0.10    0.10
   2   0   4    0.00    0.10
   2   0   4    0.30    0.20
  -1   0  -4  594.24   21.50
  -1   0  -4  584.74   21.50
  -1   0  -4  589.94   21.30
  -1   0  -4  575.74   21.40
  -1   0  -4  587.04   21.40
  -1   0  -4  585.04   21.10
  -1   0  -4  602.74   21.30
   1   0   4  576.84   21.30
   1   0   4  581.24   21.40
   1   0   4  586.04   21.50
   1   0   4  568.24   21.20
   1   0   4  572.04   21.40
   1   0   4  568.34   21.20
   1   0   4  593.44   21.40
   0   0  -4 1618.54   56.49
   0   0  -4 1541.05   56.69
   0   0  -4 1543.45   56.69
   0   0  -4 1590.44   56.69
   0   0   4 1568.64   56.49
   0   0   4 1549.24   56.59
   1   0  -4  219.28    8.50
   1   0  -4  209.28    8.20
   1   0  -4  210.58    8.30
   1   0  -4  215.38    8.10
   1   0  -4  199.68    8.20
   1   0  -4  207.18    8.40
  -1   0   4  210.58    8.30
  -1   0   4  213.28    8.10
  -1   0   4  195.58    8.20
  -1   0   4  204.18    8.10
  -1   0   4  210.98    8.30
   2   0  -4  295.87   11.20
   2   0  -4  282.87   11.30
   2   0  -4  258.37   11.20
   2   0  -4  283.47   11.00
   2   0  -4  296.07   11.20
  -2   0   4  274.17   11.00
  -2   0   4  286.07   11.30
  -2   0   4  298.17   11.20
  -2   0   4  287.47   11.30
  -2   0   4  301.87   11.00
   3   0  -4  109.99    5.00
   3   0  -4  108.89    4.70
   3   0  -4  110.09    5.10
   3   0  -4  114.39    5.00
  -3   0   4  106.39    5.00
  -3   0   4  109.99    4.90
  -3   0   4  116.69    5.00
  -3   0   4  101.39    4.80
  -3   0   4  109.89    5.00
  -3   0   4  101.69    4.20
  -3   0   4  113.09    4.80
   4   0  -4  235.28   10.10
   4   0  -4  226.68    9.70
  -4   0   4  261.07   10.30
  -4   0   4  258.17   10.00
  -4   0   4  244.98   10.00
  -4   0   4  249.97   10.20
  -4   0   4  247.78    9.80
  -4   0   4  233.08    9.90
   5   0  -4  113.99    5.50
   5   0  -4  105.59    5.50
   5   0  -4  107.69    5.20
   5   0  -4  120.99    5.30
  -5   0   4  110.49    5.40
  -5   0   4  113.29    5.60
  -5   0   4  109.39    4.80
  -5   0   4  112.69    5.10
  -5   0   4  122.29    5.40
   6   0  -4  184.68    7.80
   6   0  -4  172.18    8.00
  -6   0   4  174.28    7.40
  -6   0   4  179.98    8.30
  -6   0   4  185.48    7.90
  -6   0   4  173.08    7.70
   7   0  -4   26.70    2.40
   7   0  -4   26.80    2.10
  -7   0   4   29.70    2.70
  -7   0   4   32.20    2.50
  -7   0   4   32.60    2.40
  -7   0   4   31.60    2.40
   8   0  -4    0.40    0.90
   8   0  -4    0.30    0.80
  -8   0   4    0.70    0.90
  -8   0   4    1.50    1.50
  -8   0   4    0.30    0.90
  -8   0   4   -0.60    0.90
  -8   0   4    0.40    0.70
   9   0  -4    1.50    1.00
   9   0  -4    2.00    0.90
   9   0  -4    0.70    0.90
  -9   0   4    0.40    0.90
  -9   0   4   -1.00    0.90
  -9   0   4    1.90    1.10
  -9   0   4    0.60    1.00
  10   0  -4    2.20    1.20
  10   0  -4    1.50    1.20
  10   0  -4    1.70    1.00
 -10   0   4    1.90    1.20
 -10   0   4    1.50    1.30
 -10   0   4    5.30    1.50
 -10   0   4    1.30    1.30
 -10   0  -5    0.00    0.90
 -10   0  -5   -0.50    1.00
 -10   0  -5   -1.60    1.00
  10   0   5    0.40    0.80
  10   0   5    0.50    0.90
  10   0   5    0.10    1.00
  -9   0  -5   -0.20    0.80
  -9   0  -5    0.70    1.00
  -9   0  -5    0.40    0.80
   9   0   5   -1.50    0.60
   9   0   5    1.30    1.30
   9   0   5   -0.90    0.50
   9   0   5   -0.50    0.70
  -8   0  -5   -0.10    0.70
  -8   0  -5    0.60    0.90
  -8   0  -5   -0.70    0.60
  -8   0  -5   -0.50    0.40
   8   0   5   -0.20    0.50
   8   0   5    0.00    0.50
   8   0   5   -0.90    0.60
   8   0   5   -0.10    0.90
  -7   0  -5    0.20    0.50
  -7   0  -5   -0.10    0.30
  -7   0  -5   -0.70    0.80
  -7   0  -5   -0.40    0.60
  -7   0  -5    1.00    0.90
   7   0   5   -0.30    0.70
   7   0   5   -0.10    0.40
   7   0   5   -0.20    0.40
   7   0   5   -0.40    0.40
  -6   0  -5   -0.20    0.50
  -6   0  -5    0.10    0.50
  -6   0  -5   -0.10    0.20
  -6   0  -5   -0.60    0.70
  -6   0  -5    0.40    0.50
   6   0   5    0.10    0.40
   6   0   5   -1.20    0.60
   6   0   5   -0.50    0.50
   6   0   5    0.20    0.30
   6   0   5    0.60    0.40
  -5   0  -5   -0.10    0.40
  -5   0  -5    0.10    0.40
  -5   0  -5   -0.20    0.30
  -5   0  -5    0.00    0.60
  -5   0  -5    0.30    0.20
  -5   0  -5   -0.90    0.40
   5   0   5    0.00    0.30
   5   0   5    0.10    0.30
   5   0   5    0.50    0.40
   5   0   5    0.60    0.40
  -4   0  -5   -0.60    0.40
  -4   0  -5    0.30    0.30
  -4   0  -5    0.20    0.40
  -4   0  -5    0.30    0.30
  -4   0  -5   -0.40    0.30
  -4   0  -5    0.00    0.30
   4   0   5   -0.20    0.20
   4   0   5   -0.20    0.30
   4   0   5    0.40    0.30
   4   0   5    1.20    0.50
   4   0   5    0.40    0.20
   4   0   5    0.40    0.40
   4   0   5    0.30    0.60
  -3   0  -5    0.40    0.30
  -3   0  -5    0.30    0.30
  -3   0  -5    0.50    0.40
  -3   0  -5    0.90    0.40
  -3   0  -5    0.20    0.30
   3   0   5    0.10    0.10
   3   0   5    0.60    0.50
   3   0   5    0.00    0.30
   3   0   5    0.00    0.20
   3   0   5    0.00    0.10
   3   0   5    0.00    0.20
  -2   0  -5    0.40    0.30
  -2   0  -5    0.40    0.30
  -2   0  -5    0.10    0.20
  -2   0  -5    1.20    0.30
  -2   0  -5    0.30    0.20
  -2   0  -5    0.30    0.20
  -2   0  -5    0.40    0.30
   2   0   5    0.10    0.20
   2   0   5   -0.10    0.20
   2   0   5    0.20    0.20
   2   0   5    0.90    0.40
   2   0   5    0.40    0.30
   2   0   5    0.10    0.10
   2   0   5    0.30    0.20
  -1   0  -5    0.60    0.20
  -1   0  -5    0.10    0.30
  -1   0  -5   -0.10    0.20
  -1   0  -5   -0.10    0.10
  -1   0  -5    0.10    0.20
  -1   0  -5   -0.10    0.30
  -1   0  -5    0.00    0.10
   1   0   5    0.30    0.20
   1   0   5    0.10    0.20
   1   0   5    0.10    0.20
   1   0   5   -0.20    0.20
   1   0   5    0.20    0.20
   1   0   5    0.10    0.20
   0   0  -5    0.50    0.30
   0   0  -5    0.00    0.20
   0   0  -5    0.10    0.30
   0   0  -5    0.30    0.30
   0   0  -5    0.70    0.30
   0   0  -5   -0.20    0.20
   0   0   5   -0.10    0.20
   0   0   5    0.30    0.30
   0   0   5    0.10    0.20
   0   0   5   -0.10    0.20
   0   0   5    0.10    0.20
   0   0   5    0.60    0.30
   1   0  -5    0.50    0.30
   1   0  -5    0.10    0.30
   1   0  -5    0.50    0.30
   1   0  -5    0.40    0.30
   1   0  -5    0.10    0.40
   1   0  -5    0.20    0.30
  -1   0   5   -0.20    0.20
  -1   0   5    0.10    0.20
  -1   0   5   -0.20    0.30
  -1   0   5   -0.30    0.30
  -1   0   5    0.20    0.30
  -1   0   5   -0.10    0.20
   2   0  -5    0.00    0.40
   2   0  -5   -0.10    0.30
   2   0  -5    0.00    0.40
   2   0  -5    0.00    0.30
   2   0  -5    0.30    0.40
  -2   0   5   -0.30    0.40
  -2   0   5   -0.20    0.30
  -2   0   5    0.30    0.40
  -2   0   5    0.00    0.30
  -2   0   5    0.40    0.30
  -2   0   5   -0.10    0.40
   3   0  -5    0.20    0.50
   3   0  -5    0.00    0.40
   3   0  -5    0.20    0.40
   3   0  -5   -0.40    0.40
  -3   0   5    0.20    0.40
  -3   0   5    0.20    0.40
  -3   0   5   -0.20    0.40
  -3   0   5    0.00    0.50
  -3   0   5    0.00    0.40
  -3   0   5    0.50    0.50
   4   0  -5    0.10    0.60
   4   0  -5    0.20    0.50
   4   0  -5   -0.80    0.40
   4   0  -5    0.30    0.60
  -4   0   5    0.80    0.40
  -4   0   5    0.10    0.60
  -4   0   5    0.00    0.50
  -4   0   5    0.30    0.50
  -4   0   5    0.60    0.20
  -4   0   5   -0.10    0.40
  -4   0   5   -0.50    0.40
   5   0  -5    0.30    0.60
   5   0  -5    0.00    0.60
   5   0  -5    0.80    0.70
  -5   0   5    0.40    0.40
  -5   0   5    0.30    0.70
  -5   0   5    0.90    0.30
  -5   0   5    0.10    0.50
  -5   0   5    0.10    0.60
   6   0  -5    0.50    0.60
   6   0  -5    0.20    0.70
  -6   0   5    0.20    0.60
  -6   0   5   -0.40    0.50
  -6   0   5    0.10    0.40
  -6   0   5    0.20    0.50
   7   0  -5   -0.20    0.60
  -7   0   5    0.20    0.80
  -7   0   5    0.00    0.70
  -7   0   5   -1.10    0.60
  -7   0   5    1.00    0.60
  -7   0   5    0.70    0.70
   8   0  -5   -0.30    0.80
   8   0  -5   -0.70    0.70
  -8   0   5    0.20    0.90
  -8   0   5   -0.20    0.80
  -8   0   5    1.20    0.80
  -8   0   5   -0.10    0.90
  -8   0   5   -1.00    0.90
   9   0  -5    0.50    0.90
   9   0  -5   -1.20    0.90
   9   0  -5   -0.50    1.00
  -9   0   5   -1.40    0.90
  -9   0   5   -0.50    1.10
  -9   0   5   -1.50    1.10
  -9   0   5   -1.50    0.90
  10   0  -5   -0.20    1.30
  10   0  -5   -0.30    1.10
  10   0  -5   -1.70    1.10
 -10   0   5    0.50    1.10
 -10   0   5    0.70    1.20
 -10   0   5   -0.20    1.40
 -10   0   5   -0.20    1.50
 -10   0  -6   45.60    3.30
  10   0   6   50.99    3.40
  10   0   6   45.80    3.40
  10   0   6   49.60    2.90
  -9   0  -6   57.19    3.50
  -9   0  -6   66.79    5.20
   9   0   6   57.89    3.20
   9   0   6   59.09    4.20
  -8   0  -6   18.60    1.80
  -8   0  -6   16.90    1.00
  -8   0  -6   14.50    1.80
  -8   0  -6   15.90    2.20
   8   0   6   14.30    1.70
   8   0   6   18.40    1.80
   8   0   6   18.90    1.70
  -7   0  -6   70.69    3.70
  -7   0  -6   69.19    3.90
  -7   0  -6   62.99    3.40
  -7   0  -6   62.89    2.60
   7   0   6   62.09    3.50
   7   0   6   65.69    3.20
   7   0   6   54.19    3.10
  -6   0  -6  501.15   19.20
  -6   0  -6  490.55   19.60
  -6   0  -6  510.05   19.70
  -6   0  -6  476.75   18.30
  -6   0  -6  573.14   22.10
   6   0   6  515.55   19.00
   6   0   6  502.25   19.40
  -5   0  -6   74.09    3.80
  -5   0  -6   69.09    3.40
  -5   0  -6   77.29    3.70
  -5   0  -6   71.29    3.60
   5   0   6   72.99    3.50
   5   0   6   66.09    3.00
   5   0   6   68.39    3.50
   5   0   6   74.39    3.30
   5   0   6   69.39    2.80
   5   0   6   69.19    3.50
  -4   0  -6    2.80    0.60
  -4   0  -6    3.00    0.90
  -4   0  -6    3.00    0.60
  -4   0  -6    2.60    0.60
  -4   0  -6    1.80    0.50
  -4   0  -6    1.70    0.70
   4   0   6    2.30    0.60
   4   0   6    2.40    0.30
   4   0   6    1.60    0.50
   4   0   6    1.70    0.50
   4   0   6    2.40    0.30
  -3   0  -6  508.85   18.40
  -3   0  -6  483.95   18.40
  -3   0  -6  462.35   18.10
  -3   0  -6  508.95   18.40
  -3   0  -6  473.45   18.00
  -3   0  -6  501.95   18.20
  -3   0  -6  439.36   18.10
   3   0   6  489.15   18.20
   3   0   6  475.15   18.20
   3   0   6  493.55   18.00
   3   0   6  470.45   18.50
   3   0   6  480.55   18.20
   3   0   6  490.75   17.60
  -2   0  -6  422.96   15.80
  -2   0  -6  398.86   15.40
  -2   0  -6  425.66   15.80
  -2   0  -6  421.96   15.60
  -2   0  -6  401.56   15.40
  -2   0  -6  408.86   15.30
   2   0   6  397.66   15.70
   2   0   6  415.96   15.60
   2   0   6  413.06   15.70
   2   0   6  410.96   15.50
   2   0   6  407.06   15.30
  -1   0  -6  300.37   11.80
  -1   0  -6  309.27   11.40
  -1   0  -6  317.67   12.00
  -1   0  -6  302.37   11.20
  -1   0  -6  308.47   12.20
  -1   0  -6  300.67   11.50
   1   0   6  265.37   11.40
   1   0   6  309.27   11.80
   1   0   6  317.77   11.70
   1   0   6  307.57   11.60
   1   0   6  301.67   11.40
   1   0   6  293.57   11.60
   0   0  -6   50.19    2.30
   0   0  -6   45.60    2.60
   0   0  -6   45.70    2.70
   0   0  -6   44.40    2.40
   0   0  -6   46.30    2.30
   0   0  -6   48.10    2.40
   0   0  -6   46.10    2.60
   0   0   6   44.70    2.40
   0   0   6   47.40    2.40
   0   0   6   42.80    2.50
   0   0   6   43.80    2.40
   0   0   6   48.80    2.50
   0   0   6   48.00    2.30
   1   0  -6  511.35   19.10
   1   0  -6  487.05   18.90
   1   0  -6  518.15   19.50
   1   0  -6  530.15   19.30
   1   0  -6  521.75   19.00
  -1   0   6  494.65   19.10
  -1   0   6  502.75   19.10
  -1   0   6  516.75   18.90
  -1   0   6  515.45   19.10
  -1   0   6  472.15   18.90
  -1   0   6  495.25   19.30
   2   0  -6 3389.06  115.79
   2   0  -6 3270.87  115.99
   2   0  -6 3299.67  115.79
   2   0  -6 2960.70  115.59
   2   0  -6 3102.59  115.39
  -2   0   6 3175.98  115.39
  -2   0   6 3220.98  115.69
  -2   0   6 3110.89  115.49
  -2   0   6 3242.98  115.89
  -2   0   6 3234.48  115.69
   3   0  -6  100.89    5.10
   3   0  -6  103.19    5.00
   3   0  -6   98.89    4.90
   3   0  -6  101.09    4.70
  -3   0   6  115.39    5.00
  -3   0   6   97.19    4.70
  -3   0   6   96.69    5.00
  -3   0   6  100.69    4.90
  -3   0   6   99.59    5.00
  -3   0   6  104.89    4.70
   4   0  -6    2.60    0.80
   4   0  -6    2.60    0.90
   4   0  -6    2.00    0.80
   4   0  -6    1.80    0.80
  -4   0   6    2.00    0.80
  -4   0   6    1.70    0.80
  -4   0   6    2.10    0.80
  -4   0   6    1.60    0.60
  -4   0   6    2.90    0.80
  -4   0   6    1.40    0.80
   5   0  -6   48.00    3.10
   5   0  -6   51.89    3.40
  -5   0   6   45.40    2.90
  -5   0   6   46.20    3.20
  -5   0   6   46.40    3.00
   6   0  -6   49.90    3.20
   6   0  -6   51.29    3.40
  -6   0   6   39.50    3.10
  -6   0   6   47.20    3.20
  -6   0   6   44.90    2.90
  -6   0   6   41.60    2.20
  -6   0   6   47.70    3.40
   7   0  -6    0.60    0.90
  -7   0   6   -0.30    0.60
  -7   0   6    0.50    0.50
  -7   0   6    0.30    0.80
  -7   0   6   -0.50    0.70
   8   0  -6    9.70    1.80
   8   0  -6    9.90    1.80
  -8   0   6   12.30    1.50
  -8   0   6    8.30    1.80
  -8   0   6   13.90    2.10
  -8   0   6   12.10    1.90
  -8   0   6   10.90    1.90
   9   0  -6    7.80    1.60
   9   0  -6    8.50    1.90
  -9   0   6    8.40    1.70
  -9   0   6    9.50    1.70
  -9   0   6    9.90    1.90
  -9   0   6   10.50    2.00
  10   0  -6    1.40    1.10
  10   0  -6    0.70    1.40
 -10   0   6    1.00    1.80
 -10   0   6    4.30    1.50
 -10   0   6    1.10    1.60
 -10   0   6    2.60    1.30
  -9   0  -7   -0.20    1.30
  -9   0  -7    1.80    1.00
  -9   0  -7    1.50    1.10
   9   0   7   -0.10    0.80
   9   0   7   -0.50    0.80
   9   0   7   -0.70    0.90
  -8   0  -7   -0.60    0.60
  -8   0  -7    1.00    0.90
  -8   0  -7   -0.20    1.00
   8   0   7    1.80    0.70
   8   0   7    0.80    0.70
   8   0   7    0.00    0.60
   8   0   7   -1.20    0.60
   8   0   7   -0.30    0.40
  -7   0  -7    0.70    0.90
  -7   0  -7   -0.60    0.70
  -7   0  -7    1.10    0.60
   7   0   7    0.20    0.30
   7   0   7   -0.10    0.50
   7   0   7    1.00    0.60
   7   0   7    0.50    0.70
   7   0   7   -0.40    0.50
  -6   0  -7   -0.60    0.70
  -6   0  -7    0.10    0.50
  -6   0  -7    0.00    0.70
   6   0   7    0.10    0.20
   6   0   7    0.60    0.50
   6   0   7    0.10    0.50
   6   0   7    0.10    0.30
   6   0   7    0.10    0.50
  -5   0  -7    0.30    0.50
  -5   0  -7    0.10    0.60
  -5   0  -7    0.30    0.50
  -5   0  -7   -0.20    0.80
   5   0   7    0.30    0.60
   5   0   7    0.10    0.40
   5   0   7    0.40    0.50
   5   0   7    0.20    0.50
  -4   0  -7    0.50    0.50
  -4   0  -7   -0.20    0.40
  -4   0  -7   -0.10    0.50
  -4   0  -7    0.40    0.40
   4   0   7    0.30    0.50
   4   0   7   -0.30    0.40
   4   0   7   -0.60    0.40
  -3   0  -7    0.20    0.30
  -3   0  -7    0.40    0.40
  -3   0  -7    0.60    0.50
  -3   0  -7   -0.10    0.30
  -3   0  -7    0.10    0.40
   3   0   7    0.00    0.40
   3   0   7    0.30    0.40
   3   0   7    0.80    0.40
   3   0   7    0.40    0.40
   3   0   7    0.10    0.20
  -2   0  -7    0.10    0.40
  -2   0  -7   -0.30    0.40
  -2   0  -7    0.20    0.40
  -2   0  -7    0.00    0.30
  -2   0  -7   -0.50    0.40
  -2   0  -7    0.20    0.30
   2   0   7    0.00    0.30
   2   0   7    0.10    0.30
   2   0   7    0.10    0.20
   2   0   7    0.20    0.30
   2   0   7    0.60    0.30
   2   0   7    0.80    0.50
  -1   0  -7   -0.40    0.40
  -1   0  -7    0.00    0.40
  -1   0  -7    0.10    0.30
  -1   0  -7   -0.10    0.40
  -1   0  -7   -0.40    0.30
  -1   0  -7    0.00    0.40
   1   0   7    0.00    0.30
   1   0   7    0.10    0.30
   1   0   7    0.00    0.30
   1   0   7   -0.30    0.30
   1   0   7    0.40    0.30
   0   0  -7    0.30    0.50
   0   0  -7   -0.10    0.40
   0   0  -7    0.30    0.40
   0   0  -7    0.10    0.50
   0   0  -7   -0.40    0.30
   0   0  -7    0.80    0.50
   0   0  -7    0.00    0.30
   0   0   7    0.40    0.40
   0   0   7    0.00    0.40
   0   0   7   -0.30    0.30
   0   0   7    0.10    0.40
   0   0   7    0.00    0.30
   0   0   7    0.10    0.40
   1   0  -7    0.60    0.40
   1   0  -7    0.30    0.40
   1   0  -7   -0.30    0.40
   1   0  -7    1.00    0.70
   1   0  -7   -0.50    0.50
   1   0  -7   -0.20    0.40
  -1   0   7    0.50    0.40
  -1   0   7    0.20    0.50
  -1   0   7   -0.30    0.40
  -1   0   7    0.40    0.40
  -1   0   7    0.00    0.50
  -1   0   7    0.70    0.40
   2   0  -7    0.50    0.50
   2   0  -7    1.00    0.60
   2   0  -7    0.20    0.60
   2   0  -7    0.30    0.70
   2   0  -7    0.00    0.40
  -2   0   7    1.30    0.60
  -2   0   7    0.70    0.60
  -2   0   7    0.40    0.60
  -2   0   7    0.30    0.50
  -2   0   7    0.30    0.60
  -2   0   7    0.80    0.50
   3   0  -7    0.30    0.60
   3   0  -7   -0.60    0.60
   3   0  -7    0.00    0.60
   3   0  -7   -0.10    0.50
  -3   0   7    0.60    0.50
  -3   0   7    0.60    0.50
  -3   0   7    0.60    0.60
  -3   0   7   -0.90    0.50
  -3   0   7    0.70    0.60
  -3   0   7    0.50    1.10
   4   0  -7   -0.30    0.70
   4   0  -7   -0.30    0.70
   4   0  -7   -1.10    0.60
  -4   0   7   -0.30    0.60
  -4   0   7    0.70    0.50
  -4   0   7    0.30    0.80
  -4   0   7    1.20    0.70
   5   0  -7    0.80    0.80
  -5   0   7    1.60    0.90
  -5   0   7    0.80    0.70
  -5   0   7    0.10    0.70
  -5   0   7   -0.30    0.90
   6   0  -7   -1.00    0.80
   6   0  -7   -0.20    0.80
  -6   0   7   -0.70    0.70
  -6   0   7    0.00    0.70
  -6   0   7    1.90    1.00
   7   0  -7    0.10    0.80
   7   0  -7    1.00    0.90
  -7   0   7    1.10    0.80
  -7   0   7   -0.70    0.70
  -7   0   7   -1.00    0.70
   8   0  -7    0.40    1.10
   8   0  -7   -0.70    1.00
  -8   0   7    0.10    1.10
  -8   0   7    1.30    1.20
  -8   0   7    1.40    0.90
  -8   0   7   -1.80    0.90
   9   0  -7   -0.90    1.10
   9   0  -7   -0.80    2.00
  -9   0   7   -0.50    1.20
  -9   0   7    0.90    1.20
  -9   0   7   -0.60    1.30
  -9   0   7   -0.20    1.20
  10   0  -7   -3.30    1.40
  10   0  -7    1.00    1.40
 -10   0   7   -2.30    1.70
 -10   0   7   -0.90    1.50
  -9   0  -8   38.10    2.90
   9   0   8   30.30    2.80
   9   0   8   26.80    2.60
   9   0   8   29.60    2.40
  -8   0  -8   13.30    1.80
  -8   0  -8   12.20    2.50
   8   0   8   13.40    1.70
   8   0   8   15.20    2.00
   8   0   8   17.30    1.90
  -7   0  -8   23.10    2.20
  -7   0  -8   26.70    2.50
  -7   0  -8   28.10    2.30
   7   0   8   22.90    2.00
   7   0   8   26.30    2.00
   7   0   8   28.00    2.20
  -6   0  -8   33.10    2.50
  -6   0  -8   38.40    2.80
  -6   0  -8   33.90    2.50
   6   0   8   31.70    2.40
   6   0   8   33.70    2.40
   6   0   8   39.00    2.30
  -5   0  -8   84.59    4.20
  -5   0  -8   84.59    4.30
  -5   0  -8   79.49    4.50
  -5   0  -8   80.39    4.10
   5   0   8   82.49    4.00
   5   0   8   77.19    4.10
   5   0   8   82.09    4.20
  -4   0  -8   71.09    3.80
  -4   0  -8   71.49    3.70
  -4   0  -8   63.79    3.50
  -4   0  -8   63.69    3.50
   4   0   8   63.89    3.90
   4   0   8   60.99    3.40
   4   0   8   62.39    3.20
   4   0   8   63.99    3.30
  -3   0  -8   10.50    1.10
  -3   0  -8   12.80    1.40
  -3   0  -8   11.40    1.50
  -3   0  -8   10.60    1.50
   3   0   8   11.30    1.00
   3   0   8   10.70    1.20
   3   0   8   10.30    1.20
   3   0   8    8.20    1.10
  -2   0  -8   98.49    4.80
  -2   0  -8  102.89    4.70
  -2   0  -8   94.39    4.80
   2   0   8   96.69    4.40
   2   0   8   83.29    3.90
   2   0   8   95.49    4.10
  -1   0  -8   94.49    4.60
  -1   0  -8   95.29    4.30
  -1   0  -8   93.29    4.80
  -1   0  -8   93.49    4.70
  -1   0  -8   93.79    3.90
  -1   0  -8   98.79    4.30
   1   0   8   96.99    5.10
   1   0   8   94.19    4.30
   1   0   8   85.39    4.10
   1   0   8   94.59    4.40
   1   0   8   91.59    4.40
   0   0  -8   11.70    1.10
   0   0  -8   10.90    1.20
   0   0  -8   10.30    1.40
   0   0  -8    8.90    0.90
   0   0  -8    8.50    1.40
   0   0   8    9.50    1.20
   0   0   8   10.30    1.00
   0   0   8   11.00    1.20
   0   0   8   10.20    1.30
   1   0  -8    5.20    1.10
   1   0  -8    7.90    1.50
   1   0  -8    8.70    1.00
   1   0  -8    6.70    0.90
   1   0  -8    7.20    1.30
  -1   0   8    7.80    1.10
  -1   0   8    6.60    1.10
  -1   0   8    9.10    1.40
  -1   0   8    8.20    1.10
   2   0  -8   29.20    2.40
   2   0  -8   28.40    2.40
   2   0  -8   27.30    2.10
   2   0  -8   27.50    2.20
   2   0  -8   28.30    2.50
  -2   0   8   28.50    2.40
  -2   0   8   29.90    2.10
  -2   0   8   30.60    2.20
  -2   0   8   28.70    2.00
  -2   0   8   27.60    2.10
   3   0  -8    6.80    1.40
   3   0  -8    7.10    1.30
   3   0  -8    9.60    1.80
  -3   0   8    4.90    1.20
  -3   0   8    7.60    1.20
  -3   0   8    6.70    1.20
   4   0  -8  178.88    8.70
   4   0  -8  205.08    8.70
  -4   0   8  168.68    8.50
  -4   0   8  191.38    8.30
  -4   0   8  184.28    8.10
  -4   0   8  173.28    7.90
   5   0  -8   79.89    5.30
   5   0  -8   80.79    5.00
  -5   0   8   75.59    4.60
  -5   0   8   82.49    4.50
  -5   0   8   71.59    4.40
  -5   0   8   74.49    4.70
   6   0  -8   24.30    2.50
   6   0  -8   23.20    2.60
  -6   0   8   19.90    2.10
  -6   0   8   28.50    2.50
  -6   0   8   24.00    2.60
   7   0  -8    1.80    1.20
   7   0  -8   -0.20    1.20
  -7   0   8    2.00    1.00
  -7   0   8   -0.20    0.90
  -7   0   8    0.60    1.20
   8   0  -8   33.90    3.30
   8   0  -8   36.40    3.10
  -8   0   8   43.00    3.70
  -8   0   8   33.80    3.10
  -8   0   8   37.20    3.10
   9   0  -8    2.20    1.50
   9   0  -8    1.20    1.40
  -9   0   8    0.90    1.40
  -9   0   8   -0.90    1.30
  -9   0   8   -0.20    1.30
  -9   0   8    1.60    1.60
  -8   0  -9    1.30    1.00
  -8   0  -9   -0.10    1.10
  -8   0  -9    0.60    1.30
   8   0   9    1.10    1.00
   8   0   9    0.60    0.90
   8   0   9    1.80    0.90
  -7   0  -9    0.20    1.00
  -7   0  -9    0.40    1.10
  -7   0  -9    1.10    0.70
   7   0   9   -1.30    0.80
   7   0   9    0.80    0.80
   7   0   9   -1.10    0.80
  -6   0  -9    1.30    0.90
  -6   0  -9    0.10    0.70
  -6   0  -9    0.10    1.10
   6   0   9    0.40    0.70
   6   0   9    0.90    0.70
   6   0   9    0.50    0.70
  -5   0  -9    0.90    0.80
  -5   0  -9   -0.10    0.90
  -5   0  -9   -0.20    0.70
  -5   0  -9    0.50    0.70
   5   0   9    0.30    0.60
   5   0   9   -0.30    0.60
   5   0   9    0.50    0.70
  -4   0  -9    0.10    0.70
  -4   0  -9   -0.50    0.50
  -4   0  -9    0.50    0.60
  -4   0  -9    0.40    0.80
   4   0   9    0.00    0.60
   4   0   9   -0.90    0.50
   4   0   9    0.10    0.60
  -3   0  -9   -0.50    0.60
  -3   0  -9    0.80    0.60
  -3   0  -9   -0.30    0.50
  -3   0  -9   -0.50    0.60
   3   0   9    0.80    0.50
   3   0   9    0.20    0.50
   3   0   9   -0.50    0.50
  -2   0  -9   -0.40    0.60
  -2   0  -9    1.10    0.70
  -2   0  -9    0.90    0.70
   2   0   9    0.00    0.50
   2   0   9    1.40    0.60
   2   0   9    0.50    0.60
  -1   0  -9    0.10    0.70
  -1   0  -9   -0.10    0.30
  -1   0  -9    0.00    0.70
  -1   0  -9    0.60    0.90
  -1   0  -9   -0.50    0.70
   1   0   9    0.40    0.60
   1   0   9   -0.20    0.40
   1   0   9   -0.20    0.50
   1   0   9    0.40    0.40
   0   0  -9    0.30    0.40
   0   0  -9   -0.20    0.50
   0   0  -9    0.50    0.80
   0   0  -9    0.30    0.60
   0   0  -9    0.90    0.70
   0   0   9   -0.30    0.40
   0   0   9   -0.10    0.50
   0   0   9    0.50    0.60
   0   0   9   -0.10    0.50
   1   0  -9   -0.70    0.50
   1   0  -9   -0.30    0.70
   1   0  -9    0.10    0.50
   1   0  -9    1.40    0.90
   1   0  -9    0.80    0.70
  -1   0   9    0.50    0.60
  -1   0   9    0.50    0.60
  -1   0   9    0.50    0.60
  -1   0   9    0.10    0.50
   2   0  -9    0.40    0.70
   2   0  -9   -0.30    0.60
   2   0  -9    0.70    0.80
   2   0  -9   -0.10    0.60
   2   0  -9   -0.30    0.70
  -2   0   9    0.10    0.60
  -2   0   9   -0.50    0.60
  -2   0   9   -0.30    0.60
  -2   0   9    0.10    0.70
   3   0  -9   -0.50    0.80
   3   0  -9    1.10    1.00
  -3   0   9   -0.30    0.70
  -3   0   9    0.30    0.60
  -3   0   9    0.20    0.80
  -3   0   9   -0.60    0.70
   4   0  -9    0.20    1.20
   4   0  -9    0.00    0.90
  -4   0   9   -0.80    0.70
  -4   0   9   -0.70    0.70
  -4   0   9    0.10    0.90
   5   0  -9   -0.10    0.80
   5   0  -9   -0.90    0.90
  -5   0   9   -0.60    0.70
  -5   0   9    0.30    0.80
  -5   0   9    0.60    1.00
   6   0  -9    0.40    1.10
   6   0  -9   -0.20    1.10
  -6   0   9    1.50    0.90
  -6   0   9   -0.40    0.90
  -6   0   9    1.40    1.00
   7   0  -9    0.60    1.30
   7   0  -9    1.70    1.40
  -7   0   9    0.30    1.00
  -7   0   9    0.20    1.20
  -7   0   9    0.50    1.10
   8   0  -9   -0.80    1.20
   8   0  -9    0.60    1.40
  -8   0   9    0.30    1.30
  -8   0   9    0.50    1.10
  -8   0   9   -0.10    1.20
   9   0  -9   -1.30    1.30
  -9   0   9   -1.00    1.60
  -9   0   9    0.50    1.50
   8   0  10    0.10    1.10
  -7   0 -10   39.60    3.10
  -7   0 -10   33.90    3.50
   7   0  10   33.50    4.60
   7   0  10   38.10    3.00
   7   0  10   38.00    2.70
  -6   0 -10   52.19    3.60
  -6   0 -10   52.09    3.50
  -6   0 -10   42.00    3.20
   6   0  10   43.50    3.20
   6   0  10   47.20    3.30
  -5   0 -10   21.90    2.20
  -5   0 -10   22.60    2.50
  -5   0 -10   20.00    2.20
   5   0  10   18.90    2.00
   5   0  10   17.30    2.00
   5   0  10   21.60    2.00
  -4   0 -10   25.90    2.40
  -4   0 -10   29.50    2.60
  -4   0 -10   27.80    2.40
   4   0  10   25.40    2.10
   4   0  10   24.30    2.30
  -3   0 -10   17.40    2.10
  -3   0 -10   21.60    2.10
  -3   0 -10   19.50    1.70
  -3   0 -10   21.20    2.60
   3   0  10   22.80    1.90
   3   0  10   21.20    2.00
  -2   0 -10    1.20    1.00
  -2   0 -10    1.30    0.90
  -2   0 -10    1.60    0.90
   2   0  10    1.70    0.50
   2   0  10    1.70    0.80
   2   0  10    0.90    0.60
  -1   0 -10    0.20    0.60
  -1   0 -10    0.60    0.80
  -1   0 -10    1.80    1.10
  -1   0 -10    0.20    0.40
  -1   0 -10    0.60    0.90
   1   0  10    0.00    0.50
   1   0  10    0.00    0.30
   1   0  10    0.20    0.70
   1   0  10    0.80    0.70
   0   0 -10   -0.20    0.80
   0   0 -10    0.90    0.70
   0   0 -10    0.10    0.50
   0   0 -10    0.20    0.90
   0   0  10    0.10    0.60
   0   0  10    0.10    0.50
   0   0  10   -0.20    0.70
   1   0 -10    3.90    1.30
   1   0 -10    0.80    0.60
   1   0 -10    0.50    0.90
  -1   0  10    1.10    0.70
  -1   0  10    0.40    0.70
  -1   0  10    2.50    1.00
   2   0 -10    7.20    1.60
   2   0 -10    4.70    1.50
  -2   0  10    4.50    1.20
  -2   0  10    7.30    1.30
  -2   0  10    2.50    1.10
   3   0 -10   10.80    2.00
   3   0 -10   12.50    2.30
  -3   0  10   12.90    1.90
  -3   0  10    9.90    1.90
  -3   0  10   11.60    2.00
   4   0 -10   17.30    2.70
   4   0 -10   11.50    2.10
  -4   0  10   18.10    2.80
  -4   0  10   12.30    2.20
  -4   0  10   11.50    1.80
   5   0 -10   10.40    2.00
   5   0 -10   11.20    2.10
  -5   0  10   12.70    2.00
  -5   0  10   11.90    2.30
  -5   0  10   11.20    1.90
   6   0 -10    1.10    1.30
   6   0 -10   -0.70    1.20
  -6   0  10    0.40    1.20
  -6   0  10    3.00    1.10
  -6   0  10    1.30    1.20
   7   0 -10    0.40    1.20
  -7   0  10   -0.50    1.10
  -7   0  10   -0.40    1.10
  -7   0  10    1.30    1.20
   8   0 -10    4.30    1.70
   8   0 -10    2.70    1.70
  -8   0  10    6.70    1.70
  -8   0  10    5.30    1.70
  -8   0  10    8.40    2.30
  -7   0 -11    0.60    1.40
   7   0  11    0.70    1.20
   7   0  11    0.20    1.20
   7   0  11    1.10    1.10
  -6   0 -11   -1.60    1.40
  -6   0 -11   -0.10    1.20
  -6   0 -11    1.30    1.10
   6   0  11    1.20    1.10
   6   0  11   -0.70    1.00
  -5   0 -11   -0.10    0.80
  -5   0 -11    0.30    1.10
  -5   0 -11   -1.70    1.00
   5   0  11    1.30    0.90
   5   0  11    0.30    1.10
  -4   0 -11   -0.80    1.10
  -4   0 -11    0.50    1.00
  -4   0 -11    0.00    1.00
   4   0  11    0.20    0.90
   4   0  11   -0.10    0.90
  -3   0 -11    0.80    1.20
  -3   0 -11    1.00    1.20
  -3   0 -11    0.20    0.80
   3   0  11    0.20    0.80
   3   0  11   -0.50    0.80
  -2   0 -11    0.40    1.00
  -2   0 -11    0.10    1.10
  -2   0 -11   -0.50    0.80
   2   0  11    0.50    0.80
   2   0  11    0.00    0.40
   2   0  11   -0.30    0.80
  -1   0 -11    0.50    1.10
  -1   0 -11    1.40    1.10
  -1   0 -11    0.50    0.50
  -1   0 -11    0.80    1.00
   1   0  11   -0.90    0.80
   1   0  11   -0.50    0.80
   1   0  11    0.00    0.50
   0   0 -11    1.00    1.40
   0   0 -11    0.60    0.90
   0   0 -11    0.40    1.10
   0   0  11    0.50    0.70
   0   0  11    0.00    0.70
   0   0  11    0.80    0.90
   1   0 -11   -0.80    1.10
   1   0 -11    0.50    1.00
   1   0 -11    0.20    0.70
   1   0 -11   -0.60    0.90
  -1   0  11    0.60    1.00
  -1   0  11    0.10    0.60
  -1   0  11    0.40    0.90
   2   0 -11   -1.90    1.00
   2   0 -11   -0.60    1.00
   2   0 -11   -1.20    1.00
  -2   0  11   -0.50    0.90
  -2   0  11    0.60    0.80
  -2   0  11   -0.20    0.60
   3   0 -11    0.70    1.10
   3   0 -11   -1.40    1.10
  -3   0  11    1.00    0.90
  -3   0  11    0.70    0.90
  -3   0  11   -1.90    0.80
   4   0 -11    1.10    1.30
   4   0 -11   -0.60    1.10
  -4   0  11   -0.70    0.90
  -4   0  11    0.40    0.90
  -4   0  11   -0.60    0.90
   5   0 -11    1.80    1.40
   5   0 -11    1.20    1.30
  -5   0  11    0.00    1.00
  -5   0  11   -0.40    1.00
  -5   0  11    0.90    1.10
   6   0 -11    1.90    1.80
  -6   0  11   -0.70    1.10
  -6   0  11    0.20    1.40
  -6   0  11    0.10    1.10
   7   0 -11    1.70    1.60
   7   0 -11    0.10    1.50
  -7   0  11   -0.10    1.30
  -7   0  11   -1.70    1.30
  -7   0  11    0.00    1.60
  -6   0 -12    3.30    1.70
   6   0  12    3.90    1.70
   6   0  12    4.50    1.50
  -5   0 -12   16.00    2.50
  -5   0 -12   10.30    2.30
   5   0  12   11.10    1.80
  -4   0 -12   22.60    3.60
  -4   0 -12   16.80    2.50
  -4   0 -12   16.30    2.70
   4   0  12   18.00    2.20
   4   0  12   19.70    2.70
  -3   0 -12   -0.20    1.20
  -3   0 -12    0.60    1.10
  -3   0 -12    1.90    1.40
   3   0  12   -0.90    1.00
   3   0  12   -0.30    1.00
  -2   0 -12   -0.40    1.20
  -2   0 -12    0.00    1.00
  -2   0 -12   -2.00    1.30
   2   0  12    1.20    1.00
   2   0  12    0.00    0.40
   2   0  12   -1.10    1.00
  -1   0 -12    0.60    1.40
  -1   0 -12    0.80    0.50
  -1   0 -12    1.10    1.30
  -1   0 -12    0.70    1.30
   1   0  12    0.40    0.40
   1   0  12    0.50    0.80
   1   0  12    1.90    1.00
   1   0  12    0.40    0.80
   0   0 -12    2.00    1.50
   0   0 -12    0.20    1.30
   0   0 -12    1.20    1.20
   0   0 -12    0.90    0.70
   0   0  12    0.80    0.90
   0   0  12    0.90    0.70
   0   0  12    0.90    1.10
   1   0 -12    2.20    1.60
   1   0 -12    0.40    1.10
   1   0 -12    1.40    1.20
  -1   0  12   -0.10    0.90
  -1   0  12   -1.00    0.80
  -1   0  12    0.70    1.20
   2   0 -12    1.00    1.20
   2   0 -12   -0.70    1.20
   2   0 -12   -0.90    1.30
  -2   0  12   -1.80    0.90
  -2   0  12   -1.30    0.80
   3   0 -12    3.80    1.80
   3   0 -12    8.00    2.00
  -3   0  12    6.30    1.90
  -3   0  12    6.30    1.40
  -3   0  12    5.60    1.50
   4   0 -12    8.90    2.30
   4   0 -12   14.00    2.30
  -4   0  12    7.70    1.70
  -4   0  12   12.70    1.90
  -4   0  12    7.40    2.10
   5   0 -12    1.50    1.60
   5   0 -12    2.60    1.80
  -5   0  12    3.60    1.50
  -5   0  12    3.50    1.60
  -5   0  12    3.20    1.30
   6   0 -12    0.00    1.40
  -6   0  12   -0.50    1.40
  -6   0  12   -1.00    1.20
  -6   0  12    0.70    1.70
  -4   0 -13   -0.20    1.30
  -4   0 -13    0.50    1.70
  -4   0 -13    0.50    1.60
   4   0  13   -2.90    1.30
   4   0  13   -0.40    1.30
  -3   0 -13    0.70    1.00
   3   0  13    1.30    1.20
   3   0  13    2.00    1.30
  -2   0 -13   -0.60    1.30
  -2   0 -13    0.40    1.60
  -2   0 -13    0.70    1.40
   2   0  13   -0.20    0.50
   2   0  13   -0.40    1.10
  -1   0 -13   -0.80    1.60
  -1   0 -13   -0.60    1.40
  -1   0 -13    0.30    1.50
   1   0  13    0.30    1.10
   1   0  13   -0.20    0.40
   1   0  13    0.20    0.70
   0   0 -13   -0.90    1.60
   0   0 -13    1.00    1.40
   0   0 -13    0.50    1.40
   0   0  13    0.90    0.80
   0   0  13   -0.30    0.60
   0   0  13   -0.60    1.00
   0   0  13   -2.10    1.20
   1   0 -13   -1.00    1.40
   1   0 -13   -1.90    1.60
   1   0 -13    0.20    1.40
  -1   0  13    1.90    1.40
  -1   0  13   -0.30    0.80
  -1   0  13    0.80    1.10
   2   0 -13    1.60    2.60
   2   0 -13    1.50    1.60
  -2   0  13    0.20    1.40
  -2   0  13   -0.40    1.10
  -2   0  13   -0.70    0.90
   3   0 -13   -0.40    1.30
   3   0 -13    2.30    1.80
  -3   0  13   -1.10    1.30
  -3   0  13    2.00    1.20
  -3   0  13    0.10    1.10
   4   0 -13    2.70    1.90
   4   0 -13   -1.20    1.50
  -4   0  13    1.50    1.40
  -4   0  13   -2.70    1.50
  -4   0  13   -0.60    1.10
  -5   0  13    0.50    1.50
  -5   0  13    0.40    1.60
   3   0  14    0.30    1.50
  -2   0 -14    2.70    2.20
  -2   0 -14    1.90    1.90
   2   0  14    3.60    1.80
   2   0  14    2.30    1.50
  -1   0 -14    6.90    2.50
  -1   0 -14    7.70    2.20
   1   0  14    9.00    2.00
   1   0  14    6.10    1.60
   0   0 -14    1.50    2.20
   0   0 -14    4.60    1.80
   0   0 -14    2.50    2.00
   0   0  14    4.50    1.50
   0   0  14    3.20    1.90
   0   0  14    1.00    0.90
   1   0 -14   -2.70    1.90
   1   0 -14   -1.40    1.60
   1   0 -14    6.90    2.60
  -1   0  14    0.30    1.70
  -1   0  14    1.20    1.10
  -1   0  14   -2.80    1.30
   2   0 -14    2.10    2.00
   2   0 -14    5.70    2.10
  -2   0  14    3.60    1.80
  -2   0  14    1.10    1.80
  -3   0  14   -0.40    1.30
  -3   0  14   -0.80    1.90
  -3   0  14    0.60    2.10
  -3  -1  14    1.70    1.80
  -3  -1  14   -0.70    1.40
  -3  -1  14   -0.20    1.30
  -2  -1  14    3.90    2.00
  -2  -1  14    2.10    1.20
  -2  -1  14    2.20    1.50
   2   1 -14   -0.10    1.80
   2   1 -14    0.40    1.90
  -1  -1  14    5.50    1.70
  -1  -1  14    7.70    1.80
  -1  -1  14    4.70    2.00
   1   1 -14    6.40    2.70
   1   1 -14    6.70    2.30
   1   1 -14    5.10    2.30
   0  -1  14    0.90    1.40
   0  -1  14    1.00    1.60
   0  -1  14    0.60    1.00
   0  -1  14   -1.10    0.70
   0   1 -14   -1.70    1.70
   0   1 -14   -1.70    1.50
   0   1 -14   -2.00    2.50
   1  -1  14   -0.30    1.50
   1  -1  14    1.90    1.00
   1  -1  14    0.40    1.40
  -1   1 -14    1.10    2.10
  -1   1 -14    0.00    1.60
  -1   1 -14   -0.70    1.80
   2  -1  14    1.90    1.60
   2  -1  14    1.90    1.50
  -2   1 -14    3.50    2.00
  -2   1 -14    1.00    2.10
   3  -1  14    4.10    1.70
  -5  -1  13    2.10    1.80
  -5  -1  13    1.60    1.60
   5   1 -13    4.50    2.50
  -4  -1  13    2.60    1.40
  -4  -1  13    1.10    2.20
  -4  -1  13    0.90    1.50
   4   1 -13    2.80    1.80
   4   1 -13    3.30    2.00
  -3  -1  13    0.80    1.20
  -3  -1  13    1.80    1.30
  -3  -1  13    0.90    1.40
   3   1 -13   -0.10    1.50
   3   1 -13   -0.40    1.80
  -2  -1  13    2.40    1.30
  -2  -1  13    2.70    1.20
  -2  -1  13    1.50    1.50
   2   1 -13    2.60    1.80
   2   1 -13   -1.40    1.60
  -1  -1  13    0.70    1.50
  -1  -1  13   -1.60    1.00
  -1  -1  13   -0.20    0.90
   1   1 -13    0.90    1.50
   1   1 -13   -0.40    1.70
   1   1 -13    1.80    1.40
   0  -1  13    1.50    0.90
   0  -1  13    1.30    1.40
   0  -1  13    2.40    1.20
   0   1 -13    2.40    1.50
   0   1 -13    1.10    1.50
   0   1 -13    4.00    1.80
   1  -1  13    4.30    1.50
   1  -1  13    0.20    0.80
   1  -1  13   -0.60    1.10
   1  -1  13    0.30    0.40
  -1   1 -13    0.10    1.60
  -1   1 -13    0.80    1.40
  -1   1 -13    0.20    1.50
   2  -1  13    0.60    1.30
   2  -1  13    1.50    1.20
   2  -1  13    0.70    0.70
  -2   1 -13   -0.50    1.20
  -2   1 -13    1.40    1.50
  -2   1 -13   -0.40    1.60
   3  -1  13    0.90    1.30
   3  -1  13    4.20    1.60
  -3   1 -13    2.00    1.30
  -3   1 -13    2.70    2.10
  -3   1 -13    4.40    1.80
   4  -1  13    5.60    1.60
   4  -1  13    3.50    1.50
  -4   1 -13    3.30    1.80
  -4   1 -13    6.00    2.20
  -4   1 -13    6.60    1.90
  -6  -1  12   -1.00    1.20
  -6  -1  12   -1.70    1.30
   6   1 -12   -1.90    1.60
  -5  -1  12    0.80    1.50
  -5  -1  12   -0.60    1.10
  -5  -1  12    0.30    1.20
   5   1 -12    0.90    1.60
   5   1 -12    2.70    1.90
  -4  -1  12   32.10    2.90
  -4  -1  12   23.10    3.20
  -4  -1  12   34.40    3.00
   4   1 -12   24.20    3.40
   4   1 -12   27.60    3.50
  -3  -1  12    9.60    2.20
  -3  -1  12   17.70    2.30
  -3  -1  12   10.50    1.80
   3   1 -12   13.30    2.70
   3   1 -12   10.30    2.10
  -2  -1  12   14.00    2.00
  -2  -1  12    9.90    2.10
  -2  -1  12    9.60    1.70
   2   1 -12   11.40    2.30
   2   1 -12   11.90    2.50
  -1  -1  12   14.20    2.00
  -1  -1  12   14.60    1.90
   1   1 -12   12.20    2.20
   1   1 -12   14.40    2.60
   1   1 -12   11.60    2.40
   0  -1  12    9.20    1.40
   0  -1  12    8.50    1.60
   0  -1  12    8.90    1.90
   0   1 -12    6.40    1.00
   0   1 -12    6.50    1.80
   0   1 -12    7.60    1.90
   0   1 -12    9.20    2.20
   1  -1  12   63.39    4.50
   1  -1  12   71.79    3.60
   1  -1  12   65.29    4.00
   1  -1  12   69.89    2.90
  -1   1 -12   64.59    4.90
  -1   1 -12   69.19    4.80
  -1   1 -12   68.49    4.70
  -1   1 -12   70.09    3.30
   2  -1  12    3.00    1.20
   2  -1  12    1.60    0.70
   2  -1  12    0.90    1.10
  -2   1 -12    2.50    1.20
  -2   1 -12    1.80    1.60
  -2   1 -12    0.80    1.40
   3  -1  12    4.20    1.50
   3  -1  12    2.70    0.40
  -3   1 -12    2.80    1.40
  -3   1 -12    4.50    1.70
  -3   1 -12    2.80    1.50
   4  -1  12   39.30    3.00
   4  -1  12   36.90    3.30
  -4   1 -12   35.50    3.90
  -4   1 -12   38.30    3.50
   5  -1  12    6.50    1.80
   5  -1  12    5.20    1.60
  -5   1 -12   11.90    2.20
  -5   1 -12   10.30    2.10
  -5   1 -12   10.50    2.30
   6  -1  12    3.10    1.50
   6  -1  12   -2.20    1.20
  -6   1 -12   -0.30    1.50
  -7  -1  11    5.60    1.60
  -7  -1  11    4.70    1.60
  -7  -1  11    2.40    1.60
   7   1 -11    3.10    1.90
   7   1 -11    3.60    1.90
  -6  -1  11    8.30    2.00
  -6  -1  11    9.30    1.90
  -6  -1  11   11.40    1.90
   6   1 -11    8.70    2.30
  -5  -1  11   19.10    3.20
  -5  -1  11   19.10    2.60
  -5  -1  11   17.20    2.40
   5   1 -11   15.90    2.80
   5   1 -11   20.00    3.40
  -4  -1  11    2.50    1.20
  -4  -1  11    1.90    1.30
  -4  -1  11    2.50    1.30
   4   1 -11    2.70    1.70
   4   1 -11    2.20    1.40
  -3  -1  11    5.30    1.40
  -3  -1  11   10.10    2.60
  -3  -1  11    5.10    1.80
   3   1 -11    5.30    1.60
   3   1 -11    5.60    1.70
  -2  -1  11    0.80    0.90
  -2  -1  11    1.40    0.90
  -2  -1  11    0.10    0.90
   2   1 -11    2.20    1.40
   2   1 -11    0.60    0.50
   2   1 -11    3.70    1.20
   2   1 -11    1.00    1.10
  -1  -1  11    7.40    1.40
  -1  -1  11    4.60    1.10
  -1  -1  11    4.10    1.40
   1   1 -11    4.30    1.40
   1   1 -11    6.10    1.60
   1   1 -11    4.30    3.10
   0  -1  11    5.60    1.50
   0  -1  11    4.70    1.10
   0  -1  11    5.10    1.40
   0   1 -11    2.50    1.20
   0   1 -11    5.00    1.70
   0   1 -11    4.40    0.80
   0   1 -11    5.50    1.60
   1  -1  11   15.00    2.10
   1  -1  11   18.80    2.20
   1  -1  11   21.90    1.20
  -1   1 -11   21.70    1.50
  -1   1 -11   24.00    2.50
  -1   1 -11   26.00    2.70
  -1   1 -11   23.00    2.50
   2  -1  11    9.50    1.10
   2  -1  11   10.20    1.70
   2  -1  11    8.60    1.70
  -2   1 -11    9.70    1.70
  -2   1 -11   11.90    2.00
  -2   1 -11   10.10    2.00
   3  -1  11   17.40    2.40
   3  -1  11   19.70    1.20
  -3   1 -11   15.30    2.20
  -3   1 -11   18.00    2.40
  -3   1 -11   19.10    2.50
   4  -1  11   -0.40    0.90
   4  -1  11    0.40    0.90
  -4   1 -11   -0.50    0.90
  -4   1 -11    0.40    1.00
  -4   1 -11    1.60    1.20
   5  -1  11    4.60    1.20
   5  -1  11    4.70    1.20
  -5   1 -11    2.80    1.30
  -5   1 -11    6.70    1.80
  -5   1 -11    4.90    1.50
   6  -1  11   17.00    2.10
   6  -1  11   21.10    2.70
  -6   1 -11   33.10    4.80
  -6   1 -11   20.10    2.70
  -6   1 -11   16.90    2.40
   7  -1  11    2.10    1.30
   7  -1  11    3.10    1.50
   7  -1  11    2.30    1.30
  -7   1 -11    1.00    1.40
  -8  -1  10    4.60    1.90
  -8  -1  10    2.00    1.40
  -8  -1  10    3.10    1.60
   8   1 -10   -0.60    1.50
   8   1 -10    2.30    1.60
  -7  -1  10    1.30    1.60
  -7  -1  10    1.10    1.50
  -7  -1  10    0.70    1.80
   7   1 -10    0.40    1.50
  -6  -1  10   47.00    3.60
  -6  -1  10   38.00    3.70
  -6  -1  10   40.30    3.30
   6   1 -10   45.70    4.10
  -5  -1  10    1.40    1.10
  -5  -1  10    0.80    0.90
  -5  -1  10    1.70    1.10
   5   1 -10    1.20    1.20
   5   1 -10    0.90    1.30
  -4  -1  10    0.10    0.80
  -4  -1  10    0.30    0.80
   4   1 -10    0.00    1.10
   4   1 -10    0.80    1.10
  -3  -1  10   25.20    2.70
  -3  -1  10   23.20    2.30
  -3  -1  10   24.20    2.20
   3   1 -10   18.90    2.60
   3   1 -10   24.90    2.70
  -2  -1  10   71.79    4.10
  -2  -1  10   72.89    4.60
  -2  -1  10   72.49    4.10
   2   1 -10   73.39    4.70
   2   1 -10   70.09    4.50
   2   1 -10   68.09    3.30
   2   1 -10   68.99    4.50
  -1  -1  10   40.10    2.70
  -1  -1  10   37.80    3.10
  -1  -1  10   39.60    2.80
   1   1 -10   38.50    3.50
   1   1 -10   40.50    2.40
   1   1 -10   41.40    3.40
   0  -1  10    6.30    1.20
   0  -1  10    4.10    1.10
   0  -1  10    6.30    1.20
   0   1 -10    2.90    1.20
   0   1 -10    5.00    0.80
   0   1 -10    7.40    1.50
   1  -1  10   15.30    1.80
   1  -1  10   15.50    1.70
   1  -1  10   14.70    1.60
  -1   1 -10   18.90    2.40
  -1   1 -10   18.00    2.50
  -1   1 -10   21.00    2.70
  -1   1 -10   15.80    1.20
   2  -1  10   27.60    1.90
   2  -1  10   29.10    2.40
   2  -1  10   29.60    2.30
  -2   1 -10   29.20    2.60
  -2   1 -10   36.20    5.60
   3  -1  10   44.00    2.80
   3  -1  10   40.20    2.90
   3  -1  10   38.30    2.00
  -3   1 -10   42.70    3.10
  -3   1 -10   40.20    3.10
  -3   1 -10   48.20    3.20
   4  -1  10    4.70    1.10
   4  -1  10    4.60    1.00
  -4   1 -10    4.70    1.20
  -4   1 -10    5.50    1.40
  -4   1 -10    4.40    1.10
   5  -1  10   17.60    2.00
   5  -1  10   22.50    2.20
  -5   1 -10   16.10    2.10
  -5   1 -10   20.20    2.50
  -5   1 -10   15.70    2.30
   6  -1  10   27.00    2.40
   6  -1  10   22.50    2.10
   6  -1  10   25.30    2.40
  -6   1 -10   24.30    2.80
  -6   1 -10   26.80    2.50
  -6   1 -10   29.40    2.70
   7  -1  10   11.30    1.80
   7  -1  10   12.80    1.80
   7  -1  10   13.40    2.00
  -7   1 -10   14.80    2.50
  -7   1 -10   15.00    2.40
  -7   1 -10   13.80    2.20
   8  -1  10    0.40    1.10
  -9  -1   9    4.20    1.80
  -9  -1   9    4.00    1.90
   9   1  -9    3.40    1.80
  -8  -1   9   -0.30    1.20
  -8  -1   9    1.10    1.10
  -8  -1   9   -0.10    1.20
   8   1  -9    0.90    1.20
   8   1  -9   -0.20    1.50
  -7  -1   9    7.50    1.80
  -7  -1   9    4.20    1.50
  -7  -1   9    5.40    1.50
   7   1  -9    5.50    1.80
   7   1  -9    7.00    1.60
  -6  -1   9    1.00    0.90
  -6  -1   9    0.80    1.00
  -6  -1   9   -0.50    0.90
   6   1  -9    0.70    1.00
   6   1  -9    1.60    1.20
  -5  -1   9    3.10    1.50
  -5  -1   9    3.00    1.00
  -5  -1   9    2.10    1.10
   5   1  -9   -0.50    1.00
   5   1  -9    1.60    1.20
  -4  -1   9   10.90    1.80
  -4  -1   9    7.30    1.50
   4   1  -9    9.20    1.70
  -3  -1   9  188.98    8.60
  -3  -1   9  208.68    9.00
  -3  -1   9  195.68    9.30
   3   1  -9  207.68    9.50
   3   1  -9  185.98    9.10
  -2  -1   9   53.79    3.60
  -2  -1   9   56.99    3.40
  -2  -1   9   53.69    3.20
   2   1  -9   54.69    3.80
   2   1  -9   52.89    3.70
   2   1  -9   50.99    2.50
   2   1  -9   51.19    3.60
   2   1  -9   44.70    2.90
  -1  -1   9    6.90    1.20
  -1  -1   9    8.50    1.40
  -1  -1   9   11.50    1.80
   1   1  -9   11.60    1.20
   1   1  -9   10.00    1.70
   1   1  -9    9.70    1.80
   1   1  -9   10.40    1.50
   0  -1   9   15.80    1.80
   0  -1   9   19.80    1.70
   0   1  -9   13.90    1.20
   0   1  -9   18.10    2.00
   0   1  -9   16.60    1.50
   0   1  -9   15.30    2.00
   0   1  -9   17.20    1.80
   1  -1   9    4.50    1.10
   1  -1   9    2.80    0.80
   1  -1   9    3.90    0.80
  -1   1  -9    5.00    1.20
  -1   1  -9    5.70    1.40
  -1   1  -9    4.00    0.80
  -1   1  -9    4.00    0.60
  -1   1  -9    5.50    1.10
   2  -1   9   19.30    1.70
   2  -1   9   18.70    1.80
   2  -1   9   16.80    1.40
  -2   1  -9   21.00    2.00
  -2   1  -9   23.10    2.00
  -2   1  -9   19.10    1.90
   3  -1   9    3.70    0.90
   3  -1   9    1.70    0.70
   3  -1   9    1.70    0.50
  -3   1  -9    2.50    0.70
  -3   1  -9    1.90    1.00
  -3   1  -9    3.80    1.20
  -3   1  -9    1.10    0.80
   4  -1   9    0.50    0.20
   4  -1   9    0.30    0.30
   4  -1   9    0.00    0.50
   4  -1   9    0.60    0.60
  -4   1  -9    0.60    0.90
  -4   1  -9    0.80    0.80
  -4   1  -9    1.00    0.90
   5  -1   9   72.89    3.90
   5  -1   9   71.79    3.70
   5  -1   9   69.09    3.90
  -5   1  -9   67.99    4.10
  -5   1  -9   69.29    3.90
  -5   1  -9   75.99    4.40
   6  -1   9    9.60    1.60
   6  -1   9    9.80    1.40
   6  -1   9   11.50    1.60
  -6   1  -9    9.40    1.50
  -6   1  -9    7.00    1.70
  -6   1  -9    8.60    1.60
   7  -1   9    9.50    1.90
   7  -1   9   10.30    1.60
   7  -1   9    7.90    1.40
  -7   1  -9    9.80    1.70
  -7   1  -9   12.50    2.10
  -7   1  -9    9.20    1.70
   8  -1   9   14.10    1.70
   8  -1   9   10.00    1.60
   8  -1   9   14.80    2.00
  -8   1  -9   14.00    2.00
  -8   1  -9   10.50    1.70
  -8   1  -9   15.40    2.40
  -9  -1   8   -1.40    1.30
  -9  -1   8    0.80    1.30
  -9  -1   8    0.00    1.40
  -9  -1   8    1.20    1.60
   9   1  -8    2.60    1.40
  -8  -1   8    7.10    2.00
  -8  -1   8   11.40    1.90
  -8  -1   8    8.00    1.60
   8   1  -8    7.60    1.70
   8   1  -8    3.20    1.50
  -7  -1   8    7.20    1.50
  -7  -1   8    6.10    1.70
  -7  -1   8    6.80    1.60
   7   1  -8    7.70    1.80
   7   1  -8    6.40    1.50
  -6  -1   8   -0.80    0.80
  -6  -1   8   -1.00    0.70
  -6  -1   8    0.30    0.80
   6   1  -8   -0.70    0.90
   6   1  -8   -1.40    0.90
  -5  -1   8    4.40    1.20
  -5  -1   8    5.90    1.40
   5   1  -8    5.30    1.60
   5   1  -8    5.80    1.40
  -4  -1   8  198.18    9.10
  -4  -1   8  203.28    8.80
  -4  -1   8  173.58    8.60
  -4  -1   8  187.38    8.40
   4   1  -8  195.18    8.80
   4   1  -8  189.98    9.10
  -3  -1   8   53.99    3.20
  -3  -1   8   55.29    3.20
  -3  -1   8   56.69    3.50
  -3  -1   8   52.29    3.50
   3   1  -8   52.79    3.60
   3   1  -8   52.19    3.60
  -2  -1   8    1.60    0.70
  -2  -1   8    1.10    0.70
  -2  -1   8    1.30    0.70
  -2  -1   8    0.50    0.60
   2   1  -8    1.20    0.60
   2   1  -8    0.70    0.80
   2   1  -8    1.60    0.80
   2   1  -8    0.60    0.50
   2   1  -8    0.90    0.40
   2   1  -8    1.10    0.80
  -1  -1   8    1.40    0.70
  -1  -1   8    1.90    0.70
  -1  -1   8    3.00    0.70
  -1  -1   8    1.10    0.60
  -1  -1   8    1.40    0.60
   1   1  -8    2.10    0.50
   1   1  -8    2.30    0.80
   1   1  -8    2.90    1.00
   1   1  -8    1.50    0.70
   1   1  -8    2.30    0.90
   0  -1   8  266.47   10.40
   0  -1   8  255.47   10.70
   0  -1   8  243.98   10.00
   0  -1   8  246.38   10.20
   0   1  -8  253.07   10.20
   0   1  -8  253.57    9.90
   0   1  -8  272.97   10.80
   0   1  -8  260.47   10.80
   0   1  -8  256.67   10.90
   1  -1   8   12.50    1.30
   1  -1   8   15.70    1.50
   1  -1   8   15.50    1.40
   1  -1   8   16.90    1.30
   1  -1   8   13.90    1.50
  -1   1  -8   15.00    1.70
  -1   1  -8   17.50    1.30
  -1   1  -8   18.00    1.10
  -1   1  -8   17.00    1.60
  -1   1  -8   16.60    1.60
   2  -1   8   37.10    2.00
   2  -1   8   32.00    2.00
   2  -1   8   39.30    2.30
   2  -1   8   38.20    2.50
  -2   1  -8   37.00    2.50
  -2   1  -8   36.40    2.50
  -2   1  -8   37.10    2.40
   3  -1   8   22.30    1.60
   3  -1   8   19.80    1.40
   3  -1   8   21.30    1.70
   3  -1   8   16.10    1.20
  -3   1  -8   19.30    1.70
  -3   1  -8   22.30    1.90
  -3   1  -8   20.80    1.80
  -3   1  -8   18.10    1.70
   4  -1   8   14.70    1.40
   4  -1   8   15.90    1.40
   4  -1   8   15.30    1.00
   4  -1   8   17.30    0.90
   4  -1   8   17.30    1.60
  -4   1  -8   16.90    1.50
  -4   1  -8   13.50    1.40
  -4   1  -8   18.10    1.80
  -4   1  -8   15.90    1.60
   5  -1   8   12.70    1.30
   5  -1   8   13.30    1.30
   5  -1   8   12.80    1.40
   5  -1   8   10.90    0.80
   5  -1   8   11.80    0.80
  -5   1  -8    8.80    1.30
  -5   1  -8   11.40    1.60
  -5   1  -8    9.70    1.60
   6  -1   8   13.60    1.60
   6  -1   8   11.00    0.90
   6  -1   8   12.50    0.80
   6  -1   8   13.40    1.40
   6  -1   8   13.80    1.50
  -6   1  -8   12.50    1.70
  -6   1  -8   13.20    1.80
  -6   1  -8   10.40    1.50
   7  -1   8    0.90    0.50
   7  -1   8   -0.10    0.30
   7  -1   8    0.40    0.70
   7  -1   8    0.40    0.60
   7  -1   8    0.40    0.70
  -7   1  -8   -0.30    0.90
  -7   1  -8    0.80    0.80
  -7   1  -8    0.10    0.60
   8  -1   8   12.80    1.80
   8  -1   8   15.80    1.80
   8  -1   8    9.90    1.40
  -8   1  -8   12.50    2.60
  -8   1  -8   12.00    1.80
  -8   1  -8   14.40    2.90
   9  -1   8   -0.30    1.00
   9  -1   8    0.10    0.90
   9  -1   8   -1.00    0.90
  -9   1  -8   -0.10    1.10
 -10  -1   7   -0.80    1.60
  10   1  -7   -1.10    1.30
  10   1  -7    1.10    1.60
  10   1  -7    0.30    1.50
  -9  -1   7    0.80    1.40
  -9  -1   7    1.20    1.30
  -9  -1   7    0.80    1.30
   9   1  -7    0.90    1.20
   9   1  -7   -0.50    1.00
  -8  -1   7    6.60    1.60
  -8  -1   7    5.20    1.70
  -8  -1   7    5.10    1.20
  -8  -1   7    3.10    1.00
   8   1  -7    2.90    1.20
   8   1  -7    6.30    1.80
  -7  -1   7   19.80    2.30
  -7  -1   7   19.00    2.40
  -7  -1   7   21.70    3.10
   7   1  -7   21.70    2.30
   7   1  -7   19.10    2.70
  -6  -1   7    7.00    1.50
  -6  -1   7    6.30    1.20
  -6  -1   7    5.80    1.30
   6   1  -7    5.10    1.30
   6   1  -7    9.10    1.70
  -5  -1   7   21.50    2.30
  -5  -1   7   20.70    2.30
  -5  -1   7   25.30    2.10
  -5  -1   7   27.70    2.40
   5   1  -7   27.00    2.60
  -4  -1   7   43.60    3.10
  -4  -1   7   39.10    2.70
  -4  -1   7   43.30    3.00
  -4  -1   7   36.80    2.60
   4   1  -7   46.90    3.20
   4   1  -7   37.80    2.90
  -3  -1   7   33.10    2.50
  -3  -1   7   37.80    2.40
  -3  -1   7   37.50    2.60
  -3  -1   7   35.00    2.60
   3   1  -7   35.70    2.40
   3   1  -7   34.80    2.50
   3   1  -7   40.90    2.80
   3   1  -7   36.50    2.60
  -2  -1   7   45.20    2.90
  -2  -1   7   45.30    2.70
  -2  -1   7   47.80    2.70
  -2  -1   7   47.80    2.80
  -2  -1   7   46.20    3.00
  -2  -1   7   50.19    2.80
   2   1  -7   44.80    2.80
   2   1  -7   41.40    3.00
   2   1  -7   44.50    2.20
   2   1  -7   46.00    2.90
   2   1  -7   46.30    2.70
   2   1  -7   50.19    3.10
   2   1  -7   45.80    2.60
  -1  -1   7   35.90    2.30
  -1  -1   7   36.10    2.30
  -1  -1   7   37.30    2.20
  -1  -1   7   38.30    2.80
  -1  -1   7   35.00    2.40
   1   1  -7   41.90    2.70
   1   1  -7   39.60    2.60
   1   1  -7   37.80    2.20
   1   1  -7   38.70    2.20
   1   1  -7   38.10    2.30
   1   1  -7   36.60    2.60
   0  -1   7    0.60    0.50
   0  -1   7    0.40    0.40
   0  -1   7    0.30    0.40
   0  -1   7   -0.40    0.40
   0  -1   7   -0.10    0.40
   0  -1   7    0.40    0.40
   0   1  -7    1.10    0.50
   0   1  -7    0.20    0.40
   0   1  -7    0.20    0.50
   0   1  -7    0.20    0.50
   0   1  -7   -0.10    0.30
   0   1  -7    0.30    0.30
   0   1  -7    0.40    0.30
   1  -1   7    6.10    1.00
   1  -1   7    6.80    0.90
   1  -1   7    6.50    1.10
   1  -1   7    5.50    0.70
   1  -1   7    5.00    0.80
   1  -1   7    6.50    0.90
  -1   1  -7    4.20    0.80
  -1   1  -7    6.60    0.90
  -1   1  -7    4.20    0.90
  -1   1  -7    5.80    1.10
  -1   1  -7    6.90    0.80
  -1   1  -7    6.80    0.60
  -1   1  -7    6.20    0.80
   2  -1   7   25.20    1.70
   2  -1   7   27.90    1.90
   2  -1   7   22.60    1.70
   2  -1   7   26.30    1.50
   2  -1   7   28.60    1.80
  -2   1  -7   24.00    1.60
  -2   1  -7   28.00    1.80
  -2   1  -7   24.10    1.50
  -2   1  -7   24.10    1.90
  -2   1  -7   26.90    1.90
  -2   1  -7   25.40    1.60
   3  -1   7    0.70    0.40
   3  -1   7    0.30    0.40
   3  -1   7    0.60    0.30
   3  -1   7    0.30    0.40
   3  -1   7    0.10    0.40
  -3   1  -7   -0.60    0.40
  -3   1  -7    0.80    0.40
  -3   1  -7    0.30    0.50
  -3   1  -7    0.80    0.40
  -3   1  -7    0.30    0.40
   4  -1   7   10.90    1.10
   4  -1   7   13.50    1.30
   4  -1   7   11.60    0.80
   4  -1   7   11.80    1.20
   4  -1   7   11.60    0.80
   4  -1   7    9.60    1.10
  -4   1  -7   14.00    1.70
  -4   1  -7   11.00    1.20
  -4   1  -7   11.10    1.30
  -4   1  -7   12.50    1.30
   5  -1   7    3.80    0.60
   5  -1   7    4.10    0.50
   5  -1   7    4.00    0.90
   5  -1   7    2.60    0.70
   5  -1   7    4.40    0.90
  -5   1  -7    3.10    0.70
  -5   1  -7    3.30    0.80
  -5   1  -7    4.70    1.10
  -5   1  -7    2.70    0.90
   6  -1   7   32.80    2.20
   6  -1   7   32.10    1.60
   6  -1   7   37.40    2.20
   6  -1   7   30.30    2.10
   6  -1   7   29.90    2.10
  -6   1  -7   32.50    2.30
  -6   1  -7   36.40    2.40
  -6   1  -7   33.60    2.60
   7  -1   7   48.30    3.00
   7  -1   7   42.50    2.60
   7  -1   7   51.29    2.30
   7  -1   7   56.99    3.10
   7  -1   7   51.89    3.10
  -7   1  -7   49.50    3.40
  -7   1  -7   47.10    3.10
  -7   1  -7   53.59    3.10
   8  -1   7   15.80    1.20
   8  -1   7   16.40    1.80
   8  -1   7   20.60    1.70
   8  -1   7   20.90    1.90
  -8   1  -7   20.20    1.90
  -8   1  -7   14.80    2.20
  -8   1  -7   22.40    2.10
   9  -1   7    0.10    0.80
   9  -1   7    0.20    0.80
  -9   1  -7    2.30    1.10
  -9   1  -7    1.50    1.00
  -9   1  -7    0.50    1.20
 -10  -1   6   20.40    2.70
 -10  -1   6   13.80    2.50
 -10  -1   6   21.30    3.20
 -10  -1   6   19.20    2.80
  10   1  -6   18.80    3.00
  10   1  -6   24.00    2.50
  10   1  -6   15.30    2.50
  -9  -1   6    8.00    1.50
  -9  -1   6    8.80    1.80
  -9  -1   6    5.70    1.70
  -9  -1   6    7.70    1.80
   9   1  -6    6.30    1.60
   9   1  -6    8.70    1.60
  -8  -1   6    5.20    1.60
  -8  -1   6    9.20    1.80
  -8  -1   6    6.70    1.40
  -8  -1   6    8.60    1.50
   8   1  -6    5.40    1.40
   8   1  -6    6.20    1.70
  -7  -1   6   31.20    2.90
  -7  -1   6   28.70    2.50
  -7  -1   6   31.40    2.50
  -7  -1   6   26.60    1.90
   7   1  -6   29.50    2.70
   7   1  -6   27.00    2.50
  -6  -1   6  112.59    6.10
  -6  -1   6  103.19    4.80
  -6  -1   6  115.99    5.80
  -6  -1   6  113.79    5.60
   6   1  -6  119.09    6.10
   6   1  -6  118.79    5.70
  -5  -1   6   64.39    3.90
  -5  -1   6   72.49    3.80
  -5  -1   6   73.69    4.00
  -5  -1   6   70.59    4.20
   5   1  -6   58.79    3.70
   5   1  -6   69.29    4.20
  -4  -1   6    0.10    0.40
  -4  -1   6    0.40    0.40
  -4  -1   6    0.70    0.80
  -4  -1   6   -0.30    0.50
  -4  -1   6    0.70    0.70
   4   1  -6    0.50    0.60
   4   1  -6   -0.10    1.00
   4   1  -6    0.20    0.60
   4   1  -6    0.60    0.60
   4   1  -6    0.30    0.50
  -3  -1   6   35.90    2.50
  -3  -1   6   37.90    2.50
  -3  -1   6   37.50    2.30
  -3  -1   6   38.40    2.60
  -3  -1   6   39.00    2.50
  -3  -1   6   37.60    2.50
   3   1  -6   35.80    2.50
   3   1  -6   33.80    2.40
   3   1  -6   34.20    2.50
   3   1  -6   37.40    2.20
   3   1  -6   38.70    1.90
   3   1  -6   34.00    2.70
  -2  -1   6  883.21   32.90
  -2  -1   6  896.01   32.70
  -2  -1   6  897.31   32.70
  -2  -1   6  806.22   33.30
  -2  -1   6  877.91   33.20
  -2  -1   6  845.32   32.60
   2   1  -6  895.51   32.70
   2   1  -6  883.31   32.80
   2   1  -6  892.31   32.70
   2   1  -6  893.91   32.10
   2   1  -6  925.81   33.10
   2   1  -6  897.11   33.20
  -1  -1   6  189.38    8.40
  -1  -1   6  204.78    8.40
  -1  -1   6  206.88    8.30
  -1  -1   6  200.38    8.20
  -1  -1   6  185.08    8.50
  -1  -1   6  202.98    8.60
   1   1  -6  213.98    8.20
   1   1  -6  212.28    8.20
   1   1  -6  199.58    8.70
   1   1  -6  220.58    8.70
   1   1  -6  205.88    8.30
   1   1  -6  218.58    8.60
   0  -1   6   32.50    2.00
   0  -1   6   30.50    1.80
   0  -1   6   31.00    1.80
   0  -1   6   31.90    1.90
   0  -1   6   32.00    1.80
   0  -1   6   27.60    1.90
   0   1  -6   28.40    2.00
   0   1  -6   31.30    2.10
   0   1  -6   31.90    1.80
   0   1  -6   32.50    1.80
   0   1  -6   31.90    1.70
   0   1  -6   32.90    1.80
   1  -1   6  191.58    7.70
   1  -1   6  190.88    7.70
   1  -1   6  188.68    7.60
   1  -1   6  190.48    7.90
   1  -1   6  186.78    7.50
   1  -1   6  194.88    7.70
  -1   1  -6  184.78    7.50
  -1   1  -6  203.18    8.00
  -1   1  -6  191.78    7.50
  -1   1  -6  198.78    7.90
  -1   1  -6  189.78    7.60
  -1   1  -6  200.28    8.10
   2  -1   6  111.49    4.80
   2  -1   6  111.09    4.70
   2  -1   6  105.09    4.70
   2  -1   6  110.39    4.40
   2  -1   6  107.59    4.50
  -2   1  -6  106.99    4.50
  -2   1  -6  109.59    4.90
  -2   1  -6  109.79    4.50
  -2   1  -6  106.79    4.60
  -2   1  -6  107.39    4.90
  -2   1  -6  109.09    4.80
   3  -1   6   85.69    3.90
   3  -1   6   87.59    3.70
   3  -1   6   79.59    4.00
   3  -1   6   75.69    3.60
   3  -1   6   81.49    3.80
   3  -1   6   82.99    3.80
   3  -1   6   82.99    3.30
  -3   1  -6   80.49    3.60
  -3   1  -6   81.79    3.70
  -3   1  -6   84.39    3.90
  -3   1  -6   79.09    3.80
  -3   1  -6   84.69    3.60
  -3   1  -6   84.09    4.00
  -3   1  -6   75.69    3.70
   4  -1   6   15.70    1.40
   4  -1   6   16.70    1.30
   4  -1   6   14.40    0.90
   4  -1   6   14.90    0.90
   4  -1   6   15.00    1.20
   4  -1   6   15.50    1.30
  -4   1  -6   15.80    1.50
  -4   1  -6   19.00    1.60
  -4   1  -6   16.30    1.40
  -4   1  -6   17.50    1.70
  -4   1  -6   16.20    1.30
  -4   1  -6   15.00    1.20
  -4   1  -6   15.30    1.30
   5  -1   6    0.40    0.40
   5  -1   6    0.40    0.40
   5  -1   6    0.20    0.30
   5  -1   6    0.30    0.40
   5  -1   6    0.50    0.20
   5  -1   6   -0.20    0.60
  -5   1  -6   -0.10    0.50
  -5   1  -6    0.10    0.40
  -5   1  -6    0.10    0.40
  -5   1  -6    0.50    0.70
   6  -1   6   29.90    1.80
   6  -1   6   28.10    1.80
   6  -1   6   29.20    2.00
  -6   1  -6   29.90    2.00
  -6   1  -6   27.30    2.20
  -6   1  -6   27.30    3.00
   7  -1   6   26.20    2.00
   7  -1   6   30.40    2.00
   7  -1   6   33.80    2.20
  -7   1  -6   29.70    1.30
  -7   1  -6   33.40    2.20
  -7   1  -6   36.00    2.60
  -7   1  -6   31.70    2.30
   8  -1   6    3.50    1.00
   8  -1   6    3.80    1.20
   8  -1   6    6.00    1.00
   8  -1   6    4.80    1.10
  -8   1  -6    3.30    0.90
  -8   1  -6    4.40    0.50
  -8   1  -6    6.20    1.30
  -8   1  -6    6.30    1.30
   9  -1   6    2.80    1.10
   9  -1   6    3.80    1.00
   9  -1   6    3.90    0.90
  -9   1  -6    3.20    1.30
  -9   1  -6    1.80    0.90
  -9   1  -6    4.40    1.60
  10  -1   6    0.60    1.00
  10  -1   6    1.50    0.90
  10  -1   6    2.50    1.20
 -10   1  -6    0.70    2.00
 -10   1  -6    1.00    1.80
 -10  -1   5   13.50    2.60
 -10  -1   5   14.40    2.20
 -10  -1   5    8.10    2.20
 -10  -1   5   15.50    2.40
  10   1  -5   10.10    2.00
  10   1  -5   14.40    2.40
  10   1  -5    8.00    2.40
  -9  -1   5    2.00    0.90
  -9  -1   5    0.10    1.30
  -9  -1   5    1.40    1.20
  -9  -1   5    2.00    1.50
   9   1  -5    2.40    1.10
   9   1  -5    0.20    1.10
   9   1  -5    1.00    1.50
  -8  -1   5   -1.10    0.70
  -8  -1   5    0.00    0.90
  -8  -1   5   -0.60    0.80
  -8  -1   5    0.60    0.90
  -8  -1   5    2.00    1.00
   8   1  -5   -0.20    0.70
   8   1  -5    1.00    0.90
  -7  -1   5   19.90    1.90
  -7  -1   5   15.30    1.80
  -7  -1   5   16.00    1.60
   7   1  -5   20.70    2.20
   7   1  -5   19.50    2.10
  -6  -1   5    4.40    0.80
  -6  -1   5    3.40    0.90
  -6  -1   5    5.90    1.20
  -6  -1   5    4.00    1.00
   6   1  -5    5.30    1.20
   6   1  -5    4.10    0.90
  -5  -1   5   14.20    1.90
  -5  -1   5   19.20    1.60
  -5  -1   5   20.70    1.80
  -5  -1   5   20.00    1.30
  -5  -1   5   16.40    1.80
   5   1  -5   19.70    1.90
   5   1  -5   18.50    1.70
  -4  -1   5   49.80    3.10
  -4  -1   5   58.59    3.20
  -4  -1   5   49.90    3.00
  -4  -1   5   51.49    2.90
  -4  -1   5   53.79    3.10
  -4  -1   5   49.90    2.40
   4   1  -5   50.69    3.20
   4   1  -5   43.80    3.00
   4   1  -5   48.10    3.10
   4   1  -5   53.59    2.90
  -3  -1   5  695.63   26.90
  -3  -1   5  746.63   26.80
  -3  -1   5  690.63   26.90
  -3  -1   5  691.83   26.70
  -3  -1   5  729.13   26.60
   3   1  -5  740.53   26.90
   3   1  -5  708.23   26.90
   3   1  -5  756.52   26.40
   3   1  -5  710.93   28.10
   3   1  -5  702.53   26.50
   3   1  -5  678.73   26.80
  -2  -1   5    3.80    0.70
  -2  -1   5    5.40    0.80
  -2  -1   5    4.10    0.80
  -2  -1   5    3.60    0.70
  -2  -1   5    5.20    0.90
  -2  -1   5    5.00    0.90
   2   1  -5    3.70    0.70
   2   1  -5    3.00    0.80
   2   1  -5    6.40    1.00
   2   1  -5    5.40    0.90
   2   1  -5    5.70    1.10
  -1  -1   5   79.69    3.70
  -1  -1   5   80.29    3.60
  -1  -1   5   80.19    3.70
  -1  -1   5   81.69    3.90
  -1  -1   5   81.19    3.70
   1   1  -5   82.39    4.00
   1   1  -5   81.79    3.60
   1   1  -5   80.59    3.80
   1   1  -5   79.79    3.70
   1   1  -5   80.79    3.90
   1   1  -5   81.89    3.60
   0  -1   5    2.60    0.50
   0  -1   5    3.80    0.60
   0  -1   5    3.00    0.60
   0  -1   5    4.70    0.70
   0  -1   5    2.70    0.60
   0  -1   5    2.70    0.50
   0   1  -5    3.50    0.70
   0   1  -5    3.40    0.50
   0   1  -5    3.90    0.60
   0   1  -5    3.40    0.50
   0   1  -5    2.90    0.70
   0   1  -5    3.20    0.50
   0   1  -5    2.30    0.50
   1  -1   5    1.20    0.30
   1  -1   5    0.90    0.30
   1  -1   5    0.40    0.30
   1  -1   5    1.30    0.40
   1  -1   5    0.60    0.30
   1  -1   5    1.10    0.40
  -1   1  -5    1.30    0.40
  -1   1  -5    0.60    0.30
  -1   1  -5    1.20    0.30
  -1   1  -5    1.20    0.30
  -1   1  -5    2.60    0.50
  -1   1  -5    1.00    0.30
  -1   1  -5    0.90    0.40
   2  -1   5   97.19    3.90
   2  -1   5   99.39    4.20
   2  -1   5  101.79    4.20
   2  -1   5  100.19    4.30
   2  -1   5   96.69    4.30
   2  -1   5  102.29    4.20
   2  -1   5   97.89    4.10
  -2   1  -5   92.49    4.40
  -2   1  -5  103.19    4.60
  -2   1  -5   98.99    4.00
  -2   1  -5  103.49    4.30
  -2   1  -5   96.99    4.10
  -2   1  -5   97.79    4.10
   3  -1   5  308.87   11.90
   3  -1   5  310.97   11.90
   3  -1   5  306.97   12.20
   3  -1   5  301.67   12.30
   3  -1   5  307.77   11.60
   3  -1   5  308.37   12.00
  -3   1  -5  322.77   12.10
  -3   1  -5  305.87   12.00
  -3   1  -5  329.37   12.00
  -3   1  -5  322.97   11.80
  -3   1  -5  316.27   11.90
  -3   1  -5  319.57   12.20
  -3   1  -5  319.67   12.10
   4  -1   5    4.90    0.50
   4  -1   5    4.60    1.00
   4  -1   5    5.70    1.10
   4  -1   5    6.40    0.70
   4  -1   5    4.00    0.60
   4  -1   5    5.90    0.80
   4  -1   5    7.00    0.80
  -4   1  -5    5.10    0.80
  -4   1  -5    6.20    1.00
  -4   1  -5    7.30    0.80
  -4   1  -5    5.10    0.80
  -4   1  -5    7.70    1.10
  -4   1  -5    5.10    0.90
   5  -1   5   17.90    1.30
   5  -1   5   18.60    1.50
   5  -1   5   18.00    1.20
   5  -1   5   17.00    1.20
   5  -1   5   16.60    1.30
  -5   1  -5   19.50    1.70
  -5   1  -5   16.20    1.50
  -5   1  -5   16.60    1.50
  -5   1  -5   16.50    1.30
  -5   1  -5   18.20    1.40
  -5   1  -5   15.80    0.80
   6  -1   5   20.60    1.60
   6  -1   5   22.40    1.50
   6  -1   5   23.70    1.60
   6  -1   5   21.90    1.90
  -6   1  -5   19.90    2.00
  -6   1  -5   28.00    2.10
  -6   1  -5   24.00    1.70
  -6   1  -5   20.00    1.90
  -6   1  -5   22.10    1.80
   7  -1   5   19.00    1.80
   7  -1   5   22.70    1.70
   7  -1   5   24.00    1.60
   7  -1   5   22.70    1.80
  -7   1  -5   22.70    1.80
  -7   1  -5   21.90    2.00
  -7   1  -5   21.50    1.90
   8  -1   5    4.40    0.80
   8  -1   5    3.30    0.80
   8  -1   5    3.90    1.00
   8  -1   5    3.50    1.30
  -8   1  -5    4.50    1.20
  -8   1  -5    4.70    1.10
  -8   1  -5    4.70    1.10
   9  -1   5    3.30    0.80
   9  -1   5    0.80    0.80
  -9   1  -5    2.60    1.00
  -9   1  -5    0.70    0.80
  -9   1  -5    3.70    1.10
  10  -1   5    8.40    1.40
  10  -1   5    9.40    1.70
  10  -1   5    6.40    1.20
 -10   1  -5    9.60    1.60
 -10   1  -5    9.20    1.60
 -10   1  -5    7.60    1.60
 -10  -1   4    1.50    1.40
 -10  -1   4    1.80    1.60
 -10  -1   4    0.20    1.20
 -10  -1   4    0.40    1.20
  10   1  -4    1.00    1.20
  10   1  -4   -0.50    0.90
  10   1  -4   -0.10    1.20
  -9  -1   4   13.80    2.00
  -9  -1   4   13.40    2.20
  -9  -1   4   17.00    2.30
  -9  -1   4   13.80    2.50
   9   1  -4   19.50    2.50
   9   1  -4   13.50    2.10
   9   1  -4   12.40    1.70
  -8  -1   4   68.19    4.50
  -8  -1   4   68.59    4.10
  -8  -1   4   60.09    3.90
  -8  -1   4   69.79    4.30
   8   1  -4   62.39    4.10
   8   1  -4   71.59    3.80
   8   1  -4   67.69    4.10
  -7  -1   4   13.40    1.80
  -7  -1   4   14.20    1.60
  -7  -1   4   14.00    2.10
  -7  -1   4   11.70    1.50
  -7  -1   4    9.40    1.70
   7   1  -4   14.60    1.80
   7   1  -4   17.50    2.30
  -6  -1   4    2.80    1.00
  -6  -1   4    3.80    1.00
  -6  -1   4    2.70    0.90
  -6  -1   4    3.70    0.90
  -6  -1   4    3.80    0.80
   6   1  -4    3.80    1.00
   6   1  -4    1.80    0.70
  -5  -1   4   30.50    2.40
  -5  -1   4   31.50    1.90
  -5  -1   4   31.20    2.10
  -5  -1   4   32.90    2.40
  -5  -1   4   33.70    2.30
   5   1  -4   30.40    2.40
   5   1  -4   31.90    2.40
   5   1  -4   29.90    2.10
   5   1  -4   29.00    2.10
  -4  -1   4  787.32   28.40
  -4  -1   4  763.72   28.50
  -4  -1   4  745.43   27.60
  -4  -1   4  785.82   28.10
  -4  -1   4  763.92   28.30
  -4  -1   4  789.62   28.50
   4   1  -4  720.83   27.90
   4   1  -4  678.13   28.60
   4   1  -4  729.53   28.40
   4   1  -4  773.52   28.20
  -3  -1   4   33.40    2.10
  -3  -1   4   32.10    2.20
  -3  -1   4   32.90    2.20
  -3  -1   4   32.90    2.10
  -3  -1   4   36.60    1.70
  -3  -1   4   36.30    2.00
  -3  -1   4   36.20    2.20
   3   1  -4   34.40    2.20
   3   1  -4   31.50    2.10
   3   1  -4   32.30    1.90
   3   1  -4   33.40    2.10
   3   1  -4   36.20    1.70
   3   1  -4   36.10    2.20
  -2  -1   4  210.68    9.30
  -2  -1   4  238.08    9.20
  -2  -1   4  227.08    9.20
  -2  -1   4  235.28    9.40
   2   1  -4  236.38    9.30
   2   1  -4  236.38    9.00
   2   1  -4  232.78    9.40
   2   1  -4  234.38    8.70
   2   1  -4  231.98    9.20
  -1  -1   4  318.97   12.80
  -1  -1   4  335.67   12.60
  -1  -1   4  330.67   12.70
  -1  -1   4  344.87   12.70
  -1  -1   4  335.87   12.60
   1   1  -4  328.47   12.70
   1   1  -4  343.97   12.60
   1   1  -4  326.47   12.70
   1   1  -4  333.17   12.50
   1   1  -4  331.97   12.80
   1   1  -4  336.27   12.90
   0  -1   4  240.48    9.40
   0  -1   4  239.78    9.30
   0  -1   4  244.98    9.40
   0  -1   4  236.88    9.40
   0  -1   4  241.48    9.40
   0   1  -4  250.17    9.50
   0   1  -4  249.08    9.20
   0   1  -4  241.18    9.50
   0   1  -4  242.98    9.30
   0   1  -4  251.47    9.50
   0   1  -4  251.77    9.20
   1  -1   4  219.68    8.40
   1  -1   4  214.38    8.20
   1  -1   4  208.78    8.40
   1  -1   4  216.38    8.40
   1  -1   4  216.98    8.30
   1  -1   4  221.88    8.40
  -1   1  -4  221.58    8.10
  -1   1  -4  216.68    8.20
  -1   1  -4  223.18    8.50
  -1   1  -4  221.98    8.30
  -1   1  -4  228.58    8.30
  -1   1  -4  220.38    8.40
  -1   1  -4  213.08    8.50
   2  -1   4   95.49    3.90
   2  -1   4   94.69    3.70
   2  -1   4   96.59    4.00
   2  -1   4   96.39    4.10
   2  -1   4   96.09    3.90
   2  -1   4   94.69    4.10
  -2   1  -4  101.39    4.20
  -2   1  -4   95.29    3.90
  -2   1  -4   94.69    4.00
  -2   1  -4   95.29    3.90
  -2   1  -4   98.79    4.10
  -2   1  -4   99.49    4.00
   3  -1   4  129.79    5.10
   3  -1   4  120.89    4.90
   3  -1   4  120.89    5.40
   3  -1   4  121.19    5.30
   3  -1   4  122.39    5.00
  -3   1  -4  129.59    5.10
  -3   1  -4  124.09    5.30
  -3   1  -4  125.49    5.20
  -3   1  -4  123.89    5.20
  -3   1  -4  124.29    5.10
  -3   1  -4  126.09    5.00
  -3   1  -4  125.59    5.00
   4  -1   4    2.70    0.60
   4  -1   4    2.20    0.40
   4  -1   4    2.40    0.50
  -4   1  -4    2.80    0.60
  -4   1  -4    2.00    0.40
  -4   1  -4    2.50    0.50
  -4   1  -4    2.60    0.60
   5  -1   4    3.60    0.60
   5  -1   4    5.10    1.30
   5  -1   4    3.70    0.60
   5  -1   4    3.10    0.60
   5  -1   4    4.20    0.90
   5  -1   4    4.30    1.20
  -5   1  -4    3.70    0.90
  -5   1  -4    4.10    0.70
  -5   1  -4    5.00    0.80
  -5   1  -4    4.10    0.90
  -5   1  -4    4.40    0.80
  -5   1  -4    4.60    0.80
   6  -1   4    0.00    0.40
   6  -1   4    0.20    0.50
   6  -1   4   -0.40    0.30
   6  -1   4    0.80    0.70
   6  -1   4    0.50    0.30
  -6   1  -4    0.70    0.60
  -6   1  -4   -0.10    0.60
  -6   1  -4    0.20    0.40
  -6   1  -4   -0.40    0.40
  -6   1  -4    0.50    0.60
   7  -1   4    0.10    0.50
   7  -1   4    1.00    0.80
   7  -1   4    1.00    0.40
   7  -1   4    0.70    0.50
  -7   1  -4    1.20    0.80
  -7   1  -4    0.60    0.50
  -7   1  -4    1.60    0.80
   8  -1   4    3.50    0.90
   8  -1   4    1.50    1.00
   8  -1   4    1.60    0.80
  -8   1  -4    2.00    0.90
  -8   1  -4    1.90    0.70
  -8   1  -4    2.80    0.80
   9  -1   4   32.90    2.50
   9  -1   4   34.60    2.80
   9  -1   4   34.80    2.20
  -9   1  -4   31.50    2.70
  -9   1  -4   31.40    2.60
  -9   1  -4   29.20    2.30
  10  -1   4    4.70    1.10
  10  -1   4    2.60    1.00
  10  -1   4    1.90    0.90
 -10   1  -4    3.10    1.10
 -10   1  -4    2.30    1.00
 -11  -1   3    1.50    1.40
  11   1  -3    2.90    1.70
  11   1  -3    2.90    1.00
  11   1  -3    0.10    1.40
 -10  -1   3   -0.60    1.30
 -10  -1   3    0.40    1.10
  10   1  -3    2.20    1.40
  10   1  -3   -0.70    1.00
  10   1  -3    0.20    0.80
  -9  -1   3    7.10    1.90
  -9  -1   3    6.90    1.80
  -9  -1   3    3.50    1.20
  -9  -1   3    4.60    1.30
   9   1  -3    4.50    1.40
   9   1  -3    4.60    1.20
   9   1  -3    6.50    1.20
  -8  -1   3   19.40    2.00
  -8  -1   3   18.40    2.50
  -8  -1   3   21.00    2.30
  -8  -1   3   18.40    1.90
   8   1  -3   19.40    2.10
   8   1  -3   24.40    2.20
   8   1  -3   18.20    3.00
  -7  -1   3    5.50    1.10
  -7  -1   3    4.90    1.00
  -7  -1   3    7.10    1.40
  -7  -1   3    2.90    0.90
  -7  -1   3    3.90    1.10
   7   1  -3    3.50    1.00
   7   1  -3    5.90    1.10
   7   1  -3    5.10    1.00
  -6  -1   3    7.60    1.20
  -6  -1   3    4.60    1.10
  -6  -1   3    5.80    1.10
  -6  -1   3    6.10    1.10
  -6  -1   3    2.90    0.90
  -6  -1   3    5.30    1.20
   6   1  -3    5.20    1.10
   6   1  -3    5.40    1.00
   6   1  -3    4.70    1.10
  -5  -1   3   58.19    3.10
  -5  -1   3   52.89    2.70
  -5  -1   3   50.19    3.10
  -5  -1   3   52.69    3.10
  -5  -1   3   52.99    3.20
  -5  -1   3   53.99    2.90
   5   1  -3   46.10    3.10
   5   1  -3   59.79    2.90
   5   1  -3   51.09    3.20
   5   1  -3   44.00    3.00
   5   1  -3   48.90    3.00
  -4  -1   3  305.77   12.40
  -4  -1   3  310.17   12.30
  -4  -1   3  313.27   12.50
  -4  -1   3  320.87   12.00
  -4  -1   3  311.67   13.00
   4   1  -3  319.07   12.50
   4   1  -3  314.47   12.50
   4   1  -3  274.97   12.40
   4   1  -3  348.67   12.60
   4   1  -3  306.57   12.10
  -3  -1   3   19.40    1.40
  -3  -1   3   20.50    1.50
  -3  -1   3   18.10    1.40
  -3  -1   3   17.90    1.30
  -3  -1   3   20.50    1.50
  -3  -1   3   18.80    1.40
   3   1  -3   16.30    1.40
   3   1  -3   15.60    1.30
   3   1  -3   18.90    1.30
   3   1  -3   18.70    1.30
   3   1  -3   17.00    1.40
  -2  -1   3   95.29    3.80
  -2  -1   3   95.29    4.20
  -2  -1   3   83.79    4.20
  -2  -1   3  100.09    4.30
  -2  -1   3  100.19    4.20
  -2  -1   3   94.69    4.20
   2   1  -3   98.69    4.20
   2   1  -3   95.19    4.30
   2   1  -3   99.89    3.80
   2   1  -3   92.79    4.20
   2   1  -3  105.49    4.30
   2   1  -3   92.99    4.00
  -1  -1   3 9801.72  383.26
   1   1  -3 9999.00  382.76
   0  -1   3  485.65   18.10
   0  -1   3  482.05   18.10
   0  -1   3  487.15   18.20
   0  -1   3  477.65   18.00
   0  -1   3  505.15   18.10
   0   1  -3  495.05   18.20
   0   1  -3  505.55   18.20
   0   1  -3  509.75   18.00
   0   1  -3  500.05   18.20
   0   1  -3  470.05   18.10
   0   1  -3  504.25   18.00
   1  -1   3  117.79    4.50
   1  -1   3  116.09    4.60
   1  -1   3  113.19    4.40
   1  -1   3  116.79    4.60
   1  -1   3  110.19    4.20
   1  -1   3  114.79    4.60
  -1   1  -3  111.79    4.70
  -1   1  -3  120.59    4.50
  -1   1  -3  116.69    4.40
  -1   1  -3  117.49    4.50
  -1   1  -3  119.79    4.60
   2  -1   3 1195.38   44.80
   2  -1   3 1211.18   44.50
   2  -1   3 1231.88   44.70
   2  -1   3 1245.78   44.60
  -2   1  -3 1248.38   44.60
  -2   1  -3 1262.57   44.50
  -2   1  -3 1233.08   44.70
  -2   1  -3 1241.38   44.50
  -2   1  -3 1260.87   44.80
  -2   1  -3 1213.78   44.60
   3  -1   3   19.00    1.10
   3  -1   3   20.00    1.10
   3  -1   3   21.00    1.20
   3  -1   3   19.30    1.20
   3  -1   3   24.20    1.50
   3  -1   3   18.70    1.40
   3  -1   3   17.30    1.20
  -3   1  -3   21.10    1.10
  -3   1  -3   20.40    1.20
  -3   1  -3   19.70    1.20
  -3   1  -3   18.90    1.20
  -3   1  -3   19.40    1.20
  -3   1  -3   17.90    1.20
   4  -1   3  186.18    7.40
   4  -1   3  188.78    7.20
   4  -1   3  183.58    7.30
   4  -1   3  187.48    7.20
   4  -1   3  174.48    7.80
   4  -1   3  182.88    7.30
   4  -1   3  185.58    7.80
  -4   1  -3  180.68    7.20
  -4   1  -3  191.68    7.90
  -4   1  -3  188.38    7.50
  -4   1  -3  182.28    7.50
  -4   1  -3  193.08    7.50
   5  -1   3    8.00    0.70
   5  -1   3    6.60    1.20
   5  -1   3    6.90    0.70
   5  -1   3    5.50    0.80
   5  -1   3    7.10    1.10
   5  -1   3    7.30    1.30
   5  -1   3    8.00    0.90
   5  -1   3    9.20    0.90
  -5   1  -3    9.80    1.00
  -5   1  -3    9.20    0.90
  -5   1  -3    7.70    1.10
  -5   1  -3    7.50    1.10
  -5   1  -3    6.50    0.90
   6  -1   3   47.40    2.60
   6  -1   3   46.50    2.30
   6  -1   3   42.70    2.40
   6  -1   3   45.70    2.60
   6  -1   3   44.50    2.60
   6  -1   3   42.80    2.50
  -6   1  -3   47.90    2.80
  -6   1  -3   47.00    2.60
  -6   1  -3   44.10    2.40
  -6   1  -3   44.10    2.70
   7  -1   3  136.29    6.10
   7  -1   3  134.99    6.20
   7  -1   3  145.09    5.80
   7  -1   3  141.39    6.00
  -7   1  -3  130.59    6.60
  -7   1  -3  133.99    6.40
  -7   1  -3  139.99    6.10
  -7   1  -3  140.59    6.40
   8  -1   3    1.60    0.80
   8  -1   3    0.90    0.60
   8  -1   3    0.10    0.50
   8  -1   3   -0.20    0.40
  -8   1  -3   -0.20    0.60
  -8   1  -3    1.70    0.80
  -8   1  -3    0.90    0.80
   9  -1   3   11.50    1.20
   9  -1   3    9.40    1.30
   9  -1   3    8.40    1.40
  -9   1  -3   11.30    1.90
  -9   1  -3   10.80    1.60
  -9   1  -3    7.00    1.30
  10  -1   3   16.00    1.70
  10  -1   3   16.90    2.00
  10  -1   3   13.10    1.80
  10  -1   3   14.70    1.60
 -10   1  -3   28.50    3.90
 -10   1  -3   13.40    2.10
 -10   1  -3   20.10    2.60
 -11  -1   2   30.70    3.00
 -11  -1   2   17.40    3.80
  11   1  -2   27.40    3.30
  11   1  -2   32.10    3.20
 -10  -1   2   25.10    2.50
 -10  -1   2   26.90    3.70
 -10  -1   2   23.30    2.40
 -10  -1   2   27.50    2.90
  10   1  -2   23.70    2.80
  10   1  -2   26.80    2.60
  10   1  -2   21.90    1.90
  -9  -1   2   41.00    3.20
  -9  -1   2   35.10    2.70
  -9  -1   2   41.70    3.50
  -9  -1   2   35.90    2.80
   9   1  -2   41.10    3.10
   9   1  -2   34.30    3.10
   9   1  -2   32.60    2.30
  -8  -1   2    0.30    0.70
  -8  -1   2    0.40    0.90
  -8  -1   2   -0.20    0.60
  -8  -1   2   -0.30    0.70
   8   1  -2    0.50    0.70
   8   1  -2    1.40    0.80
   8   1  -2    0.70    0.60
  -7  -1   2   24.80    2.30
  -7  -1   2   27.20    2.30
  -7  -1   2   24.80    2.10
  -7  -1   2   30.10    2.70
  -7  -1   2   24.40    2.00
   7   1  -2   25.90    1.80
   7   1  -2   27.70    2.20
   7   1  -2   27.50    2.20
  -6  -1   2  301.47   12.80
  -6  -1   2  283.47   12.20
  -6  -1   2  295.77   11.90
  -6  -1   2  295.47   11.80
  -6  -1   2  300.67   12.20
  -6  -1   2  309.27   11.90
   6   1  -2  279.47   11.70
   6   1  -2  299.87   11.60
   6   1  -2  289.27   11.90
  -5  -1   2    0.70    0.40
  -5  -1   2    0.80    0.40
  -5  -1   2    0.50    0.40
  -5  -1   2    1.40    0.60
  -5  -1   2   -0.50    0.40
  -5  -1   2    0.40    0.30
   5   1  -2    0.00    0.40
   5   1  -2    0.30    0.40
   5   1  -2   -0.20    0.50
   5   1  -2    0.10    0.40
   5   1  -2   -0.10    0.50
  -4  -1   2    1.30    0.50
  -4  -1   2    0.70    0.40
  -4  -1   2    1.50    0.60
  -4  -1   2    2.60    0.60
  -4  -1   2    2.90    0.70
  -4  -1   2    3.00    0.70
   4   1  -2    1.90    0.50
   4   1  -2    1.60    0.50
   4   1  -2    0.70    0.40
   4   1  -2    1.00    0.60
   4   1  -2    1.10    0.40
  -3  -1   2   55.29    2.60
  -3  -1   2   58.39    2.90
  -3  -1   2   54.19    2.70
  -3  -1   2   56.49    2.60
  -3  -1   2   57.39    2.90
   3   1  -2   49.40    2.80
   3   1  -2   53.49    2.60
   3   1  -2   57.39    2.70
   3   1  -2   56.29    2.80
   3   1  -2   58.69    2.90
  -2  -1   2  801.12   32.40
  -2  -1   2  923.61   32.40
  -2  -1   2  936.61   32.20
  -2  -1   2  875.41   32.10
  -2  -1   2  901.11   32.60
   2   1  -2  887.81   32.40
   2   1  -2  826.92   32.40
   2   1  -2  921.71   32.30
   2   1  -2  932.11   32.10
   2   1  -2  843.52   32.70
  -1  -1   2   21.00    1.10
  -1  -1   2   21.40    1.20
  -1  -1   2   19.00    1.20
  -1  -1   2   21.30    1.20
  -1  -1   2   20.50    1.20
  -1  -1   2   22.60    1.20
   1   1  -2   20.50    1.20
   1   1  -2   20.20    1.10
   1   1  -2   20.70    1.00
   1   1  -2   20.30    1.20
   1   1  -2   21.70    1.10
   1   1  -2   20.60    1.20
   0  -1   2  161.78    6.00
   0  -1   2  155.18    6.00
   0  -1   2  151.28    6.00
   0  -1   2  159.08    6.00
   0  -1   2  157.18    6.10
   0   1  -2  161.28    6.10
   0   1  -2  167.78    6.00
   0   1  -2  161.98    5.90
   0   1  -2  159.78    6.00
   0   1  -2  153.68    6.10
   1  -1   2    0.50    0.20
   1  -1   2    0.50    0.10
   1  -1   2    0.20    0.10
   1  -1   2    0.30    0.10
   1  -1   2    0.20    0.10
   1  -1   2    0.30    0.10
   1  -1   2    0.10    0.10
  -1   1  -2    0.10    0.10
  -1   1  -2    0.20    0.10
  -1   1  -2    0.40    0.20
  -1   1  -2    0.30    0.10
  -1   1  -2    0.40    0.10
  -1   1  -2    0.90    0.20
   2  -1   2   12.00    0.70
   2  -1   2   10.80    0.70
   2  -1   2   11.00    0.80
   2  -1   2   11.90    0.70
   2  -1   2   11.30    0.80
  -2   1  -2   11.30    0.70
  -2   1  -2   11.40    0.80
  -2   1  -2   11.10    0.70
  -2   1  -2   11.50    0.70
  -2   1  -2   10.30    0.70
  -2   1  -2   11.80    0.80
   3  -1   2  150.88    6.40
   3  -1   2  159.68    6.10
   3  -1   2  156.68    6.10
   3  -1   2  160.68    6.00
   3  -1   2  154.78    6.50
   3  -1   2  159.98    6.10
   3  -1   2  151.08    6.10
   3  -1   2  154.78    6.20
  -3   1  -2  163.38    6.30
  -3   1  -2  159.48    6.10
  -3   1  -2  157.38    6.20
  -3   1  -2  153.68    6.10
  -3   1  -2  158.28    6.30
   4  -1   2  266.57   11.10
   4  -1   2  274.07   10.60
   4  -1   2  283.87   10.80
   4  -1   2  272.47   11.20
   4  -1   2  276.77   10.70
   4  -1   2  274.97   10.50
   4  -1   2  278.17   10.70
   4  -1   2  294.57   10.70
  -4   1  -2  290.77   10.70
  -4   1  -2  278.67   10.70
  -4   1  -2  286.87   10.90
  -4   1  -2  281.27   10.60
  -4   1  -2  277.77   10.90
  -4   1  -2  268.87   10.90
   5  -1   2   16.70    1.30
   5  -1   2   17.80    1.40
   5  -1   2   14.80    1.60
   5  -1   2   20.00    1.20
   5  -1   2   20.20    1.40
   5  -1   2   20.10    1.80
   5  -1   2   23.20    1.40
  -5   1  -2   18.30    1.50
  -5   1  -2   19.70    1.30
  -5   1  -2   18.90    1.40
  -5   1  -2   22.80    1.50
  -5   1  -2   20.00    1.60
  -5   1  -2   20.00    1.60
   6  -1   2   64.39    3.30
   6  -1   2   65.39    3.00
   6  -1   2   65.29    3.20
   6  -1   2   59.79    3.30
   6  -1   2   67.49    3.30
   6  -1   2   66.69    3.40
   6  -1   2   61.19    3.70
  -6   1  -2   67.49    3.30
  -6   1  -2   64.29    3.50
  -6   1  -2   62.99    3.50
  -6   1  -2   69.49    3.80
   7  -1   2   30.80    2.10
   7  -1   2   32.00    2.00
   7  -1   2   29.20    2.40
   7  -1   2   33.50    1.90
   7  -1   2   31.70    2.10
  -7   1  -2   32.40    2.40
  -7   1  -2   30.70    2.30
  -7   1  -2   31.00    2.10
  -7   1  -2   34.20    2.60
   8  -1   2   17.20    1.40
   8  -1   2   15.40    1.60
   8  -1   2   13.80    1.50
   8  -1   2   15.90    1.50
  -8   1  -2   14.80    1.50
  -8   1  -2   16.60    2.20
  -8   1  -2   16.40    2.50
   9  -1   2   -0.40    1.00
   9  -1   2   -0.10    0.50
   9  -1   2    0.50    0.70
   9  -1   2    0.00    0.60
  -9   1  -2   -1.50    0.80
  -9   1  -2    1.60    0.90
  -9   1  -2    0.30    0.70
  10  -1   2   19.60    1.90
  10  -1   2   21.20    1.80
  10  -1   2   23.20    2.20
  10  -1   2   28.80    2.40
 -10   1  -2   17.00    2.30
 -10   1  -2   26.30    2.60
  11  -1   2   10.80    1.60
  11  -1   2    8.70    1.80
  11  -1   2   12.10    2.00
 -11   1  -2    9.70    1.90
 -11  -1   1    1.90    1.20
 -11  -1   1    0.20    1.20
 -11  -1   1    1.00    1.60
  11   1  -1    1.10    0.90
  11   1  -1    4.00    1.60
  11   1  -1    0.60    1.30
 -10  -1   1    2.60    1.20
 -10  -1   1    1.90    1.20
 -10  -1   1    1.30    1.40
 -10  -1   1    1.80    1.10
  10   1  -1    2.70    1.40
  10   1  -1    2.70    1.30
  10   1  -1    1.90    0.90
  -9  -1   1    7.40    1.70
  -9  -1   1    6.60    1.30
  -9  -1   1    7.80    1.40
  -9  -1   1   10.10    1.80
   9   1  -1    7.60    1.60
   9   1  -1    8.30    1.30
   9   1  -1    6.30    1.20
  -8  -1   1    6.00    1.50
  -8  -1   1    9.00    1.50
  -8  -1   1    8.20    1.60
  -8  -1   1    8.70    1.30
   8   1  -1    8.30    1.10
   8   1  -1    6.70    1.30
   8   1  -1    8.00    1.50
  -7  -1   1    5.20    1.30
  -7  -1   1    3.50    0.90
  -7  -1   1    4.60    1.30
  -7  -1   1    5.30    1.00
  -7  -1   1    4.50    0.90
   7   1  -1    3.80    1.00
   7   1  -1    4.60    1.20
   7   1  -1    3.60    0.80
  -6  -1   1   23.40    1.90
  -6  -1   1   26.70    2.20
  -6  -1   1   24.60    2.10
  -6  -1   1   28.60    2.30
  -6  -1   1   28.30    1.90
  -6  -1   1   25.60    2.00
  -6  -1   1   26.70    1.90
   6   1  -1   24.30    1.60
   6   1  -1   28.70    2.00
   6   1  -1   20.00    2.10
   6   1  -1   24.60    1.80
   6   1  -1   27.00    1.90
  -5  -1   1  435.26   17.00
  -5  -1   1  426.36   16.70
  -5  -1   1  456.55   17.20
  -5  -1   1  449.26   16.80
  -5  -1   1  442.36   16.60
  -5  -1   1  436.06   17.00
  -5  -1   1  419.36   16.90
   5   1  -1  446.26   16.70
   5   1  -1  417.46   16.50
   5   1  -1  438.36   16.70
   5   1  -1  432.06   16.40
  -4  -1   1  159.58    7.00
  -4  -1   1  156.98    6.70
  -4  -1   1  174.98    6.70
  -4  -1   1  160.18    6.90
  -4  -1   1  174.98    6.80
  -4  -1   1  164.48    6.90
  -4  -1   1  171.88    6.80
   4   1  -1  159.68    6.90
   4   1  -1  164.58    6.80
   4   1  -1  162.68    6.80
   4   1  -1  164.88    6.50
   4   1  -1  163.28    6.60
  -3  -1   1   72.29    3.20
  -3  -1   1   71.49    3.30
  -3  -1   1   73.39    3.40
  -3  -1   1   73.99    3.30
  -3  -1   1   76.79    3.20
  -3  -1   1   73.49    3.20
   3   1  -1   64.79    3.30
   3   1  -1   68.29    3.10
   3   1  -1   73.19    3.30
   3   1  -1   71.69    3.30
  -2  -1   1  448.06   16.20
  -2  -1   1  465.45   16.40
  -2  -1   1  446.16   16.20
  -2  -1   1  443.86   16.30
  -2  -1   1  412.36   16.40
  -2  -1   1  468.55   16.20
   2   1  -1  425.86   16.10
   2   1  -1  430.96   16.30
   2   1  -1  453.05   16.20
   2   1  -1  457.65   16.30
   2   1  -1  394.26   16.30
  -1  -1   1  166.48    6.40
  -1  -1   1  174.88    6.50
  -1  -1   1  162.48    6.60
  -1  -1   1  174.18    6.50
  -1  -1   1  182.18    6.60
   1   1  -1  176.48    6.50
   1   1  -1  172.98    6.50
   1   1  -1  178.88    6.60
   1   1  -1  174.18    6.50
   1   1  -1  163.08    6.40
   0  -1   1    0.30    0.10
   1  -1   1 2047.20   83.09
  -1   1  -1 2001.30   82.59
   2  -1   1  104.19    4.20
   2  -1   1  101.79    4.00
   2  -1   1   99.19    4.10
   2  -1   1  106.29    4.00
   2  -1   1  106.69    4.30
   2  -1   1   99.39    4.10
   2  -1   1  106.29    4.10
  -2   1  -1  103.09    4.20
  -2   1  -1  105.99    4.00
  -2   1  -1  103.69    4.20
  -2   1  -1  110.79    4.20
  -2   1  -1  103.19    4.00
   3  -1   1   81.59    3.70
   3  -1   1   84.89    3.40
   3  -1   1   80.99    3.60
   3  -1   1   81.19    3.80
   3  -1   1   86.19    3.60
   3  -1   1   84.99    3.50
   3  -1   1   84.49    3.70
  -3   1  -1   84.29    3.70
  -3   1  -1   88.39    3.60
  -3   1  -1   84.79    3.80
  -3   1  -1   83.99    3.50
  -3   1  -1   81.79    3.50
  -3   1  -1   86.89    3.50
   4  -1   1   20.20    1.30
   4  -1   1   21.10    1.60
   4  -1   1   21.50    1.20
   4  -1   1   24.60    1.50
   4  -1   1   23.10    1.60
   4  -1   1   22.50    1.40
   4  -1   1   23.00    1.40
  -4   1  -1   22.90    1.50
  -4   1  -1   21.00    1.30
  -4   1  -1   22.60    1.40
  -4   1  -1   24.70    1.60
  -4   1  -1   22.50    1.50
  -4   1  -1   21.60    1.40
   5  -1   1   30.30    1.90
   5  -1   1   27.50    1.50
   5  -1   1   30.40    1.80
   5  -1   1   25.20    2.00
   5  -1   1   25.90    1.70
   5  -1   1   26.80    1.80
  -5   1  -1   28.70    2.00
  -5   1  -1   30.40    2.50
  -5   1  -1   27.00    1.90
  -5   1  -1   29.20    2.00
  -5   1  -1   28.80    1.70
  -5   1  -1   27.80    1.70
   6  -1   1   13.30    1.50
   6  -1   1   14.30    1.70
   6  -1   1   15.40    1.30
   6  -1   1   15.40    1.90
   6  -1   1   15.70    1.20
   6  -1   1   15.80    1.40
  -6   1  -1   17.20    1.80
  -6   1  -1   16.10    1.50
  -6   1  -1   15.80    1.40
  -6   1  -1   17.20    1.60
   7  -1   1    5.50    0.80
   7  -1   1    4.80    1.00
   7  -1   1    3.40    1.10
   7  -1   1    5.50    0.90
  -7   1  -1    5.30    1.20
  -7   1  -1    3.70    0.90
  -7   1  -1    5.40    1.20
  -7   1  -1    5.30    1.10
   8  -1   1   96.79    4.50
   8  -1   1   95.59    4.70
   8  -1   1  101.99    5.00
  -8   1  -1   96.79    4.80
  -8   1  -1   95.79    5.30
  -8   1  -1  102.49    5.20
   9  -1   1   40.20    2.80
   9  -1   1   45.80    2.60
  -9   1  -1   47.30    3.40
  -9   1  -1   42.40    2.90
  -9   1  -1   48.20    3.40
  10  -1   1    0.20    0.80
  10  -1   1    0.10    0.70
  10  -1   1    1.70    0.90
  10  -1   1    1.10    0.80
 -10   1  -1    0.20    1.00
 -10   1  -1    0.10    0.80
 -10   1  -1    1.80    1.20
  11  -1   1   -0.20    1.00
  11  -1   1   -0.20    0.90
  11  -1   1   -0.60    1.00
 -11   1  -1    0.40    1.30
 -11  -1   0    6.20    2.00
 -11  -1   0    8.00    1.80
 -11  -1   0   10.10    2.70
  11   1   0    8.70    1.90
  11   1   0    8.60    1.70
  11   1   0    6.40    1.70
  11   1   0    5.70    1.20
 -10  -1   0    6.00    1.50
 -10  -1   0    5.20    1.60
 -10  -1   0    5.70    1.20
 -10  -1   0    6.20    1.70
  10   1   0    4.60    1.00
  10   1   0    6.20    1.60
  10   1   0    8.10    1.50
  10   1   0    3.30    1.00
  -9  -1   0   67.79    4.40
  -9  -1   0   72.09    4.50
  -9  -1   0   62.89    3.90
   9   1   0   62.29    4.10
   9   1   0   66.39    4.00
   9   1   0   71.19    3.40
  -8  -1   0  119.69    6.00
  -8  -1   0  111.89    5.90
  -8  -1   0  107.09    6.10
  -8  -1   0  108.89    5.30
   8   1   0  113.39    4.90
   8   1   0  110.09    5.40
   8   1   0  112.09    5.60
  -7  -1   0   23.50    1.80
  -7  -1   0   25.60    2.30
  -7  -1   0   28.00    2.30
  -7  -1   0   23.60    1.90
   7   1   0   27.80    2.10
   7   1   0   19.90    1.50
   7   1   0   23.00    1.90
  -6  -1   0   39.60    2.30
  -6  -1   0   40.90    2.70
  -6  -1   0   43.30    2.30
  -6  -1   0   36.20    2.60
  -6  -1   0   42.10    2.70
  -6  -1   0   34.60    2.30
   6   1   0   30.20    2.60
   6   1   0   37.40    2.40
   6   1   0   30.20    2.40
   6   1   0   40.60    2.00
   6   1   0   36.10    2.90
  -5  -1   0  347.37   12.70
  -5  -1   0  307.97   12.70
  -5  -1   0  348.67   13.20
  -5  -1   0  328.27   13.10
  -5  -1   0  328.37   12.70
  -5  -1   0  322.37   13.00
   5   1   0  330.17   12.90
   5   1   0  334.77   13.50
   5   1   0  308.37   12.60
   5   1   0  323.47   12.70
   5   1   0  343.47   12.60
  -4  -1   0  207.18    8.40
  -4  -1   0  203.68    8.30
  -4  -1   0  197.18    8.20
  -4  -1   0  206.78    8.00
  -4  -1   0  219.38    8.10
  -4  -1   0  199.78    8.00
   4   1   0  206.68    7.80
   4   1   0  200.38    8.30
   4   1   0  198.58    8.00
   4   1   0  200.08    8.10
   4   1   0  201.38    8.00
  -3  -1   0   52.69    2.50
  -3  -1   0   53.29    2.40
  -3  -1   0   50.09    2.30
  -3  -1   0   49.90    2.30
  -3  -1   0   51.89    2.50
  -3  -1   0   47.90    2.50
   3   1   0   50.39    2.40
   3   1   0   49.30    2.50
   3   1   0   52.39    2.20
   3   1   0   50.29    2.50
   3   1   0   54.19    2.50
  -2  -1   0   18.20    0.90
  -2  -1   0   16.40    1.00
  -2  -1   0   18.60    1.00
  -2  -1   0   18.90    1.10
  -2  -1   0   18.60    0.90
  -2  -1   0   18.40    1.10
   2   1   0   18.70    0.90
   2   1   0   18.00    0.90
   2   1   0   17.30    1.00
   2   1   0   17.50    1.00
   2   1   0   17.20    1.00
  -1  -1   0   39.60    1.90
  -1  -1   0   43.70    1.90
  -1  -1   0   47.40    1.80
  -1  -1   0   47.10    1.80
  -1  -1   0   45.60    1.90
  -1  -1   0   47.30    1.90
   1   1   0   48.60    1.80
   1   1   0   44.40    1.90
   1   1   0   45.50    1.90
   1   1   0   46.10    1.90
   1   1   0   44.70    1.80
   1   1   0   46.80    1.90
   0  -1   0    0.00    0.10
   0  -1   0    0.00    0.10
   0  -1   0    0.00    0.10
   0  -1   0    0.00    0.10
   0   1   0    0.00    0.10
   1  -1   0   45.00    1.80
   1  -1   0   46.50    1.80
   1  -1   0   42.30    1.80
   1  -1   0   46.30    1.80
   1  -1   0   48.60    2.00
  -1   1   0   40.70    1.80
  -1   1   0   47.10    1.80
  -1   1   0   46.10    1.80
  -1   1   0   45.80    1.90
   2  -1   0   17.00    0.90
   2  -1   0   17.00    1.10
   2  -1   0   16.70    1.00
   2  -1   0   17.00    1.00
   2  -1   0   17.00    1.00
   2  -1   0   17.40    0.80
  -2   1   0   18.40    1.00
  -2   1   0   16.70    1.00
  -2   1   0   17.50    1.00
  -2   1   0   17.20    0.90
  -2   1   0   16.70    1.10
  -2   1   0   17.70    0.90
   3  -1   0   49.00    2.30
   3  -1   0   51.29    2.20
   3  -1   0   49.20    2.60
   3  -1   0   51.59    2.40
   3  -1   0   52.59    2.20
   3  -1   0   48.60    2.40
  -3   1   0   50.99    2.30
  -3   1   0   49.60    2.40
  -3   1   0   48.50    2.50
  -3   1   0   52.99    2.30
  -3   1   0   51.59    2.30
  -3   1   0   50.59    2.50
   4  -1   0  193.58    8.40
   4  -1   0  202.98    7.90
   4  -1   0  194.58    8.00
   4  -1   0  195.18    8.20
   4  -1   0  204.38    8.00
   4  -1   0  211.68    8.20
  -4   1   0  203.88    8.10
  -4   1   0  202.58    8.40
  -4   1   0  218.58    8.30
  -4   1   0  209.58    8.10
  -4   1   0  207.08    8.20
  -4   1   0  209.18    8.00
   5  -1   0  320.97   12.00
   5  -1   0  304.97   12.60
   5  -1   0  291.97   12.10
   5  -1   0  302.67   12.40
   5  -1   0  320.47   12.10
   5  -1   0  317.27   12.30
  -5   1   0  335.27   12.50
  -5   1   0  303.07   12.20
  -5   1   0  313.27   12.60
  -5   1   0  322.47   12.20
  -5   1   0  316.57   12.50
  -5   1   0  321.57   12.20
   6  -1   0   40.60    3.00
   6  -1   0   42.20    2.20
   6  -1   0   33.60    2.30
   6  -1   0   33.90    2.60
   6  -1   0   39.10    2.30
   6  -1   0   41.20    2.40
  -6   1   0   41.10    2.70
  -6   1   0   40.40    2.30
  -6   1   0   41.60    2.60
  -6   1   0   43.60    2.80
  -6   1   0   38.00    2.40
   7  -1   0   18.70    1.60
   7  -1   0   21.60    1.70
   7  -1   0   18.40    1.40
  -7   1   0   18.40    2.30
  -7   1   0   20.30    2.10
  -7   1   0   17.10    1.70
  -7   1   0   21.40    1.70
  -7   1   0   19.40    1.80
   8  -1   0   97.09    4.80
   8  -1   0  109.29    5.20
   8  -1   0  106.19    5.30
  -8   1   0  114.39    5.90
  -8   1   0  104.49    5.50
  -8   1   0  111.59    5.30
  -8   1   0  110.29    5.30
   9  -1   0   62.89    4.40
   9  -1   0   65.29    3.50
   9  -1   0   67.99    3.90
  -9   1   0   68.69    4.20
  -9   1   0   68.99    3.90
  -9   1   0   66.59    4.40
  10  -1   0    4.00    1.30
  10  -1   0    6.40    1.20
  10  -1   0    7.50    1.50
 -10   1   0    8.20    1.60
 -10   1   0    8.20    1.70
 -10   1   0    3.40    1.40
  11  -1   0    5.10    1.50
  11  -1   0   10.00    1.60
  11  -1   0    5.90    1.70
  11  -1   0    7.60    1.60
 -11   1   0    8.10    2.60
 -11   1   0    4.00    2.20
 -11   1   0    9.00    2.10
 -11  -1  -1    1.20    1.20
 -11  -1  -1    0.40    1.40
  11   1   1    0.10    0.80
  11   1   1   -1.20    1.20
  11   1   1   -0.10    1.10
  11   1   1    0.50    1.20
 -10  -1  -1    1.30    1.10
 -10  -1  -1    1.00    1.20
 -10  -1  -1    3.10    1.30
  10   1   1    0.40    0.70
  10   1   1    0.10    0.90
  10   1   1    0.50    1.00
  10   1   1    1.10    1.10
  -9  -1  -1   46.10    3.60
  -9  -1  -1   47.40    3.50
  -9  -1  -1   45.60    3.00
  -9  -1  -1   43.80    3.10
   9   1   1   46.80    3.20
   9   1   1   50.69    3.20
   9   1   1   49.60    2.70
   9   1   1   47.90    3.20
  -8  -1  -1   97.39    5.30
  -8  -1  -1   97.19    4.80
   8   1   1  101.99    4.90
   8   1   1  101.79    5.00
   8   1   1   99.79    5.10
   8   1   1   97.09    4.40
  -7  -1  -1    7.10    1.70
  -7  -1  -1    6.20    1.50
  -7  -1  -1    7.70    1.30
  -7  -1  -1    6.50    1.30
  -7  -1  -1    5.60    0.90
   7   1   1    3.80    1.10
   7   1   1    5.90    0.80
   7   1   1    4.50    1.00
   7   1   1    5.80    1.10
   7   1   1    5.40    1.10
  -6  -1  -1   15.60    1.40
  -6  -1  -1   17.10    1.60
  -6  -1  -1   15.80    1.60
  -6  -1  -1   15.70    1.30
  -6  -1  -1   16.40    1.30
  -6  -1  -1   15.00    1.60
   6   1   1   16.20    1.10
   6   1   1   13.80    1.60
   6   1   1   14.60    1.40
   6   1   1   17.80    1.40
  -5  -1  -1   28.00    1.70
  -5  -1  -1   29.20    1.70
  -5  -1  -1   27.50    2.00
  -5  -1  -1   25.20    1.60
  -5  -1  -1   25.10    1.90
  -5  -1  -1   28.70    2.00
   5   1   1   27.90    1.50
   5   1   1   25.40    1.80
   5   1   1   27.40    1.70
   5   1   1   25.50    1.90
   5   1   1   28.10    1.70
  -4  -1  -1   23.40    1.70
  -4  -1  -1   20.80    1.40
  -4  -1  -1   19.30    1.50
  -4  -1  -1   20.70    1.30
  -4  -1  -1   19.40    1.40
  -4  -1  -1   21.00    1.30
   4   1   1   19.70    1.60
   4   1   1   22.50    1.50
   4   1   1   23.40    1.20
   4   1   1   22.90    1.60
   4   1   1   21.70    1.30
   4   1   1   21.50    1.30
   4   1   1   19.90    1.50
  -3  -1  -1   79.69    3.50
  -3  -1  -1   78.89    3.60
  -3  -1  -1   83.19    3.80
  -3  -1  -1   82.59    3.50
  -3  -1  -1   86.99    3.40
  -3  -1  -1   88.99    3.50
  -3  -1  -1   84.59    3.70
   3   1   1   81.99    3.70
   3   1   1   85.29    3.30
   3   1   1   83.79    3.70
   3   1   1   85.69    3.90
   3   1   1   84.49    3.50
  -2  -1  -1  107.99    4.00
  -2  -1  -1  104.19    4.20
  -2  -1  -1  111.39    4.10
  -2  -1  -1  107.79    4.10
  -2  -1  -1  103.49    4.30
  -2  -1  -1  112.59    4.10
  -2  -1  -1   97.89    4.30
   2   1   1  103.59    4.10
   2   1   1  104.39    4.00
   2   1   1  103.39    4.10
   2   1   1  104.39    4.40
   2   1   1  102.19    4.30
   2   1   1  104.69    4.20
   2   1   1  102.79    4.30
  -1  -1  -1 2081.39   78.79
   1   1   1 1947.01   78.79
   0  -1  -1   13.50    0.60
   0  -1  -1   13.90    0.80
   0  -1  -1   14.00    0.60
   0  -1  -1   14.80    0.60
   0  -1  -1   14.90    0.60
   0   1   1   13.90    0.70
   0   1   1   14.20    0.60
   1  -1  -1  174.78    6.60
   1  -1  -1  178.68    6.50
   1  -1  -1  174.58    6.60
  -1   1   1  174.68    6.40
  -1   1   1  176.18    6.60
  -1   1   1  169.68    6.60
  -1   1   1  169.28    6.50
  -1   1   1  170.08    6.50
   2  -1  -1  464.95   16.90
   2  -1  -1  467.75   16.90
   2  -1  -1  442.26   16.90
   2  -1  -1  465.15   17.10
  -2   1   1  457.55   16.90
  -2   1   1  440.96   17.00
  -2   1   1  464.55   16.90
  -2   1   1  452.35   16.80
  -2   1   1  461.85   16.80
  -2   1   1  472.35   17.00
   3  -1  -1   73.99    3.30
   3  -1  -1   69.49    3.10
   3  -1  -1   75.39    3.40
   3  -1  -1   73.59    3.10
   3  -1  -1   72.19    3.20
  -3   1   1   69.99    3.20
  -3   1   1   70.29    3.30
  -3   1   1   66.99    3.40
  -3   1   1   72.99    3.20
  -3   1   1   71.39    3.10
  -3   1   1   74.49    3.20
   4  -1  -1  159.78    6.70
   4  -1  -1  160.68    6.80
   4  -1  -1  161.38    7.00
   4  -1  -1  158.38    6.50
   4  -1  -1  164.38    6.60
  -4   1   1  161.08    6.90
  -4   1   1  171.18    7.00
  -4   1   1  157.88    6.70
  -4   1   1  172.08    6.60
  -4   1   1  167.28    6.60
  -4   1   1  155.28    6.70
   5  -1  -1  435.26   16.40
   5  -1  -1  420.76   16.60
   5  -1  -1  427.66   17.10
   5  -1  -1  446.96   16.50
   5  -1  -1  407.16   16.80
  -5   1   1  452.35   16.60
  -5   1   1  454.65   16.80
  -5   1   1  457.95   16.60
  -5   1   1  446.66   17.10
  -5   1   1  422.06   17.00
  -5   1   1  425.26   17.00
   6  -1  -1   23.40    2.20
   6  -1  -1   29.20    1.90
   6  -1  -1   23.50    1.80
   6  -1  -1   29.50    1.80
   6  -1  -1   23.80    1.80
   6  -1  -1   22.90    2.10
  -6   1   1   26.30    2.30
  -6   1   1   26.90    2.00
  -6   1   1   26.20    1.90
  -6   1   1   27.50    1.90
  -6   1   1   24.40    2.10
   7  -1  -1    5.30    1.10
   7  -1  -1    3.50    0.70
   7  -1  -1    4.60    1.00
  -7   1   1    6.50    1.20
  -7   1   1    5.60    1.30
  -7   1   1    4.40    1.00
  -7   1   1    5.10    1.10
   8  -1  -1    8.90    1.50
   8  -1  -1    5.70    1.10
  -8   1   1    6.60    1.40
  -8   1   1    8.90    1.50
  -8   1   1    9.50    1.50
  -8   1   1    7.60    1.50
   9  -1  -1    6.70    1.30
   9  -1  -1    8.40    1.60
   9  -1  -1    7.80    1.20
  -9   1   1    6.00    1.60
  -9   1   1    6.70    1.50
  -9   1   1    7.40    1.60
  -9   1   1    7.30    1.30
  10  -1  -1    1.40    0.80
  10  -1  -1    0.30    1.00
  10  -1  -1    2.70    1.10
 -10   1   1    2.30    1.10
 -10   1   1    3.40    1.40
 -10   1   1    1.80    1.30
  11  -1  -1    1.80    1.20
  11  -1  -1    0.00    0.90
  11  -1  -1    0.20    1.30
 -11   1   1    1.50    1.40
 -11   1   1   -0.40    1.60
 -11   1   1    2.30    2.10
 -11  -1  -2    8.50    2.20
 -11  -1  -2   10.50    2.30
  11   1   2   11.70    1.90
  11   1   2    9.20    1.60
  11   1   2    8.00    1.80
  11   1   2    7.90    1.30
 -10  -1  -2   18.40    2.60
 -10  -1  -2   18.60    2.30
  10   1   2   23.70    2.20
  10   1   2   21.80    2.20
  10   1   2   21.40    1.70
  10   1   2   20.70    2.30
  -9  -1  -2    2.00    1.10
  -9  -1  -2    0.90    1.00
  -9  -1  -2   -0.10    0.80
   9   1   2   -1.10    0.70
   9   1   2   -1.00    0.70
   9   1   2   -1.00    0.70
   9   1   2   -0.90    0.60
  -8  -1  -2   20.10    2.10
  -8  -1  -2   21.70    2.00
  -8  -1  -2   17.80    2.00
   8   1   2   16.90    1.70
   8   1   2   18.20    1.60
   8   1   2   16.50    1.30
   8   1   2   14.60    1.70
   8   1   2   12.50    2.00
  -7  -1  -2   30.60    2.00
  -7  -1  -2   33.10    2.40
  -7  -1  -2   29.70    2.50
  -7  -1  -2   32.50    2.20
   7   1   2   32.80    2.30
   7   1   2   31.70    1.80
   7   1   2   29.00    2.20
   7   1   2   32.10    2.10
   7   1   2   36.30    2.30
  -6  -1  -2   68.29    3.20
  -6  -1  -2   69.89    3.70
  -6  -1  -2   66.99    3.80
  -6  -1  -2   65.89    3.30
  -6  -1  -2   65.19    3.30
  -6  -1  -2   67.79    3.60
   6   1   2   64.09    3.50
   6   1   2   66.99    3.00
   6   1   2   66.79    3.60
   6   1   2   69.89    3.30
  -5  -1  -2   18.00    1.30
  -5  -1  -2   21.50    1.40
  -5  -1  -2   25.80    1.70
  -5  -1  -2   24.00    1.70
  -5  -1  -2   21.80    1.80
  -5  -1  -2   23.20    1.60
  -5  -1  -2   24.10    1.40
   5   1   2   19.20    1.40
   5   1   2   20.00    1.20
   5   1   2   18.40    1.50
   5   1   2   20.10    1.90
   5   1   2   20.10    1.70
   5   1   2   19.80    1.50
   5   1   2   23.60    1.60
   5   1   2   23.60    1.50
  -4  -1  -2  288.97   11.00
  -4  -1  -2  284.57   11.00
  -4  -1  -2  304.37   11.20
  -4  -1  -2  294.07   11.30
  -4  -1  -2  316.77   11.30
   4   1   2  288.27   10.90
   4   1   2  280.37   11.10
   4   1   2  280.47   11.20
   4   1   2  278.47   11.10
   4   1   2  309.57   11.40
  -3  -1  -2  169.28    6.40
  -3  -1  -2  167.28    6.50
  -3  -1  -2  162.08    6.70
  -3  -1  -2  161.38    6.20
  -3  -1  -2  167.38    6.20
  -3  -1  -2  168.08    6.40
  -3  -1  -2  171.08    6.70
   3   1   2  154.88    6.20
   3   1   2  159.68    6.30
   3   1   2  162.88    6.60
   3   1   2  158.58    6.50
   3   1   2  163.48    6.60
  -2  -1  -2   14.20    0.90
  -2  -1  -2   10.60    0.90
  -2  -1  -2   11.30    0.60
  -2  -1  -2   11.40    0.60
  -2  -1  -2   10.50    0.70
  -2  -1  -2   11.90    0.70
  -2  -1  -2   13.10    0.80
   2   1   2   10.90    0.90
   2   1   2    9.90    0.60
   2   1   2   11.70    0.70
   2   1   2   11.20    0.80
   2   1   2   12.80    0.80
   2   1   2   11.10    0.70
   2   1   2   10.70    0.60
  -1  -1  -2    0.80    0.10
  -1  -1  -2    0.50    0.10
  -1  -1  -2    0.20    0.10
  -1  -1  -2    0.70    0.10
  -1  -1  -2    0.10    0.10
   1   1   2    0.10    0.10
   1   1   2    0.50    0.10
   1   1   2    0.40    0.10
   1   1   2    0.20    0.10
   1   1   2    0.70    0.10
   0  -1  -2  160.88    5.90
   0  -1  -2  157.78    6.00
   0  -1  -2  162.48    5.90
   0  -1  -2  161.68    6.00
   0  -1  -2  156.18    5.80
   0  -1  -2  160.98    5.90
   0  -1  -2  161.28    5.90
   0   1   2  154.38    5.90
   0   1   2  156.08    5.80
   0   1   2  148.89    5.80
   0   1   2  156.38    5.90
   0   1   2  150.78    5.80
   1  -1  -2   20.10    1.10
   1  -1  -2   22.70    1.10
   1  -1  -2   20.40    1.20
   1  -1  -2   21.00    1.10
   1  -1  -2   20.50    1.10
  -1   1   2   21.20    1.20
  -1   1   2   18.10    1.00
  -1   1   2   20.40    1.20
  -1   1   2   20.10    1.00
  -1   1   2   20.20    1.10
  -1   1   2   22.30    1.10
   2  -1  -2  918.41   33.90
   2  -1  -2  900.21   33.70
   2  -1  -2  935.11   33.70
   2  -1  -2  890.21   33.70
  -2   1   2  946.51   33.50
  -2   1   2  937.41   33.60
  -2   1   2  960.30   34.10
  -2   1   2  893.11   33.70
   3  -1  -2   55.49    2.80
   3  -1  -2   56.29    2.70
   3  -1  -2   55.59    2.80
   3  -1  -2   56.99    2.70
  -3   1   2   61.79    2.80
  -3   1   2   55.99    2.60
  -3   1   2   56.69    2.80
  -3   1   2   53.59    2.80
  -3   1   2   59.69    2.90
   4  -1  -2    1.60    0.40
   4  -1  -2    0.50    0.40
   4  -1  -2    1.20    0.50
   4  -1  -2    0.90    0.40
   4  -1  -2    1.60    0.70
  -4   1   2    1.00    0.40
  -4   1   2    0.30    0.50
  -4   1   2    1.10    0.40
  -4   1   2    2.40    0.60
  -4   1   2    1.80    0.50
   5  -1  -2    0.20    0.40
   5  -1  -2    0.00    0.50
   5  -1  -2    0.20    0.40
  -5   1   2    0.30    0.40
  -5   1   2    0.10    0.30
  -5   1   2    0.30    0.60
  -5   1   2    0.10    0.40
  -5   1   2   -0.50    0.40
  -5   1   2   -0.80    0.30
   6  -1  -2  300.57   11.60
   6  -1  -2  285.67   12.70
   6  -1  -2  294.27   11.90
  -6   1   2  304.57   12.40
  -6   1   2  299.77   11.90
  -6   1   2  279.07   12.20
  -6   1   2  293.17   11.80
  -6   1   2  298.67   11.80
   7  -1  -2   26.60    1.90
   7  -1  -2   26.00    2.10
   7  -1  -2   28.50    2.20
  -7   1   2   27.20    2.10
  -7   1   2   26.60    2.40
  -7   1   2   24.10    2.00
  -7   1   2   26.20    2.20
   8  -1  -2    0.30    0.70
   8  -1  -2    0.30    0.50
   8  -1  -2   -0.50    0.50
  -8   1   2    0.70    0.90
  -8   1   2    1.20    1.30
  -8   1   2   -0.40    0.60
  -8   1   2    0.10    0.80
   9  -1  -2   35.50    2.40
   9  -1  -2   33.60    2.70
   9  -1  -2   31.30    2.60
  -9   1   2   39.40    2.90
  -9   1   2   34.60    3.20
  -9   1   2   32.30    2.70
  10  -1  -2   25.70    2.50
  10  -1  -2   24.10    2.10
  10  -1  -2   28.00    2.80
 -10   1   2   19.60    2.70
 -10   1   2   25.50    2.80
 -10   1   2   27.20    2.50
 -10   1   2   23.00    2.80
  11  -1  -2   28.20    2.90
  11  -1  -2   26.80    3.60
  11  -1  -2   24.00    2.30
 -11   1   2   25.70    4.60
 -11   1   2   27.00    3.20
 -10  -1  -3   20.20    2.40
 -10  -1  -3   15.00    2.00
 -10  -1  -3   17.90    2.70
  10   1   3   15.20    2.00
  10   1   3   16.80    1.90
  10   1   3   15.20    1.50
  10   1   3   16.90    1.90
  -9  -1  -3    6.80    1.50
  -9  -1  -3   10.20    1.70
  -9  -1  -3    8.50    1.40
   9   1   3   10.10    1.70
   9   1   3    9.00    1.40
   9   1   3    5.10    1.20
  -8  -1  -3    1.60    0.90
  -8  -1  -3   -1.80    1.00
  -8  -1  -3   -0.40    0.70
  -8  -1  -3    1.50    0.90
   8   1   3    2.80    1.00
   8   1   3    0.50    0.60
   8   1   3    0.80    1.00
   8   1   3    1.10    0.50
   8   1   3    0.80    0.60
  -7  -1  -3  136.89    6.60
  -7  -1  -3  137.99    6.00
  -7  -1  -3  141.49    6.30
   7   1   3  132.89    6.20
   7   1   3  125.89    6.00
   7   1   3  141.19    6.20
   7   1   3  140.09    6.00
   7   1   3  137.89    5.60
  -6  -1  -3   43.50    2.80
  -6  -1  -3   48.90    3.00
  -6  -1  -3   47.20    2.80
  -6  -1  -3   43.70    2.50
  -6  -1  -3   48.60    2.70
   6   1   3   42.00    2.90
   6   1   3   44.70    2.20
   6   1   3   45.10    2.70
   6   1   3   48.70    3.30
   6   1   3   45.90    2.50
  -5  -1  -3    5.10    0.80
  -5  -1  -3    6.40    0.90
  -5  -1  -3    8.60    0.90
  -5  -1  -3    5.90    1.00
   5   1   3    6.50    0.60
   5   1   3    7.00    1.00
   5   1   3    6.50    0.90
   5   1   3    7.50    0.90
   5   1   3    6.80    0.90
   5   1   3    5.50    0.80
   5   1   3    6.10    1.20
   5   1   3    4.40    0.90
  -4  -1  -3  185.38    7.20
  -4  -1  -3  194.98    7.50
  -4  -1  -3  197.68    7.80
  -4  -1  -3  182.98    7.50
  -4  -1  -3  191.48    7.30
  -4  -1  -3  187.18    7.70
   4   1   3  186.48    7.10
   4   1   3  184.58    7.50
   4   1   3  176.58    7.90
   4   1   3  183.08    7.50
   4   1   3  191.58    7.40
   4   1   3  180.18    7.30
   4   1   3  175.78    7.70
  -3  -1  -3   21.20    1.20
  -3  -1  -3   20.30    1.20
  -3  -1  -3   19.70    1.40
  -3  -1  -3   18.10    1.10
  -3  -1  -3   19.80    1.20
  -3  -1  -3   21.10    1.40
  -3  -1  -3   20.00    1.10
  -3  -1  -3   19.40    0.90
   3   1   3   18.60    1.00
   3   1   3   18.90    1.20
   3   1   3   21.00    1.20
   3   1   3   18.50    1.10
   3   1   3   21.40    1.40
   3   1   3   19.90    1.50
   3   1   3   18.30    1.20
  -2  -1  -3 1260.67   44.80
  -2  -1  -3 1230.18   45.10
  -2  -1  -3 1252.17   44.80
  -2  -1  -3 1231.78   44.70
  -2  -1  -3 1220.18   44.90
  -2  -1  -3 1259.37   45.10
   2   1   3 1205.98   44.70
   2   1   3 1273.47   44.90
   2   1   3 1239.68   45.20
  -1  -1  -3  114.59    4.60
  -1  -1  -3  119.49    4.30
  -1  -1  -3  119.99    4.50
  -1  -1  -3  118.69    4.60
  -1  -1  -3  117.49    4.50
  -1  -1  -3  113.99    4.60
  -1  -1  -3  124.79    4.50
  -1  -1  -3  119.39    4.70
   1   1   3  117.79    4.50
   1   1   3  120.89    4.90
   1   1   3  114.69    4.60
   1   1   3  115.59    4.40
   1   1   3  115.99    4.70
   1   1   3  116.49    4.40
   0  -1  -3  492.75   18.00
   0  -1  -3  509.95   18.00
   0  -1  -3  482.25   18.00
   0  -1  -3  503.25   18.00
   0  -1  -3  473.95   18.10
   0  -1  -3  504.55   18.20
   0   1   3  497.95   18.00
   0   1   3  509.35   17.90
   0   1   3  487.05   17.90
   0   1   3  475.35   17.90
   0   1   3  497.65   18.10
   0   1   3  477.45   18.10
   1  -1  -3 9093.49  358.56
  -1   1   3 9527.45  360.16
   2  -1  -3  102.69    4.20
   2  -1  -3   97.19    4.10
   2  -1  -3   94.99    4.30
   2  -1  -3   95.49    4.30
  -2   1   3   94.19    4.30
  -2   1   3   96.49    4.20
  -2   1   3   95.49    4.30
  -2   1   3  104.29    4.20
  -2   1   3   94.99    4.00
  -2   1   3   95.39    4.00
   3  -1  -3   15.20    1.40
   3  -1  -3   18.70    1.30
   3  -1  -3   17.00    1.40
   3  -1  -3   18.70    1.30
  -3   1   3   20.90    1.50
  -3   1   3   20.00    1.50
  -3   1   3   21.60    1.40
  -3   1   3   19.00    1.00
  -3   1   3   17.40    1.20
  -3   1   3   16.80    1.40
   4  -1  -3  304.37   12.40
   4  -1  -3  333.07   12.80
   4  -1  -3  306.17   12.80
   4  -1  -3  315.27   12.70
   4  -1  -3  319.57   12.80
  -4   1   3  329.47   12.70
  -4   1   3  339.37   12.90
  -4   1   3  294.17   12.60
  -4   1   3  323.17   12.90
  -4   1   3  327.47   12.10
  -4   1   3  341.77   12.60
   5  -1  -3   50.09    3.00
   5  -1  -3   41.80    3.00
   5  -1  -3   52.09    2.90
   5  -1  -3   52.29    2.80
   5  -1  -3   46.10    3.60
  -5   1   3   59.09    3.00
  -5   1   3   52.29    2.50
  -5   1   3   55.09    2.80
  -5   1   3   46.80    3.00
  -5   1   3   50.89    2.80
  -5   1   3   50.99    3.10
   6  -1  -3    4.80    1.00
  -6   1   3    4.10    1.10
  -6   1   3    4.90    0.90
  -6   1   3    5.10    1.20
  -6   1   3    5.60    1.00
  -6   1   3    4.80    1.00
  -6   1   3    5.80    1.10
   7  -1  -3    4.10    1.00
   7  -1  -3    6.00    1.30
  -7   1   3    4.00    1.00
  -7   1   3    5.20    1.50
  -7   1   3    5.30    1.00
  -7   1   3    3.50    1.00
  -7   1   3    4.70    0.90
   8  -1  -3   17.80    1.60
   8  -1  -3   20.50    1.90
   8  -1  -3   17.30    1.90
  -8   1   3   18.70    2.30
  -8   1   3   16.40    1.80
  -8   1   3   17.90    2.00
  -8   1   3   12.30    1.90
   9  -1  -3    3.70    1.00
   9  -1  -3    5.20    1.30
   9  -1  -3    4.90    1.30
  -9   1   3    7.60    1.40
  -9   1   3    4.70    1.40
  10  -1  -3    0.50    0.70
  10  -1  -3    1.00    1.10
  10  -1  -3    0.30    1.10
 -10   1   3    0.60    1.00
 -10   1   3    0.10    1.10
 -10   1   3    2.20    1.50
  11  -1  -3    1.40    1.10
  11  -1  -3    4.20    1.60
  11  -1  -3    3.10    1.40
 -11   1   3    2.80    1.60
 -10  -1  -4    2.20    1.80
 -10  -1  -4    2.90    1.10
 -10  -1  -4    0.30    1.20
  10   1   4    4.20    1.10
  10   1   4    3.40    0.80
  10   1   4    5.70    1.30
  10   1   4    3.50    1.10
  -9  -1  -4   35.80    2.70
  -9  -1  -4   34.90    2.50
  -9  -1  -4   34.30    3.00
   9   1   4   41.20    3.20
   9   1   4   37.10    2.90
   9   1   4   31.40    2.40
   9   1   4   28.30    3.00
   9   1   4   33.90    2.40
  -8  -1  -4    3.70    1.40
  -8  -1  -4    2.40    0.80
  -8  -1  -4    3.80    1.00
   8   1   4    2.50    0.80
   8   1   4    2.10    0.70
   8   1   4    1.90    0.80
   8   1   4    2.60    1.20
   8   1   4    1.10    0.50
  -7  -1  -4    0.80    0.60
  -7  -1  -4    3.60    1.20
  -7  -1  -4    1.60    0.80
   7   1   4    1.20    0.50
   7   1   4    0.30    0.50
   7   1   4    1.40    0.70
   7   1   4    0.30    0.40
   7   1   4    1.40    0.80
   7   1   4    0.70    0.70
  -6  -1  -4   -0.60    0.50
  -6  -1  -4    0.80    0.60
  -6  -1  -4    0.50    0.40
  -6  -1  -4   -0.10    0.40
   6   1   4    0.40    0.40
   6   1   4   -0.70    0.70
   6   1   4    0.00    0.30
   6   1   4    0.30    0.50
   6   1   4    0.20    0.30
   6   1   4    0.00    0.40
  -5  -1  -4    6.00    0.70
  -5  -1  -4    5.90    0.90
  -5  -1  -4    3.80    0.90
  -5  -1  -4    4.50    0.80
  -5  -1  -4    4.10    0.50
  -5  -1  -4    5.80    1.10
   5   1   4    5.10    0.90
   5   1   4    4.80    0.90
   5   1   4    5.00    0.80
   5   1   4    3.70    1.00
   5   1   4    4.20    0.70
   5   1   4    3.50    0.60
   5   1   4    3.00    0.70
  -4  -1  -4    2.80    0.50
  -4  -1  -4    2.70    0.70
   4   1   4    1.70    0.40
   4   1   4    2.70    0.50
   4   1   4    3.20    1.10
   4   1   4    2.10    0.50
   4   1   4    2.70    0.60
   4   1   4    2.20    0.40
  -3  -1  -4  128.69    4.90
  -3  -1  -4  122.49    4.60
  -3  -1  -4  128.39    5.40
  -3  -1  -4  122.69    5.10
  -3  -1  -4  130.99    5.00
  -3  -1  -4  129.79    5.10
  -3  -1  -4  126.39    5.40
   3   1   4  129.09    5.10
   3   1   4  118.69    5.50
   3   1   4  121.29    5.20
   3   1   4  121.99    4.90
   3   1   4  121.49    5.20
  -2  -1  -4  100.69    4.10
  -2  -1  -4   96.69    4.00
  -2  -1  -4   97.99    4.00
  -2  -1  -4   99.49    4.20
  -2  -1  -4   98.59    3.90
  -2  -1  -4   97.29    4.10
  -2  -1  -4  101.29    4.30
   2   1   4   99.09    4.00
   2   1   4   95.79    4.10
   2   1   4   98.29    4.00
   2   1   4   93.39    4.00
   2   1   4   99.09    4.30
   2   1   4   99.49    3.90
  -1  -1  -4  229.18    8.50
  -1  -1  -4  223.38    8.40
  -1  -1  -4  229.88    8.40
  -1  -1  -4  222.88    8.60
  -1  -1  -4  222.58    8.20
  -1  -1  -4  225.28    8.60
  -1  -1  -4  226.58    8.60
   1   1   4  219.58    8.50
   1   1   4  230.98    8.70
   1   1   4  218.08    8.60
   1   1   4  227.68    8.60
   1   1   4  229.08    8.50
   1   1   4  217.28    8.30
   1   1   4  218.68    8.20
   0  -1  -4  241.88    9.40
   0  -1  -4  248.88    9.30
   0  -1  -4  249.28    9.30
   0  -1  -4  246.68    9.40
   0  -1  -4  242.78    9.30
   0  -1  -4  222.18    9.20
   0  -1  -4  248.78    9.50
   0   1   4  255.87    9.20
   0   1   4  251.07    9.30
   0   1   4  246.88    9.20
   0   1   4  253.37    9.30
   0   1   4  232.18    9.40
   1  -1  -4  326.37   12.50
   1  -1  -4  289.17   12.70
   1  -1  -4  331.27   12.60
   1  -1  -4  344.27   12.50
   1  -1  -4  346.17   12.40
   1  -1  -4  327.67   12.30
  -1   1   4  328.87   12.20
  -1   1   4  326.27   12.30
  -1   1   4  356.76   12.40
  -1   1   4  325.47   12.60
  -1   1   4  322.57   12.30
  -1   1   4  314.17   12.50
   2  -1  -4  224.18    9.30
   2  -1  -4  231.58    9.20
   2  -1  -4  240.38    9.30
   2  -1  -4  232.28    9.00
  -2   1   4  235.58    9.30
  -2   1   4  227.18    9.00
  -2   1   4  227.28    9.10
  -2   1   4  243.88    9.00
  -2   1   4  226.88    9.30
   3  -1  -4   34.70    2.20
   3  -1  -4   36.30    2.20
   3  -1  -4   35.70    2.20
   3  -1  -4   34.60    2.00
   3  -1  -4   33.30    2.20
  -3   1   4   32.50    1.90
  -3   1   4   37.80    2.10
  -3   1   4   32.10    2.20
  -3   1   4   33.90    2.20
  -3   1   4   33.10    2.10
  -3   1   4   36.20    2.00
   4  -1  -4  807.02   29.30
   4  -1  -4  761.32   29.20
   4  -1  -4  719.43   28.80
  -4   1   4  827.32   29.10
  -4   1   4  786.72   29.30
  -4   1   4  741.33   28.20
  -4   1   4  809.52   29.00
  -4   1   4  760.92   28.70
   5  -1  -4   24.30    2.30
   5  -1  -4   31.90    2.50
   5  -1  -4   34.50    2.20
   5  -1  -4   31.90    2.20
   5  -1  -4   30.10    2.30
  -5   1   4   34.50    2.20
  -5   1   4   31.90    2.40
  -5   1   4   34.80    2.10
  -5   1   4   31.20    2.50
  -5   1   4   35.20    2.50
  -5   1   4   29.80    1.70
   6  -1  -4    4.20    1.20
   6  -1  -4    1.90    0.70
  -6   1   4    4.00    1.20
  -6   1   4    2.90    0.90
  -6   1   4    3.00    0.70
  -6   1   4    2.80    0.80
  -6   1   4    2.90    0.80
   7  -1  -4   17.60    2.20
   7  -1  -4   16.30    2.00
  -7   1   4   15.70    2.30
  -7   1   4   12.30    1.70
  -7   1   4   11.80    1.30
  -7   1   4   11.40    1.70
  -7   1   4   12.00    1.70
   8  -1  -4   67.59    3.80
   8  -1  -4   60.59    4.00
  -8   1   4   63.39    3.90
  -8   1   4   67.09    3.90
  -8   1   4   65.19    4.40
  -8   1   4   66.69    3.70
  -8   1   4   70.79    4.10
   9  -1  -4   17.40    2.30
   9  -1  -4   13.90    1.80
   9  -1  -4   16.30    2.50
  -9   1   4   14.60    2.00
  -9   1   4   20.20    3.70
  -9   1   4   18.50    3.00
  -9   1   4   18.20    2.30
  10  -1  -4    1.00    1.00
  10  -1  -4    0.80    1.00
  10  -1  -4   -1.40    1.10
 -10   1   4   -1.50    1.00
 -10   1   4    0.00    2.10
 -10   1   4    1.20    1.20
 -10  -1  -5    9.80    1.60
 -10  -1  -5    8.20    1.50
 -10  -1  -5    4.70    1.60
  10   1   5   10.60    1.90
  10   1   5    7.60    1.20
  10   1   5    7.60    1.40
  -9  -1  -5    0.90    0.80
  -9  -1  -5    1.20    0.90
  -9  -1  -5    1.10    1.00
   9   1   5    1.10    0.90
   9   1   5    2.30    0.80
   9   1   5    0.50    0.70
  -8  -1  -5    5.10    1.10
  -8  -1  -5    3.20    1.00
  -8  -1  -5    3.70    1.00
  -8  -1  -5    2.80    1.10
   8   1   5    5.70    0.90
   8   1   5    6.20    1.00
   8   1   5    2.70    0.90
   8   1   5    2.90    0.90
  -7  -1  -5   25.40    2.20
  -7  -1  -5   18.70    1.20
  -7  -1  -5   25.50    1.80
  -7  -1  -5   20.70    2.20
  -7  -1  -5   23.50    1.90
   7   1   5   23.90    1.50
   7   1   5   22.50    1.70
   7   1   5   19.70    1.60
   7   1   5   21.00    1.80
  -6  -1  -5   22.10    1.70
  -6  -1  -5   23.20    2.00
  -6  -1  -5   24.30    2.00
  -6  -1  -5   21.80    1.60
  -6  -1  -5   23.10    1.20
   6   1   5   21.80    1.70
   6   1   5   23.50    1.80
   6   1   5   27.10    1.50
   6   1   5   24.00    1.90
  -5  -1  -5   17.40    1.40
  -5  -1  -5   15.60    1.20
  -5  -1  -5   16.90    1.50
  -5  -1  -5   19.50    1.00
  -5  -1  -5   14.40    1.40
  -5  -1  -5   21.60    1.40
   5   1   5   16.30    1.40
   5   1   5   19.70    1.10
   5   1   5   17.70    1.20
   5   1   5   16.60    1.30
   5   1   5   16.00    1.40
  -4  -1  -5    4.70    0.70
  -4  -1  -5    5.20    0.80
  -4  -1  -5    6.00    0.80
  -4  -1  -5    5.40    0.70
  -4  -1  -5    4.60    0.90
  -4  -1  -5    6.70    1.10
  -4  -1  -5    5.20    0.40
   4   1   5    5.80    0.80
   4   1   5    4.60    0.40
   4   1   5    4.60    0.80
   4   1   5    6.10    1.10
   4   1   5    5.70    1.10
   4   1   5    5.90    0.60
   4   1   5    5.40    0.70
  -3  -1  -5  316.57   11.80
  -3  -1  -5  323.47   11.90
  -3  -1  -5  326.07   12.10
  -3  -1  -5  316.57   12.10
  -3  -1  -5  311.37   12.20
  -3  -1  -5  308.77   11.90
   3   1   5  302.17   12.10
   3   1   5  317.17   11.90
   3   1   5  323.07   11.90
   3   1   5  303.67   11.90
   3   1   5  329.37   12.10
   3   1   5  296.47   12.40
  -2  -1  -5   97.79    4.20
  -2  -1  -5  102.69    4.20
  -2  -1  -5   98.99    4.40
  -2  -1  -5   99.89    4.00
  -2  -1  -5   99.59    4.30
  -2  -1  -5  104.79    4.40
   2   1   5   97.09    3.70
   2   1   5   98.29    4.30
   2   1   5   96.69    4.20
   2   1   5  101.39    4.10
   2   1   5  100.09    4.50
   2   1   5   99.79    4.00
   2   1   5   96.99    4.10
  -1  -1  -5    1.30    0.30
  -1  -1  -5    0.80    0.40
  -1  -1  -5    2.10    0.50
  -1  -1  -5    1.20    0.40
  -1  -1  -5    1.70    0.40
  -1  -1  -5    2.10    0.40
  -1  -1  -5    1.20    0.20
   1   1   5    1.10    0.40
   1   1   5    1.10    0.30
   1   1   5    1.00    0.40
   1   1   5    1.10    0.20
   1   1   5    1.20    0.40
   1   1   5    1.30    0.30
   1   1   5    1.10    0.40
   1   1   5    1.10    0.30
   0  -1  -5    3.10    0.60
   0  -1  -5    3.60    0.60
   0  -1  -5    4.40    0.80
   0  -1  -5    3.70    0.50
   0  -1  -5    3.50    0.60
   0  -1  -5    3.20    0.50
   0  -1  -5    4.60    0.70
   0   1   5    3.50    0.60
   0   1   5    2.90    0.50
   0   1   5    2.60    0.50
   0   1   5    3.00    0.50
   0   1   5    3.90    0.60
   0   1   5    3.40    0.50
   1  -1  -5   85.79    3.80
   1  -1  -5   84.09    3.70
   1  -1  -5   81.09    3.90
   1  -1  -5   85.09    3.70
   1  -1  -5   74.29    3.70
   1  -1  -5   80.79    3.60
  -1   1   5   89.39    3.70
  -1   1   5   80.09    3.80
  -1   1   5   78.19    3.60
  -1   1   5   80.59    3.60
  -1   1   5   81.79    3.80
  -1   1   5   78.99    3.50
   2  -1  -5    4.40    0.80
   2  -1  -5    4.70    0.80
   2  -1  -5    2.90    0.70
   2  -1  -5    5.40    0.90
   2  -1  -5    4.50    0.90
  -2   1   5    6.30    0.90
  -2   1   5    5.00    0.90
  -2   1   5    4.70    0.70
  -2   1   5    5.50    0.80
  -2   1   5    4.60    0.70
  -2   1   5    4.80    0.80
   3  -1  -5  707.63   27.10
   3  -1  -5  707.93   26.80
   3  -1  -5  712.13   27.20
   3  -1  -5  751.92   27.40
  -3   1   5  727.63   27.00
  -3   1   5  726.53   26.80
  -3   1   5  709.03   27.20
  -3   1   5  696.03   26.80
  -3   1   5  769.02   27.40
  -3   1   5  722.73   27.30
   4  -1  -5   48.40    2.80
   4  -1  -5   49.00    3.10
   4  -1  -5   49.00    3.10
  -4   1   5   55.29    3.20
  -4   1   5   53.29    2.90
  -4   1   5   45.70    3.10
  -4   1   5   52.89    2.80
  -4   1   5   57.99    3.00
  -4   1   5   56.89    3.20
   5  -1  -5   17.40    1.90
   5  -1  -5   19.40    1.90
   5  -1  -5   22.40    1.80
  -5   1   5   21.10    1.70
  -5   1   5   23.10    2.00
  -5   1   5   17.40    1.60
   6  -1  -5    6.00    1.20
   6  -1  -5    3.10    0.70
  -6   1   5    2.90    0.90
  -6   1   5    3.40    0.90
   7  -1  -5   20.80    2.20
   7  -1  -5   19.10    1.90
  -7   1   5   17.80    1.80
  -7   1   5   17.40    1.90
  -7   1   5   19.60    2.00
  -7   1   5   17.30    2.40
  -7   1   5   15.90    1.50
   8  -1  -5   -0.50    0.80
   8  -1  -5   -1.00    0.80
  -8   1   5    0.80    1.00
  -8   1   5    0.80    0.80
  -8   1   5    0.20    0.80
  -8   1   5    0.10    0.80
  -8   1   5   -0.40    0.80
   9  -1  -5   -0.80    0.90
   9  -1  -5    2.30    1.10
   9  -1  -5    1.60    1.10
  -9   1   5    2.10    1.40
  -9   1   5    0.90    1.00
  -9   1   5    1.10    1.00
  10  -1  -5   12.20    2.30
  10  -1  -5   11.10    2.00
  10  -1  -5    7.60    1.40
 -10   1   5   15.20    2.90
 -10   1   5   10.30    1.90
 -10   1   5   13.80    2.20
 -10   1   5   10.90    2.00
 -10  -1  -6    2.50    1.20
  10   1   6    1.00    0.90
  10   1   6    0.80    1.10
  10   1   6    1.70    0.90
  -9  -1  -6    2.10    1.00
   9   1   6    2.60    1.00
   9   1   6    4.60    1.10
   9   1   6    2.40    0.80
  -8  -1  -6    4.90    1.00
  -8  -1  -6    6.40    1.50
  -8  -1  -6    4.60    0.60
  -8  -1  -6    7.10    1.30
   8   1   6    4.40    0.90
   8   1   6    5.80    1.00
   8   1   6    6.50    1.10
   8   1   6    4.20    0.90
  -7  -1  -6   33.50    2.30
  -7  -1  -6   32.60    2.60
  -7  -1  -6   35.70    2.70
  -7  -1  -6   29.80    1.50
  -7  -1  -6   35.00    2.30
   7   1   6   33.50    2.40
   7   1   6   31.70    1.90
  -6  -1  -6   29.90    2.10
  -6  -1  -6   25.00    1.60
  -6  -1  -6   25.60    1.90
  -6  -1  -6   35.20    2.40
   6   1   6   28.50    2.10
   6   1   6   27.70    2.00
   6   1   6   31.60    1.80
   6   1   6   29.00    1.40
  -5  -1  -6    0.90    0.70
  -5  -1  -6    0.10    0.10
  -5  -1  -6   -0.40    0.40
  -5  -1  -6    0.00    0.40
  -5  -1  -6    0.40    0.40
   5   1   6    1.30    0.50
   5   1   6    0.50    0.50
   5   1   6    0.10    0.30
   5   1   6   -0.40    0.40
  -4  -1  -6   13.30    1.20
  -4  -1  -6   15.90    1.40
  -4  -1  -6   15.70    1.20
  -4  -1  -6   16.80    1.30
  -4  -1  -6   15.60    1.10
   4   1   6   14.50    1.30
   4   1   6   13.90    1.20
   4   1   6   14.40    1.30
   4   1   6   14.20    1.10
  -3  -1  -6   86.69    4.10
  -3  -1  -6   86.29    3.80
  -3  -1  -6   81.39    4.10
  -3  -1  -6   85.29    3.60
  -3  -1  -6   88.89    3.70
  -3  -1  -6   84.29    3.90
   3   1   6   77.69    4.20
   3   1   6   80.29    3.80
   3   1   6   81.79    3.60
   3   1   6   85.39    4.00
   3   1   6   82.49    3.70
  -2  -1  -6  112.99    4.90
  -2  -1  -6  109.99    4.80
  -2  -1  -6  104.69    4.50
  -2  -1  -6  104.79    4.40
  -2  -1  -6  105.09    4.90
  -2  -1  -6  108.79    4.70
  -2  -1  -6  106.89    4.70
   2   1   6  119.99    4.70
   2   1   6  108.99    4.90
   2   1   6  108.99    4.70
   2   1   6  109.09    4.00
   2   1   6  107.49    4.40
   2   1   6  111.79    4.10
   2   1   6  109.19    4.60
   2   1   6  106.29    4.80
  -1  -1  -6  194.78    8.00
  -1  -1  -6  198.78    8.10
  -1  -1  -6  203.88    7.70
  -1  -1  -6  185.58    7.80
  -1  -1  -6  198.88    7.90
  -1  -1  -6  195.68    7.70
  -1  -1  -6  197.78    7.40
   1   1   6  192.38    7.30
   1   1   6  193.38    8.00
   1   1   6  198.98    7.50
   1   1   6  193.28    7.90
   1   1   6  204.78    7.50
   1   1   6  197.48    7.80
   1   1   6  204.38    7.80
   0  -1  -6   31.70    1.90
   0  -1  -6   29.90    1.70
   0  -1  -6   31.20    1.90
   0  -1  -6   34.90    1.80
   0  -1  -6   33.10    2.00
   0  -1  -6   31.70    1.80
   0  -1  -6   33.30    2.20
   0   1   6   32.50    1.70
   0   1   6   31.50    2.00
   0   1   6   31.70    1.80
   0   1   6   35.30    1.90
   0   1   6   34.70    1.90
   0   1   6   33.90    1.80
   1  -1  -6  191.68    8.40
   1  -1  -6  227.38    8.70
   1  -1  -6  199.28    8.50
   1  -1  -6  224.18    8.80
   1  -1  -6  210.28    8.40
  -1   1   6  215.78    8.40
  -1   1   6  208.88    8.30
  -1   1   6  199.08    8.30
  -1   1   6  228.18    8.50
  -1   1   6  218.18    8.80
  -1   1   6  207.48    8.60
   2  -1  -6  896.91   34.40
   2  -1  -6  945.81   34.70
   2  -1  -6  982.60   34.40
   2  -1  -6  970.30   34.60
   2  -1  -6  882.01   34.20
  -2   1   6  897.91   34.60
  -2   1   6  910.51   34.00
  -2   1   6  929.91   34.60
  -2   1   6  908.31   34.20
  -2   1   6  968.10   34.30
   3  -1  -6   33.50    2.20
   3  -1  -6   39.30    2.60
   3  -1  -6   31.50    2.70
   3  -1  -6   39.80    2.60
   3  -1  -6   37.00    2.60
  -3   1   6   39.50    2.40
  -3   1   6   38.90    3.00
  -3   1   6   37.60    2.30
  -3   1   6   37.90    2.20
  -3   1   6   41.90    2.70
  -3   1   6   38.90    2.60
   4  -1  -6    0.60    0.70
   4  -1  -6    0.60    0.50
   4  -1  -6   -0.70    0.60
   4  -1  -6   -0.30    0.50
  -4   1   6    0.00    0.60
  -4   1   6   -0.30    0.70
  -4   1   6   -0.10    0.40
  -4   1   6    1.10    0.70
  -4   1   6    0.60    0.50
  -4   1   6    1.40    0.60
   5  -1  -6   69.29    4.10
   5  -1  -6   64.99    3.80
  -5   1   6   66.59    3.70
  -5   1   6   63.19    4.00
  -5   1   6   63.79    3.60
  -5   1   6   69.89    3.60
   6  -1  -6  129.69    6.00
   6  -1  -6  120.49    6.20
  -6   1   6  117.09    5.80
  -6   1   6  110.49    5.70
  -6   1   6  118.19    6.20
  -6   1   6  110.79    5.60
   7  -1  -6   28.30    2.60
   7  -1  -6   29.30    2.50
  -7   1   6   28.30    2.40
  -7   1   6   26.70    1.70
  -7   1   6   34.30    2.50
  -7   1   6   41.70    4.00
  -7   1   6   25.90    2.40
   8  -1  -6    5.40    1.50
   8  -1  -6    6.90    1.50
  -8   1   6    7.50    1.70
  -8   1   6    7.20    1.50
  -8   1   6    7.50    1.60
  -8   1   6    6.10    1.10
  -8   1   6    7.80    1.70
   9  -1  -6   11.30    1.80
   9  -1  -6    5.70    1.50
  -9   1   6    8.50    1.70
  -9   1   6    9.90    2.10
  -9   1   6    7.00    1.90
  -9   1   6    5.90    1.50
  10  -1  -6   17.70    2.60
  10  -1  -6   17.40    2.50
 -10   1   6   14.40    2.40
 -10   1   6   17.30    2.40
 -10   1   6   14.00    2.60
  -9  -1  -7    0.50    1.10
  -9  -1  -7    0.00    0.80
   9   1   7    1.70    1.00
   9   1   7   -0.50    0.80
   9   1   7    0.40    1.00
  -8  -1  -7   18.70    2.10
  -8  -1  -7   19.10    2.10
  -8  -1  -7   17.30    1.80
   8   1   7   19.80    2.00
   8   1   7   13.80    1.60
   8   1   7   19.20    1.70
  -7  -1  -7   55.39    3.20
  -7  -1  -7   52.39    3.50
  -7  -1  -7   47.80    3.50
  -7  -1  -7   56.19    3.20
   7   1   7   53.79    3.30
   7   1   7   53.69    3.00
   7   1   7   53.79    2.90
  -6  -1  -7   36.10    2.40
  -6  -1  -7   34.20    2.20
  -6  -1  -7   34.80    2.60
  -6  -1  -7   30.40    2.80
   6   1   7   37.10    2.30
   6   1   7   33.20    2.30
   6   1   7   34.50    2.10
   6   1   7   30.80    2.30
  -5  -1  -7    2.50    0.70
  -5  -1  -7    3.50    0.80
  -5  -1  -7    2.90    0.90
  -5  -1  -7    3.00    0.80
   5   1   7    3.50    0.90
   5   1   7    4.30    0.90
   5   1   7    3.50    0.70
   5   1   7    5.50    1.20
  -4  -1  -7   12.70    1.20
  -4  -1  -7   12.80    1.40
  -4  -1  -7   13.70    1.30
  -4  -1  -7   11.10    1.20
   4   1   7   13.30    1.20
   4   1   7   13.40    1.20
   4   1   7   11.00    1.10
   4   1   7   14.00    1.90
  -3  -1  -7    0.70    0.40
  -3  -1  -7    0.60    0.50
  -3  -1  -7    0.40    0.30
  -3  -1  -7    0.30    0.40
  -3  -1  -7   -0.20    0.40
   3   1   7    0.40    0.40
   3   1   7    0.30    0.50
   3   1   7    0.60    0.40
   3   1   7    0.10    0.40
  -2  -1  -7   25.90    1.50
  -2  -1  -7   23.70    1.80
  -2  -1  -7   26.20    1.80
  -2  -1  -7   25.60    1.70
  -2  -1  -7   25.50    1.50
   2   1   7   24.20    1.60
   2   1   7   25.40    1.50
   2   1   7   27.40    1.20
   2   1   7   25.70    1.70
   2   1   7   24.80    1.10
   2   1   7   24.50    1.80
   2   1   7   25.30    1.70
   2   1   7   23.40    1.80
  -1  -1  -7    7.20    0.90
  -1  -1  -7    5.60    0.80
  -1  -1  -7    7.60    1.20
  -1  -1  -7    6.20    1.10
  -1  -1  -7    5.80    1.00
  -1  -1  -7    6.90    0.60
   1   1   7    6.00    0.70
   1   1   7    6.40    0.60
   1   1   7    6.80    0.90
   1   1   7    5.70    0.50
   1   1   7    6.10    1.00
   1   1   7    6.60    0.90
   1   1   7    6.50    0.90
   0  -1  -7    0.30    0.40
   0  -1  -7    0.00    0.30
   0  -1  -7    0.40    0.40
   0  -1  -7    0.30    0.40
   0  -1  -7    0.40    0.40
   0  -1  -7    0.90    0.90
   0   1   7   -0.20    0.40
   0   1   7    0.20    0.30
   0   1   7    0.10    0.30
   0   1   7    0.00    0.40
   0   1   7    0.20    0.40
   0   1   7    0.60    0.40
   1  -1  -7   33.90    2.40
   1  -1  -7   37.70    2.60
   1  -1  -7   37.40    2.40
   1  -1  -7   35.50    2.20
   1  -1  -7   41.70    2.30
   1  -1  -7   39.80    2.50
  -1   1   7   38.30    2.10
  -1   1   7   36.60    2.50
  -1   1   7   41.50    2.30
  -1   1   7   37.50    2.10
  -1   1   7   42.40    2.30
  -1   1   7   37.60    2.30
   2  -1  -7   43.20    2.60
   2  -1  -7   45.20    3.00
   2  -1  -7   44.10    2.80
   2  -1  -7   44.80    2.70
   2  -1  -7   46.40    2.90
   2  -1  -7   47.30    2.80
  -2   1   7   45.80    3.00
  -2   1   7   44.40    2.80
  -2   1   7   50.39    2.70
  -2   1   7   46.70    2.50
  -2   1   7   55.19    2.80
  -2   1   7   48.30    2.90
   3  -1  -7   36.00    2.60
   3  -1  -7   35.70    2.60
   3  -1  -7   39.30    2.60
   3  -1  -7   29.30    2.40
  -3   1   7   34.20    2.60
  -3   1   7   36.60    2.20
  -3   1   7   31.70    2.30
  -3   1   7   37.90    2.40
  -3   1   7   37.30    2.30
   4  -1  -7   40.00    2.90
   4  -1  -7   39.20    2.90
   4  -1  -7   38.90    2.90
  -4   1   7   38.60    2.50
  -4   1   7   40.80    2.60
  -4   1   7   36.70    2.50
  -4   1   7   39.00    2.90
   5  -1  -7   25.00    2.30
   5  -1  -7   20.70    2.30
  -5   1   7   26.00    2.40
  -5   1   7   25.10    2.10
  -5   1   7   26.20    2.10
   6  -1  -7    7.40    1.60
  -6   1   7    6.90    1.30
  -6   1   7    5.10    1.50
  -6   1   7    7.30    1.50
  -6   1   7    9.70    1.90
   7  -1  -7   23.70    2.30
   7  -1  -7   13.90    2.10
  -7   1   7   21.40    2.20
  -7   1   7   15.50    2.30
  -7   1   7   19.50    2.10
   8  -1  -7    3.90    1.50
   8  -1  -7    4.20    1.50
  -8   1   7    3.10    1.40
  -8   1   7    6.40    1.50
  -8   1   7    3.10    1.20
  -8   1   7    6.20    1.70
   9  -1  -7   -1.40    1.40
   9  -1  -7   -0.10    1.10
  -9   1   7    0.00    1.40
  -9   1   7   -0.20    1.00
  -9   1   7   -0.20    1.30
  -9   1   7    0.70    1.40
  10  -1  -7    1.40    1.50
 -10   1   7    1.90    1.70
 -10   1   7   -0.10    1.60
  -9  -1  -8   -0.30    1.10
  -9  -1  -8   -0.40    0.80
   9   1   8    0.20    0.90
   9   1   8    1.10    1.00
   9   1   8   -1.80    0.90
  -8  -1  -8    7.30    1.90
  -8  -1  -8   12.40    2.40
  -8  -1  -8   12.80    1.70
   8   1   8   11.90    1.40
   8   1   8   12.60    1.80
  -7  -1  -8   -0.80    0.70
  -7  -1  -8    0.70    0.60
  -7  -1  -8   -0.90    0.90
   7   1   8   -0.30    0.70
   7   1   8    0.10    0.50
   7   1   8    0.70    0.70
  -6  -1  -8   14.50    1.60
  -6  -1  -8   13.20    1.60
  -6  -1  -8   15.80    2.20
  -6  -1  -8   10.70    1.50
   6   1   8   12.60    1.70
   6   1   8   15.30    1.50
   6   1   8   15.70    1.50
  -5  -1  -8   12.50    1.80
  -5  -1  -8   12.90    1.50
  -5  -1  -8   12.80    1.60
  -5  -1  -8   10.40    1.40
   5   1   8   13.10    1.50
   5   1   8   12.50    1.30
   5   1   8   13.00    1.40
   5   1   8   12.60    1.50
  -4  -1  -8   15.00    1.30
  -4  -1  -8   17.50    1.60
  -4  -1  -8   14.00    1.40
  -4  -1  -8   15.70    1.60
   4   1   8   15.20    1.50
   4   1   8   14.90    1.40
   4   1   8   13.50    1.30
  -3  -1  -8   22.10    1.70
  -3  -1  -8   20.50    1.80
  -3  -1  -8   21.20    1.50
  -3  -1  -8   23.00    1.90
   3   1   8   23.40    1.40
   3   1   8   17.80    2.10
   3   1   8   21.20    1.60
   3   1   8   19.10    1.60
  -2  -1  -8   36.10    2.50
  -2  -1  -8   37.40    2.10
  -2  -1  -8   35.90    2.30
  -2  -1  -8   38.40    2.50
   2   1   8   37.70    1.90
   2   1   8   36.80    1.50
   2   1   8   37.50    2.40
   2   1   8   36.10    2.20
   2   1   8   38.00    1.60
  -1  -1  -8   18.60    1.70
  -1  -1  -8   15.70    1.30
  -1  -1  -8   14.80    1.50
  -1  -1  -8   15.90    1.10
  -1  -1  -8   15.40    1.20
  -1  -1  -8   15.00    1.60
   1   1   8   17.60    1.40
   1   1   8   16.30    1.00
   1   1   8   18.20    1.60
   1   1   8   17.10    1.20
   1   1   8   16.70    1.10
   1   1   8   19.60    1.50
   0  -1  -8  258.67   10.20
   0  -1  -8  249.88   10.20
   0  -1  -8  256.97   10.60
   0  -1  -8  252.07   10.80
   0  -1  -8  260.87   10.00
   0  -1  -8  256.77   10.70
   0   1   8  250.77   10.20
   0   1   8  259.77   10.00
   0   1   8  274.67   10.10
   0   1   8  263.47   10.30
   0   1   8  248.98   10.70
   1  -1  -8    2.50    0.70
   1  -1  -8    2.40    0.70
   1  -1  -8    2.20    0.70
   1  -1  -8    2.00    0.60
   1  -1  -8    0.50    0.50
  -1   1   8    1.10    0.70
  -1   1   8    2.60    0.70
  -1   1   8    2.20    0.60
  -1   1   8    2.10    0.70
  -1   1   8    2.40    0.70
   2  -1  -8    1.50    0.70
   2  -1  -8    2.10    0.90
   2  -1  -8    0.40    0.70
   2  -1  -8    0.80    0.60
   2  -1  -8   -0.30    0.60
  -2   1   8   -0.60    0.60
  -2   1   8    0.80    0.50
  -2   1   8    1.00    0.50
  -2   1   8    0.40    0.60
  -2   1   8    0.40    0.50
   3  -1  -8   58.09    3.60
   3  -1  -8   51.39    3.60
   3  -1  -8   57.49    3.70
   3  -1  -8   53.49    3.40
  -3   1   8   53.29    3.20
  -3   1   8   51.99    3.00
  -3   1   8   56.89    3.60
  -3   1   8   62.69    3.40
   4  -1  -8  198.68    9.10
   4  -1  -8  203.98    8.90
  -4   1   8  197.68    8.50
  -4   1   8  188.78    8.90
  -4   1   8  188.78    8.30
  -4   1   8  175.78    8.40
   5  -1  -8    7.60    1.90
  -5   1   8    7.30    1.30
  -5   1   8    3.70    1.20
  -5   1   8    6.60    1.30
  -5   1   8    5.90    1.30
   6  -1  -8    0.00    0.90
   6  -1  -8    1.20    1.10
  -6   1   8    2.60    1.30
  -6   1   8    0.10    0.80
  -6   1   8    1.60    0.90
   7  -1  -8    8.20    1.90
   7  -1  -8    6.50    1.50
  -7   1   8    5.20    1.60
  -7   1   8    6.50    1.50
  -7   1   8    5.60    1.40
   8  -1  -8    6.60    1.70
   8  -1  -8    4.10    1.30
  -8   1   8    5.30    1.50
  -8   1   8    5.90    1.70
  -8   1   8    9.40    1.90
  -8   1   8    9.00    1.80
   9  -1  -8    1.30    1.30
   9  -1  -8    0.30    1.40
  -9   1   8    1.40    1.30
  -9   1   8   -0.20    1.30
  -9   1   8   -0.90    1.30
  -9   1   8    0.50    1.50
  -8  -1  -9   15.30    2.10
  -8  -1  -9   10.70    1.90
   8   1   9   11.30    1.70
   8   1   9   14.40    2.10
  -7  -1  -9   14.30    1.90
  -7  -1  -9    5.70    1.60
  -7  -1  -9    9.30    1.50
   7   1   9    7.70    1.20
   7   1   9    9.90    1.70
   7   1   9   11.70    1.70
  -6  -1  -9   10.60    1.60
  -6  -1  -9   12.10    1.80
  -6  -1  -9    9.00    1.50
   6   1   9    9.00    1.40
   6   1   9    8.90    1.50
   6   1   9    7.90    1.30
  -5  -1  -9   74.29    3.80
  -5  -1  -9   68.39    4.10
  -5  -1  -9   65.19    3.80
  -5  -1  -9   68.89    4.00
   5   1   9   67.39    3.90
   5   1   9   71.29    3.80
   5   1   9   67.49    3.60
  -4  -1  -9    0.70    0.60
  -4  -1  -9    0.90    0.70
  -4  -1  -9    0.90    0.80
   4   1   9   -0.60    0.50
   4   1   9    0.60    0.60
   4   1   9    0.70    0.70
   4   1   9   -0.30    0.60
  -3  -1  -9    1.70    0.70
  -3  -1  -9    1.30    0.70
  -3  -1  -9    2.90    0.90
  -3  -1  -9    0.50    0.90
   3   1   9    2.00    0.80
   3   1   9    2.40    0.70
   3   1   9    2.60    0.80
  -2  -1  -9   18.70    2.00
  -2  -1  -9   20.80    1.90
  -2  -1  -9   23.10    2.10
   2   1   9   23.00    1.10
   2   1   9   21.80    1.40
   2   1   9   21.30    1.70
   2   1   9   22.10    1.90
  -1  -1  -9    3.10    0.70
  -1  -1  -9    3.40    0.50
  -1  -1  -9    5.80    1.20
  -1  -1  -9    4.60    1.10
  -1  -1  -9    2.30    0.80
   1   1   9    3.20    1.00
   1   1   9    4.90    1.00
   1   1   9    4.10    0.50
   1   1   9    4.30    0.60
   1   1   9    4.00    0.80
   0  -1  -9   16.60    1.90
   0  -1  -9   19.50    1.90
   0  -1  -9   16.50    1.30
   0  -1  -9   15.10    1.50
   0  -1  -9   14.20    1.80
   0   1   9   18.90    1.40
   0   1   9   17.10    1.70
   0   1   9   17.40    1.40
   0   1   9   18.60    1.60
   1  -1  -9   10.20    1.60
   1  -1  -9   14.10    2.20
   1  -1  -9    8.80    1.60
   1  -1  -9   10.40    1.20
  -1   1   9   13.40    1.30
  -1   1   9   12.30    1.60
  -1   1   9   10.80    1.20
  -1   1   9    9.80    1.30
  -1   1   9    9.50    1.50
   2  -1  -9   50.09    3.40
   2  -1  -9   50.89    3.10
   2  -1  -9   58.89    3.80
   2  -1  -9   53.69    3.60
   2  -1  -9   58.39    3.30
  -2   1   9   50.49    2.90
  -2   1   9   57.39    3.20
  -2   1   9   51.89    3.60
  -2   1   9   57.49    3.20
   3  -1  -9  196.78    9.00
   3  -1  -9  190.58    9.20
  -3   1   9  207.28    8.60
  -3   1   9  188.18    9.00
  -3   1   9  186.68    8.10
  -3   1   9  196.08    8.50
   4  -1  -9    9.80    2.10
   4  -1  -9    7.30    1.70
  -4   1   9    6.60    1.30
  -4   1   9   13.20    1.80
  -4   1   9   11.80    1.70
  -4   1   9    8.80    1.40
   5  -1  -9    1.00    1.20
   5  -1  -9    2.00    1.20
  -5   1   9    1.10    0.90
  -5   1   9    3.50    1.10
  -5   1   9    0.60    0.80
   6  -1  -9    2.40    1.20
   6  -1  -9    1.90    1.20
  -6   1   9   -0.50    0.90
  -6   1   9    1.40    1.00
  -6   1   9    0.60    0.90
   7  -1  -9    6.20    1.70
   7  -1  -9    2.20    1.30
  -7   1   9    6.60    1.50
  -7   1   9    6.00    1.50
  -7   1   9    2.80    1.20
   8  -1  -9   -1.00    1.30
  -8   1   9   -0.70    1.10
  -8   1   9    1.30    1.30
   9  -1  -9    2.10    1.80
  -9   1   9    4.10    1.70
  -9   1   9    4.00    1.80
   8   1  10   -1.60    1.10
  -7  -1 -10   16.90    2.10
  -7  -1 -10   11.20    2.00
  -7  -1 -10   12.00    1.90
   7   1  10   13.90    2.10
   7   1  10   11.20    1.60
   7   1  10   13.80    2.10
  -6  -1 -10   30.70    2.60
  -6  -1 -10   22.20    2.50
  -6  -1 -10   28.20    2.50
   6   1  10   28.40    2.30
   6   1  10   23.10    2.30
   6   1  10   21.50    2.40
  -5  -1 -10   18.90    2.30
  -5  -1 -10   18.10    2.40
  -5  -1 -10   20.50    2.10
   5   1  10   15.60    1.80
   5   1  10   18.10    1.80
   5   1  10   18.00    2.00
  -4  -1 -10    3.50    1.30
  -4  -1 -10    4.80    1.00
  -4  -1 -10    3.90    1.10
  -4  -1 -10    5.00    1.20
   4   1  10    5.90    1.10
   4   1  10    4.90    1.20
  -3  -1 -10   48.30    3.30
  -3  -1 -10   44.30    3.30
  -3  -1 -10   47.20    2.70
   3   1  10   46.10    3.10
   3   1  10   43.80    2.80
  -2  -1 -10   29.80    2.60
  -2  -1 -10   30.90    2.60
  -2  -1 -10   30.00    2.50
   2   1  10   34.80    2.30
   2   1  10   30.90    1.40
   2   1  10   29.40    2.40
   2   1  10   29.30    1.80
   2   1  10   28.70    1.30
  -1  -1 -10   14.70    2.10
  -1  -1 -10   16.60    1.50
  -1  -1 -10   17.10    2.20
  -1  -1 -10   15.50    1.10
   1   1  10   17.30    1.60
   1   1  10   18.50    1.20
   1   1  10   16.50    1.80
   1   1  10   15.40    1.00
   1   1  10   15.60    1.50
   0  -1 -10    7.70    1.60
   0  -1 -10    6.70    2.10
   0  -1 -10    8.90    1.30
   0  -1 -10    6.20    0.90
   0  -1 -10   10.60    1.80
   0   1  10    7.40    1.00
   0   1  10    8.80    1.80
   0   1  10    6.30    1.20
   1  -1 -10   41.80    3.10
   1  -1 -10   36.80    2.50
   1  -1 -10   34.50    2.30
   1  -1 -10   37.60    3.00
  -1   1  10   36.80    2.60
  -1   1  10   37.10    3.00
  -1   1  10   43.90    2.50
   2  -1 -10   67.69    5.30
   2  -1 -10   75.99    4.80
   2  -1 -10   71.49    4.40
  -2   1  10   78.89    4.00
  -2   1  10   69.49    4.00
  -2   1  10   69.89    4.50
   3  -1 -10   23.80    2.60
   3  -1 -10   18.20    2.50
  -3   1  10   20.60    2.10
  -3   1  10   22.20    2.40
  -3   1  10   22.50    2.10
   4  -1 -10    0.20    1.10
   4  -1 -10    0.10    0.90
  -4   1  10    0.70    0.90
  -4   1  10    0.00    0.70
   5  -1 -10    2.90    1.30
   5  -1 -10    2.60    1.20
  -5   1  10    1.20    1.10
  -5   1  10    1.30    1.00
  -5   1  10    0.90    0.90
   6  -1 -10   41.20    3.90
   6  -1 -10   41.80    3.60
  -6   1  10   42.70    3.40
  -6   1  10   34.20    3.60
  -6   1  10   44.50    3.30
   7  -1 -10    1.50    1.60
  -7   1  10    0.60    1.20
  -7   1  10    0.70    1.10
   8  -1 -10    1.70    1.50
   8  -1 -10    0.80    1.70
  -8   1  10    2.10    1.30
  -8   1  10    0.00    1.80
  -8   1  10    0.90    1.40
  -7  -1 -11    0.30    1.40
   7   1  11    1.90    1.90
   7   1  11    2.30    1.40
  -6  -1 -11   18.60    2.60
  -6  -1 -11   16.60    2.50
  -6  -1 -11   15.80    2.10
   6   1  11   17.40    2.40
   6   1  11   23.10    2.20
  -5  -1 -11    6.10    1.60
  -5  -1 -11    6.20    1.40
  -5  -1 -11    7.50    1.60
   5   1  11    4.60    1.20
   5   1  11    5.10    1.40
  -4  -1 -11   -1.00    1.00
  -4  -1 -11   -1.60    1.10
  -4  -1 -11   -0.90    0.90
   4   1  11   -0.80    0.80
   4   1  11   -0.50    0.80
  -3  -1 -11   17.20    2.30
  -3  -1 -11   20.20    2.30
  -3  -1 -11   16.90    2.30
   3   1  11   18.40    1.90
   3   1  11   20.10    2.10
  -2  -1 -11   10.50    1.50
  -2  -1 -11    6.40    1.30
  -2  -1 -11   12.10    2.00
  -2  -1 -11   15.70    2.40
   2   1  11    8.60    1.50
   2   1  11   10.50    0.70
   2   1  11   10.20    1.50
  -1  -1 -11   22.00    2.80
  -1  -1 -11   20.80    2.60
  -1  -1 -11   17.30    4.30
  -1  -1 -11   20.80    1.80
  -1  -1 -11   21.90    1.40
   1   1  11   22.90    2.40
   1   1  11   23.70    2.00
   1   1  11   23.00    1.30
   1   1  11   21.10    1.40
   0  -1 -11    2.60    1.30
   0  -1 -11    5.00    1.50
   0  -1 -11    4.00    0.80
   0  -1 -11    3.70    1.20
   0   1  11    5.40    1.50
   0   1  11    4.00    1.00
   0   1  11    5.60    0.90
   1  -1 -11    7.30    1.90
   1  -1 -11    5.20    1.00
   1  -1 -11    6.50    1.70
   1  -1 -11    6.60    1.60
  -1   1  11    6.20    1.10
  -1   1  11    5.90    1.50
  -1   1  11    6.10    1.20
   2  -1 -11    1.40    1.20
   2  -1 -11    1.90    1.10
   2  -1 -11   -2.30    0.90
  -2   1  11    0.40    1.00
  -2   1  11   -0.10    0.80
  -2   1  11    1.10    0.70
   3  -1 -11    5.70    1.70
   3  -1 -11    4.10    1.50
  -3   1  11    5.60    1.20
  -3   1  11    6.00    1.50
  -3   1  11    4.60    1.30
   4  -1 -11    1.40    1.30
   4  -1 -11    3.60    1.40
  -4   1  11    2.00    1.00
  -4   1  11    1.90    1.20
  -4   1  11    2.50    1.10
   5  -1 -11   20.80    3.00
   5  -1 -11   15.00    2.60
  -5   1  11   14.20    2.10
  -5   1  11   19.90    2.50
  -5   1  11   16.60    2.40
  -6   1  11    7.80    1.90
  -6   1  11   11.00    1.90
  -6   1  11    8.10    1.80
   7  -1 -11    3.10    1.80
   7  -1 -11    5.10    1.90
  -7   1  11    5.50    1.70
  -7   1  11    2.70    1.50
  -7   1  11    5.70    1.90
  -6  -1 -12   -0.40    1.50
   6   1  12   -3.10    2.40
  -5  -1 -12    5.90    1.70
  -5  -1 -12    7.70    2.30
  -5  -1 -12    8.00    2.10
   5   1  12    6.80    1.80
   5   1  12    4.30    1.60
  -4  -1 -12   38.40    3.40
  -4  -1 -12   45.30    3.80
  -4  -1 -12   36.20    3.60
   4   1  12   35.20    2.80
   4   1  12   43.40    3.40
  -3  -1 -12    3.40    1.50
  -3  -1 -12    2.30    1.20
  -3  -1 -12    2.80    1.70
   3   1  12    3.10    1.10
   3   1  12    1.90    1.20
  -2  -1 -12    0.70    1.30
  -2  -1 -12   -0.30    1.00
  -2  -1 -12    0.60    1.40
   2   1  12    0.60    1.00
   2   1  12    1.80    1.00
  -1  -1 -12   72.19    4.70
  -1  -1 -12   60.89    3.00
  -1  -1 -12   69.59    4.70
  -1  -1 -12   67.09    4.70
   1   1  12   69.29    2.90
   1   1  12   65.99    3.90
   1   1  12   70.79    3.20
   1   1  12   68.59    4.50
   0  -1 -12   14.10    2.50
   0  -1 -12    9.80    2.10
   0  -1 -12    9.00    2.10
   0  -1 -12    8.60    1.20
   0   1  12    8.10    1.80
   0   1  12    8.80    1.10
   0   1  12    9.10    1.20
   0   1  12   10.50    1.60
   1  -1 -12   13.30    2.60
   1  -1 -12    9.50    2.20
   1  -1 -12   10.20    2.30
  -1   1  12   11.90    1.70
  -1   1  12   15.90    1.70
  -1   1  12   13.10    2.20
   2  -1 -12    9.70    2.60
   2  -1 -12    7.60    1.90
   2  -1 -12   10.20    2.10
  -2   1  12   12.50    1.70
  -2   1  12    9.80    1.80
  -2   1  12   12.10    2.30
   3  -1 -12   14.50    2.70
   3  -1 -12    9.50    2.10
  -3   1  12    9.00    1.70
  -3   1  12   14.20    2.40
   4  -1 -12   24.80    3.50
   4  -1 -12   33.40    3.40
  -4   1  12   29.40    2.80
  -4   1  12   29.90    3.40
  -4   1  12   30.20    2.70
   5  -1 -12    2.50    1.90
   5  -1 -12    0.50    1.30
  -5   1  12    0.40    1.10
  -5   1  12    2.90    1.80
  -5   1  12   -0.30    1.20
   6  -1 -12    0.40    1.60
  -6   1  12   -1.50    1.30
  -6   1  12    0.30    1.60
  -6   1  12   -1.00    1.10
  -4  -1 -13    3.00    2.00
  -4  -1 -13    2.80    1.60
  -4  -1 -13    6.20    1.90
   4   1  13    5.60    1.50
   4   1  13    1.60    1.60
  -3  -1 -13    3.50    1.80
  -3  -1 -13    3.50    2.00
  -3  -1 -13    4.80    1.60
   3   1  13    3.70    1.30
   3   1  13    1.20    1.40
  -2  -1 -13    1.00    1.50
  -2  -1 -13    0.00    1.40
   2   1  13    0.40    1.10
   2   1  13    1.20    1.20
  -1  -1 -13    1.40    1.70
  -1  -1 -13   -0.70    1.50
  -1  -1 -13    0.80    1.20
   1   1  13    0.00    0.60
   1   1  13    1.20    1.20
   1   1  13   -0.90    1.10
   1   1  13    0.00    0.40
   0  -1 -13    1.30    1.50
   0  -1 -13   -1.40    1.30
   0  -1 -13   -0.80    1.60
   0   1  13    1.10    0.70
   0   1  13    1.30    0.80
   0   1  13    1.20    1.30
   0   1  13    2.10    1.10
   1  -1 -13    1.90    1.40
   1  -1 -13   -1.00    1.40
   1  -1 -13    3.30    1.90
  -1   1  13    0.30    0.80
  -1   1  13   -0.40    1.00
   2  -1 -13    2.90    1.70
  -2   1  13    0.10    1.60
  -2   1  13    0.80    1.40
  -2   1  13    2.30    1.20
   3  -1 -13    4.90    2.90
   3  -1 -13    2.90    1.80
  -3   1  13    0.40    1.00
  -3   1  13    3.40    1.60
  -3   1  13   -0.70    1.20
   4  -1 -13    4.00    1.80
   4  -1 -13    2.50    1.80
  -4   1  13    0.30    1.20
  -4   1  13    0.90    1.60
  -4   1  13    1.50    1.20
  -5   1  13    2.40    1.80
  -5   1  13    1.20    2.10
  -5   1  13    1.70    1.70
  -2  -1 -14   -3.10    1.80
  -2  -1 -14   -0.90    2.70
  -2  -1 -14    1.90    1.90
   2   1  14    2.00    1.40
   2   1  14   -0.80    1.50
  -1  -1 -14   -2.90    1.50
  -1  -1 -14    1.20    2.10
  -1  -1 -14    0.70    1.90
   1   1  14    0.80    1.70
   1   1  14    1.40    1.30
   0  -1 -14    0.20    1.70
   0  -1 -14    1.70    1.70
   0  -1 -14   -1.50    2.00
   0   1  14   -0.20    0.70
   0   1  14    0.10    0.90
   0   1  14   -0.40    1.60
   0   1  14   -1.00    1.30
   1  -1 -14    6.10    2.50
   1  -1 -14   10.00    2.50
   1  -1 -14    7.80    2.10
  -1   1  14    4.00    1.70
  -1   1  14    7.60    1.40
  -1   1  14    6.20    2.00
  -1   1  14    7.70    1.20
   2  -1 -14    3.60    2.20
   2  -1 -14    3.10    2.00
  -2   1  14    1.30    1.80
  -2   1  14    3.20    1.50
  -2   1  14    2.40    1.20
   3  -1 -14   -1.20    2.60
  -3   1  14    6.00    2.30
  -3   1  14    0.00    1.20
  -3   1  14    2.50    1.50
  -3  -2  14    2.10    1.50
  -3  -2  14    1.20    1.40
  -2  -2  14   -1.20    1.20
  -2  -2  14    1.60    1.80
  -2  -2  14   -0.80    1.40
   2   2 -14    2.90    2.00
   2   2 -14   -1.70    1.90
  -1  -2  14   -1.10    2.00
  -1  -2  14    2.90    1.30
  -1  -2  14    3.50    1.70
   1   2 -14    3.20    2.00
   1   2 -14    1.70    1.40
   1   2 -14    4.90    1.90
   0  -2  14    5.30    1.60
   0  -2  14    5.10    1.90
   0  -2  14    4.70    1.40
   0   2 -14    1.60    1.80
   0   2 -14    0.70    1.80
   0   2 -14    4.60    2.30
   1  -2  14    4.10    1.50
   1  -2  14    3.00    1.70
   1  -2  14    3.90    1.30
  -1   2 -14    6.90    2.50
  -1   2 -14    7.10    2.10
  -1   2 -14    5.80    2.40
   2  -2  14   13.10    2.20
   2  -2  14   16.60    2.80
  -2   2 -14   16.90    3.20
  -2   2 -14    9.20    3.70
  -5  -2  13   -0.20    1.50
  -5  -2  13    2.40    1.40
  -5  -2  13   -0.50    1.30
   5   2 -13   -0.40    1.90
  -4  -2  13    3.80    1.70
  -4  -2  13    1.60    1.70
  -4  -2  13    4.60    1.50
   4   2 -13    4.60    2.20
   4   2 -13    7.30    2.40
  -3  -2  13    9.00    1.80
  -3  -2  13    5.90    1.80
  -3  -2  13    8.50    2.30
   3   2 -13    6.40    2.10
   3   2 -13    8.90    2.40
  -2  -2  13    0.90    1.20
  -2  -2  13    3.90    1.80
  -2  -2  13    3.20    1.40
   2   2 -13    4.50    1.00
  -1  -2  13    3.00    1.40
  -1  -2  13    3.40    1.60
  -1  -2  13    4.00    1.20
   1   2 -13    2.10    1.50
   1   2 -13    2.60    1.90
   1   2 -13    4.20    1.80
   0  -2  13    3.70    1.20
   0  -2  13    4.10    1.40
   0  -2  13    2.10    1.20
   0   2 -13    4.60    1.60
   0   2 -13    1.80    1.90
   0   2 -13    3.10    1.70
   1  -2  13    0.20    0.90
   1  -2  13    0.40    1.30
   1  -2  13    1.90    1.20
   1  -2  13    1.10    0.40
  -1   2 -13   -1.50    1.50
  -1   2 -13    2.70    1.90
   2  -2  13    2.90    1.40
   2  -2  13    3.70    1.00
   2  -2  13    2.80    1.50
  -2   2 -13    1.80    1.50
  -2   2 -13    3.70    2.10
   3  -2  13    3.80    1.50
   3  -2  13    0.30    1.30
  -3   2 -13   -0.40    1.50
  -3   2 -13    0.10    1.60
  -3   2 -13   -1.00    1.30
   4  -2  13    6.10    1.80
   4  -2  13    6.30    1.60
  -4   2 -13    8.80    2.20
  -4   2 -13    6.80    2.00
  -4   2 -13   11.60    2.90
  -6  -2  12   -0.40    1.30
  -6  -2  12    2.20    1.60
  -6  -2  12    1.10    1.60
   6   2 -12    3.60    2.00
  -5  -2  12    1.20    1.40
  -5  -2  12   -0.30    1.10
   5   2 -12    1.80    1.80
   5   2 -12    0.70    2.00
  -4  -2  12   40.10    3.50
  -4  -2  12   40.70    4.00
  -4  -2  12   47.60    3.60
   4   2 -12   35.10    3.90
   4   2 -12   41.40    4.10
  -3  -2  12   11.30    2.00
  -3  -2  12   16.10    2.30
  -3  -2  12   13.20    2.30
   3   2 -12   13.20    2.70
   3   2 -12   15.50    2.60
  -2  -2  12    1.80    1.10
  -2  -2  12    1.60    1.30
   2   2 -12    2.90    1.60
   2   2 -12    2.20    0.70
   2   2 -12    1.10    1.40
  -1  -2  12   11.20    2.10
  -1  -2  12   10.90    1.80
   1   2 -12   13.00    2.70
   1   2 -12    7.70    1.80
   1   2 -12    9.40    2.20
   0  -2  12    1.90    1.00
   0  -2  12    3.50    1.30
   0  -2  12    2.80    1.20
   0   2 -12    1.90    1.40
   0   2 -12    1.80    1.80
   0   2 -12    3.50    1.50
   1  -2  12    0.60    0.40
   1  -2  12   -0.10    1.00
   1  -2  12    0.50    1.00
   1  -2  12    0.00    0.40
   1  -2  12    1.90    0.80
  -1   2 -12    0.30    1.00
  -1   2 -12   -0.70    1.20
  -1   2 -12    1.40    1.60
   2  -2  12    0.70    1.00
   2  -2  12    3.30    1.30
  -2   2 -12    1.80    1.40
  -2   2 -12    3.40    1.20
  -2   2 -12    5.20    1.80
   3  -2  12    1.10    0.70
   3  -2  12    2.30    1.30
   3  -2  12    2.10    1.20
  -3   2 -12    2.20    1.40
  -3   2 -12    1.10    1.20
  -3   2 -12    4.10    1.90
   4  -2  12    2.50    1.10
   4  -2  12    3.30    1.30
  -4   2 -12    0.50    1.40
  -4   2 -12    1.00    1.40
   5  -2  12    1.60    1.20
   5  -2  12    1.20    1.30
  -5   2 -12   -0.70    1.50
  -5   2 -12    1.10    1.40
  -5   2 -12    2.40    1.70
   6  -2  12    2.10    1.40
  -7  -2  11    1.10    1.20
  -7  -2  11   -1.10    1.40
  -7  -2  11    2.00    1.70
   7   2 -11    0.70    1.60
   7   2 -11    0.90    1.60
  -6  -2  11   -1.20    1.10
  -6  -2  11   -0.50    1.30
   6   2 -11    1.90    1.50
  -5  -2  11   18.20    3.00
  -5  -2  11   21.00    2.80
  -5  -2  11   13.20    2.00
   5   2 -11   13.80    2.30
   5   2 -11   24.60    3.60
  -4  -2  11    3.90    1.30
  -4  -2  11    4.90    1.60
  -4  -2  11    5.10    1.40
   4   2 -11    3.70    1.50
   4   2 -11    5.50    1.80
  -3  -2  11    4.00    1.30
  -3  -2  11    1.50    1.10
  -3  -2  11    1.00    1.00
   3   2 -11    5.20    1.50
   3   2 -11    3.70    1.70
  -2  -2  11    0.20    0.90
  -2  -2  11   -0.50    0.80
   2   2 -11   -0.90    1.10
   2   2 -11    0.50    1.20
   2   2 -11   -0.10    0.60
  -1  -2  11   12.40    2.00
  -1  -2  11   19.40    2.80
  -1  -2  11   16.10    2.10
   1   2 -11   16.50    2.90
   1   2 -11   15.00    2.50
   1   2 -11   16.90    2.70
   0  -2  11    8.60    1.50
   0  -2  11    8.20    1.50
   0  -2  11   10.20    2.00
   0   2 -11    8.90    1.20
   0   2 -11    7.60    1.60
   0   2 -11    9.60    2.00
   0   2 -11    8.60    2.00
   1  -2  11    3.80    1.00
   1  -2  11    6.40    0.60
   1  -2  11    8.40    1.60
   1  -2  11    8.30    1.50
  -1   2 -11    8.20    1.80
  -1   2 -11    7.60    1.80
  -1   2 -11    6.30    1.50
   2  -2  11    7.60    1.70
   2  -2  11    5.10    1.00
   2  -2  11    7.10    1.40
  -2   2 -11    5.00    1.60
  -2   2 -11    6.80    1.60
  -2   2 -11    7.20    1.70
   3  -2  11    1.70    0.90
   3  -2  11    3.40    1.10
   3  -2  11    2.30    0.70
  -3   2 -11    1.60    1.00
  -3   2 -11    2.10    1.40
  -3   2 -11    3.70    1.20
   4  -2  11    6.70    1.30
   4  -2  11    4.60    1.50
   4  -2  11    5.00    0.70
  -4   2 -11    3.50    1.20
  -4   2 -11    6.30    1.60
  -4   2 -11    4.10    1.70
   5  -2  11   -1.40    0.80
   5  -2  11    0.90    1.00
  -5   2 -11    1.30    1.10
  -5   2 -11    1.50    1.40
  -5   2 -11    0.10    1.10
   6  -2  11    2.60    1.40
   6  -2  11    0.90    1.10
  -6   2 -11    1.90    1.10
  -6   2 -11    0.30    1.40
  -6   2 -11    0.90    1.20
   7  -2  11    7.00    1.70
   7  -2  11   12.50    2.00
  -8  -2  10    4.80    1.80
  -8  -2  10    1.00    1.40
  -8  -2  10    0.40    1.50
   8   2 -10    1.60    1.70
   8   2 -10    3.60    1.90
  -7  -2  10    2.50    1.50
   7   2 -10    3.50    1.80
  -6  -2  10   28.80    3.20
  -6  -2  10   31.00    2.90
  -6  -2  10   33.00    3.20
   6   2 -10   26.60    3.40
   6   2 -10   36.10    3.30
  -5  -2  10   -1.20    1.00
  -5  -2  10    0.40    1.00
  -5  -2  10    0.40    0.90
   5   2 -10    0.20    1.10
   5   2 -10   -0.90    1.00
  -4  -2  10    1.70    0.90
  -4  -2  10    2.10    0.90
  -4  -2  10    0.90    1.00
   4   2 -10   -0.40    1.30
   4   2 -10   -0.30    0.90
  -3  -2  10   13.40    1.90
  -3  -2  10   12.60    2.00
  -3  -2  10   12.10    2.20
   3   2 -10   13.30    2.50
   3   2 -10   16.40    2.40
   3   2 -10   12.50    1.10
  -2  -2  10    8.60    1.80
  -2  -2  10    8.30    1.60
   2   2 -10    6.90    1.80
   2   2 -10    4.40    1.40
   2   2 -10   12.30    2.10
   2   2 -10    7.50    1.10
  -1  -2  10    2.40    0.90
  -1  -2  10    2.50    1.00
  -1  -2  10    3.20    0.90
   1   2 -10    1.50    1.20
   1   2 -10    3.60    0.90
   1   2 -10    1.80    1.70
   0  -2  10    4.20    1.00
   0  -2  10    3.90    1.00
   0  -2  10    3.10    1.10
   0   2 -10    5.40    1.50
   0   2 -10    3.90    0.70
   1  -2  10   15.60    2.20
   1  -2  10   15.40    1.60
   1  -2  10   15.80    1.70
  -1   2 -10   15.20    2.10
  -1   2 -10   15.70    2.20
  -1   2 -10   19.00    1.30
   2  -2  10    0.30    0.70
   2  -2  10    0.40    0.70
   2  -2  10    0.80    0.60
  -2   2 -10    0.80    0.80
  -2   2 -10    0.00    0.80
  -2   2 -10    0.20    0.90
   3  -2  10   31.80    2.10
   3  -2  10   36.90    2.80
   3  -2  10   36.60    2.60
  -3   2 -10   40.90    3.10
  -3   2 -10   36.50    2.80
  -3   2 -10   43.50    3.20
   4  -2  10    6.80    1.40
   4  -2  10    5.00    0.70
   4  -2  10    5.60    1.30
  -4   2 -10    4.40    1.40
  -4   2 -10    5.10    1.30
  -4   2 -10    4.20    1.20
   5  -2  10    0.40    0.80
   5  -2  10    0.20    0.70
   5  -2  10    2.00    0.50
  -5   2 -10    3.00    1.30
  -5   2 -10    2.20    1.00
  -5   2 -10    1.90    1.00
   6  -2  10    3.00    1.10
   6  -2  10    3.30    1.10
   6  -2  10    2.50    1.00
  -6   2 -10    3.50    1.20
  -6   2 -10    3.20    1.20
  -6   2 -10    6.30    1.60
   7  -2  10    5.90    1.50
   7  -2  10    4.20    1.30
   7  -2  10    6.80    1.50
  -7   2 -10    4.40    1.40
  -7   2 -10    8.00    1.90
  -7   2 -10    6.30    1.40
   9   2  -9    0.80    1.80
  -8  -2   9   -0.70    1.20
  -8  -2   9    1.80    1.40
  -8  -2   9    1.40    1.70
   8   2  -9    1.50    1.30
   8   2  -9   -0.20    1.70
  -7  -2   9    8.30    1.70
  -7  -2   9    5.80    1.50
  -7  -2   9    4.20    1.20
   7   2  -9    5.80    1.60
   7   2  -9    5.50    1.80
  -6  -2   9    2.10    1.10
  -6  -2   9    3.80    1.40
  -6  -2   9    3.50    1.20
   6   2  -9    1.50    1.30
   6   2  -9    2.90    1.20
  -5  -2   9    0.10    0.90
  -5  -2   9    1.50    0.90
  -5  -2   9    0.60    0.80
   5   2  -9   -1.00    0.90
   5   2  -9    0.20    1.10
  -4  -2   9    4.30    1.40
  -4  -2   9    1.40    1.00
  -4  -2   9    0.40    0.90
   4   2  -9   -0.70    1.80
   4   2  -9    1.20    1.10
  -3  -2   9  221.48    9.90
  -3  -2   9  204.58    9.50
  -3  -2   9  204.98    9.10
   3   2  -9  205.08    9.60
   3   2  -9  209.58    9.90
   3   2  -9  207.88    8.20
  -2  -2   9   77.89    4.60
  -2  -2   9   73.79    4.40
  -2  -2   9   74.19    4.10
   2   2  -9   76.59    4.60
   2   2  -9   73.69    3.50
   2   2  -9   73.99    4.50
   2   2  -9   74.69    4.60
  -1  -2   9   76.59    4.00
  -1  -2   9   69.49    4.20
  -1  -2   9   62.39    3.90
   1   2  -9   72.49    4.30
   1   2  -9   73.39    4.50
   1   2  -9   70.49    3.50
   1   2  -9   77.89    4.60
   0  -2   9   77.19    4.30
   0  -2   9   77.19    4.50
   0  -2   9   80.49    4.20
   0   2  -9   75.99    4.10
   0   2  -9   84.49    4.80
   0   2  -9   83.29    3.80
   0   2  -9   93.29    4.90
   0   2  -9   88.79    4.70
   1  -2   9    7.90    1.30
   1  -2   9    9.20    1.40
   1  -2   9   11.60    1.40
  -1   2  -9    8.60    1.10
  -1   2  -9    9.70    1.70
  -1   2  -9    9.50    0.90
  -1   2  -9   14.30    1.90
  -1   2  -9   11.20    1.80
   2  -2   9  162.78    7.50
   2  -2   9  180.28    7.90
  -2   2  -9  178.58    8.10
  -2   2  -9  167.98    7.80
  -2   2  -9  182.98    7.70
  -2   2  -9  174.18    8.10
   3  -2   9   14.40    1.50
   3  -2   9   11.90    1.60
   3  -2   9   16.70    1.30
  -3   2  -9   19.10    3.00
  -3   2  -9   17.80    1.80
   4  -2   9   15.40    2.00
   4  -2   9   11.90    1.10
   4  -2   9   13.10    1.60
  -4   2  -9   14.70    1.90
  -4   2  -9   17.70    2.30
  -4   2  -9   11.90    1.70
   5  -2   9   39.40    2.00
   5  -2   9   36.00    2.50
   5  -2   9   42.70    2.80
  -5   2  -9   40.60    2.80
  -5   2  -9   40.50    2.90
  -5   2  -9   39.00    3.00
   6  -2   9    1.50    0.70
   6  -2   9    0.60    0.80
   6  -2   9    1.30    0.40
   6  -2   9    1.50    0.80
   6  -2   9    1.30    0.50
  -6   2  -9    0.60    1.00
  -6   2  -9    1.20    0.90
  -6   2  -9   -0.50    1.00
   7  -2   9    0.50    0.70
   7  -2   9    0.30    0.60
   7  -2   9    1.60    0.90
   7  -2   9   -0.10    0.40
  -7   2  -9   -0.30    0.70
  -7   2  -9    0.50    0.90
  -7   2  -9   -0.10    1.10
   8  -2   9    1.30    1.00
   8  -2   9   -0.60    0.80
  -8   2  -9    0.80    1.20
  -8   2  -9    1.90    1.60
  -8   2  -9    0.50    0.90
  -9  -2   8   11.50    2.40
  -9  -2   8   10.30    2.30
  -9  -2   8    8.10    2.00
  -9  -2   8    8.30    1.90
   9   2  -8    5.80    1.90
  -8  -2   8    0.90    1.30
  -8  -2   8    0.50    1.20
  -8  -2   8    3.00    1.30
   8   2  -8    4.20    1.50
   8   2  -8    3.90    1.30
  -7  -2   8    1.30    1.00
  -7  -2   8   -0.70    0.90
  -7  -2   8    1.80    1.00
   7   2  -8    0.10    1.10
   7   2  -8   -1.50    1.00
  -6  -2   8    0.20    1.00
  -6  -2   8    0.30    0.80
  -6  -2   8    2.50    1.00
   6   2  -8    1.20    0.90
   6   2  -8    0.90    0.90
  -5  -2   8    4.60    1.50
  -5  -2   8    1.00    0.90
   5   2  -8    2.10    1.10
   5   2  -8    2.10    1.10
  -4  -2   8   38.10    2.70
  -4  -2   8   42.90    3.20
  -4  -2   8   40.90    3.10
   4   2  -8   40.70    2.00
   4   2  -8   38.00    3.20
   4   2  -8   42.50    3.10
  -3  -2   8    0.60    0.70
  -3  -2   8   -0.60    0.60
  -3  -2   8    0.10    0.70
   3   2  -8    0.60    0.70
   3   2  -8    0.10    0.30
   3   2  -8   -0.60    0.80
  -2  -2   8   12.90    1.90
  -2  -2   8   13.60    1.60
  -2  -2   8   15.50    1.60
  -2  -2   8   14.80    1.70
   2   2  -8   16.70    1.50
   2   2  -8   19.30    2.50
   2   2  -8   17.40    1.80
   2   2  -8   15.90    1.60
   2   2  -8   18.20    2.00
   2   2  -8   15.30    1.20
  -1  -2   8    0.50    0.50
  -1  -2   8    0.30    0.60
  -1  -2   8    0.80    0.60
  -1  -2   8    0.80    0.50
   1   2  -8   -0.40    0.70
   1   2  -8    0.10    0.40
   1   2  -8    1.20    0.70
   1   2  -8   -0.20    0.40
   1   2  -8   -0.30    0.40
   0  -2   8   92.79    4.70
   0  -2   8   76.49    4.40
   0  -2   8   95.09    4.40
   0  -2   8   86.99    4.50
   0  -2   8   86.49    4.10
   0   2  -8   94.69    4.00
   0   2  -8   99.99    5.00
   0   2  -8   89.69    4.30
   0   2  -8   95.09    4.90
   0   2  -8   94.99    4.80
   0   2  -8   89.69    4.20
   1  -2   8    0.00    0.50
   1  -2   8    1.20    0.60
   1  -2   8    0.00    0.40
   1  -2   8    0.00    0.50
  -1   2  -8   -0.40    0.30
  -1   2  -8   -0.40    0.50
  -1   2  -8   -0.40    0.60
  -1   2  -8    0.80    0.60
  -1   2  -8    0.30    0.40
  -1   2  -8   -0.20    0.50
   2  -2   8   56.39    3.00
   2  -2   8   53.29    3.10
   2  -2   8   50.99    2.70
  -2   2  -8   55.29    3.10
  -2   2  -8   51.39    3.20
  -2   2  -8   51.59    2.60
  -2   2  -8   49.30    2.70
  -2   2  -8   56.49    3.40
   3  -2   8   70.89    3.60
   3  -2   8   71.09    3.80
   3  -2   8   69.89    3.20
  -3   2  -8   71.59    3.70
  -3   2  -8   73.19    4.00
  -3   2  -8   69.29    3.50
  -3   2  -8   71.89    3.90
  -3   2  -8   65.09    3.30
   4  -2   8    4.30    0.60
   4  -2   8    5.90    1.10
   4  -2   8    5.80    1.00
   4  -2   8    4.80    0.90
  -4   2  -8    3.40    1.10
  -4   2  -8    2.80    0.80
  -4   2  -8    2.80    0.90
   5  -2   8  109.59    5.00
   5  -2   8  102.89    4.30
   5  -2   8  107.39    5.20
   5  -2   8  103.09    4.30
   5  -2   8  106.49    4.90
  -5   2  -8  110.79    5.20
  -5   2  -8  109.99    5.60
  -5   2  -8  104.99    5.30
   6  -2   8    2.90    1.10
   6  -2   8    0.90    0.40
   6  -2   8    0.90    0.70
   6  -2   8   -0.30    0.50
   6  -2   8    0.00    0.50
  -6   2  -8    0.70    0.70
  -6   2  -8    0.50    0.60
  -6   2  -8    0.70    0.90
   7  -2   8    0.40    0.70
   7  -2   8    2.20    0.80
   7  -2   8    2.00    0.80
   7  -2   8    2.00    0.50
   7  -2   8    1.40    0.70
  -7   2  -8    1.80    0.90
  -7   2  -8    1.50    0.80
  -7   2  -8    1.00    1.20
   8  -2   8   56.79    2.70
   8  -2   8   57.29    3.30
   8  -2   8   62.09    3.50
   8  -2   8   58.89    3.60
  -8   2  -8   56.09    4.60
  -8   2  -8   57.89    3.70
  -8   2  -8   47.60    4.50
   9  -2   8    7.80    1.40
   9  -2   8    5.30    1.30
  -9   2  -8    6.10    2.70
  10   2  -7   -1.70    1.20
  -9  -2   7    1.70    1.50
  -9  -2   7    2.10    1.30
  -9  -2   7    1.20    1.20
  -9  -2   7    2.70    1.70
   9   2  -7   -0.10    1.40
   9   2  -7    0.90    1.20
  -8  -2   7    3.60    1.20
  -8  -2   7    4.10    1.30
  -8  -2   7    3.40    1.40
  -8  -2   7    2.10    1.10
   8   2  -7    2.40    1.20
   8   2  -7    4.20    1.50
  -7  -2   7   10.40    1.90
  -7  -2   7    7.60    1.70
  -7  -2   7   12.10    1.80
   7   2  -7    7.90    1.70
   7   2  -7   10.30    1.80
  -6  -2   7    1.70    0.90
  -6  -2   7    2.80    1.10
  -6  -2   7    3.30    1.30
   6   2  -7    1.80    1.00
   6   2  -7    1.50    1.10
  -5  -2   7  169.48    8.00
  -5  -2   7  158.18    7.50
  -5  -2   7  173.18    8.20
   5   2  -7  174.18    8.30
  -4  -2   7   29.10    2.60
  -4  -2   7   30.30    2.50
  -4  -2   7   31.60    2.60
  -4  -2   7   30.20    2.20
   4   2  -7   32.00    1.70
   4   2  -7   33.10    2.70
   4   2  -7   28.50    2.50
  -3  -2   7    8.60    1.60
  -3  -2   7    5.90    1.20
  -3  -2   7    5.60    1.30
  -3  -2   7    5.70    1.00
  -3  -2   7    7.30    1.30
   3   2  -7    8.10    1.40
   3   2  -7    8.30    1.30
   3   2  -7    6.90    1.10
   3   2  -7    6.70    0.70
   3   2  -7    8.60    1.70
  -2  -2   7   64.69    3.50
  -2  -2   7   70.99    3.60
  -2  -2   7   70.29    3.50
  -2  -2   7   67.09    3.50
  -2  -2   7   57.79    3.70
  -2  -2   7   68.19    3.80
   2   2  -7   63.49    3.70
   2   2  -7   65.59    3.90
   2   2  -7   67.29    3.50
   2   2  -7   65.69    3.30
   2   2  -7   66.59    3.10
  -1  -2   7   70.19    3.70
  -1  -2   7   68.49    3.90
  -1  -2   7   79.29    4.10
  -1  -2   7   73.69    3.80
  -1  -2   7   78.09    3.90
   1   2  -7   77.09    4.20
   1   2  -7   77.49    3.80
   1   2  -7   88.59    4.20
   1   2  -7   81.09    3.70
   1   2  -7   82.99    4.30
   1   2  -7   82.39    3.70
   0  -2   7   96.79    4.50
   0  -2   7   90.69    4.60
   0  -2   7  104.39    4.90
   0  -2   7   90.49    4.40
   0  -2   7  102.89    4.60
   0  -2   7  104.79    4.60
   0   2  -7  104.49    4.40
   0   2  -7  106.09    5.10
   0   2  -7  101.29    4.90
   0   2  -7  104.99    4.50
   0   2  -7   99.59    4.30
   0   2  -7  104.39    4.60
   0   2  -7  101.39    5.00
   1  -2   7   42.60    2.30
   1  -2   7   38.70    2.40
   1  -2   7   38.50    2.10
   1  -2   7   38.20    2.20
   1  -2   7   37.80    2.30
   1  -2   7   38.70    2.30
  -1   2  -7   38.10    1.90
  -1   2  -7   38.20    2.50
  -1   2  -7   38.20    2.20
  -1   2  -7   40.10    2.10
  -1   2  -7   38.20    2.40
  -1   2  -7   38.30    2.50
   2  -2   7   41.90    2.40
   2  -2   7   45.00    2.20
   2  -2   7   40.10    2.20
   2  -2   7   42.60    2.40
   2  -2   7   41.90    2.50
   2  -2   7   42.60    2.50
  -2   2  -7   38.00    2.60
  -2   2  -7   40.10    2.40
  -2   2  -7   43.80    2.60
  -2   2  -7   40.90    2.20
  -2   2  -7   44.60    2.20
   3  -2   7    8.10    0.70
   3  -2   7    8.10    1.00
   3  -2   7    8.10    1.10
   3  -2   7    8.50    1.10
   3  -2   7    8.30    1.20
  -3   2  -7    7.00    0.90
  -3   2  -7    8.60    1.30
  -3   2  -7    6.50    1.10
  -3   2  -7    8.20    1.30
  -3   2  -7    4.90    0.90
   4  -2   7   55.69    2.90
   4  -2   7   59.09    3.00
   4  -2   7   57.59    3.10
   4  -2   7   57.29    2.60
  -4   2  -7   58.29    3.10
  -4   2  -7   56.29    3.40
  -4   2  -7   55.59    3.20
  -4   2  -7   55.39    2.80
  -4   2  -7   58.89    3.00
   5  -2   7    4.00    0.80
   5  -2   7    3.00    0.60
   5  -2   7    2.80    0.70
   5  -2   7    3.30    0.50
   5  -2   7    4.90    0.90
  -5   2  -7    4.70    1.10
  -5   2  -7    3.80    0.90
  -5   2  -7    3.60    0.90
  -5   2  -7    1.70    0.70
   6  -2   7   52.19    2.80
   6  -2   7   51.79    2.30
   6  -2   7   51.19    2.90
   6  -2   7   52.19    2.50
   6  -2   7   45.90    2.90
  -6   2  -7   45.50    3.00
  -6   2  -7   45.60    3.20
  -6   2  -7   52.19    3.00
   7  -2   7   12.80    1.60
   7  -2   7   10.90    1.50
   7  -2   7   10.10    0.90
   7  -2   7    8.50    1.30
   7  -2   7   12.00    1.30
  -7   2  -7   11.50    1.50
  -7   2  -7    8.00    1.40
  -7   2  -7    8.80    1.40
   8  -2   7    1.40    0.80
   8  -2   7    0.60    0.60
   8  -2   7    0.00    0.70
   8  -2   7   -0.90    1.30
   8  -2   7    0.20    0.90
  -8   2  -7    1.20    0.70
  -8   2  -7    1.10    0.90
  -8   2  -7   -0.30    0.90
   9  -2   7   13.10    1.80
   9  -2   7   16.00    1.90
   9  -2   7   14.30    1.70
  -9   2  -7   16.80    2.50
  -9   2  -7   18.40    2.40
  -9   2  -7   16.10    2.00
 -10  -2   6   14.50    2.30
 -10  -2   6   11.40    2.50
 -10  -2   6   10.00    2.40
 -10  -2   6    7.10    2.10
  10   2  -6   12.80    2.30
  10   2  -6   19.00    2.70
  10   2  -6   15.30    2.10
  -9  -2   6    0.60    1.10
  -9  -2   6   -0.50    1.00
  -9  -2   6    1.60    1.40
  -9  -2   6    0.90    1.30
   9   2  -6    0.50    1.10
   9   2  -6    1.40    1.10
  -8  -2   6    3.10    1.10
  -8  -2   6    4.20    1.40
  -8  -2   6    1.10    1.20
  -8  -2   6    3.50    1.10
  -8  -2   6    1.60    1.10
   8   2  -6    3.00    1.30
   8   2  -6    3.20    1.30
  -7  -2   6    4.10    0.90
  -7  -2   6    4.70    1.30
  -7  -2   6    5.80    1.60
  -7  -2   6    3.30    1.10
   7   2  -6    3.30    1.10
   7   2  -6    2.80    1.10
  -6  -2   6    5.80    1.40
  -6  -2   6    3.80    0.80
  -6  -2   6    5.40    1.40
  -6  -2   6    3.90    1.10
   6   2  -6    2.10    1.00
   6   2  -6    5.00    1.40
  -5  -2   6    5.40    1.30
  -5  -2   6    5.60    1.30
  -5  -2   6    6.60    1.30
  -5  -2   6    4.80    1.20
   5   2  -6    6.00    1.20
   5   2  -6    7.50    1.50
  -4  -2   6   78.39    4.50
  -4  -2   6   88.39    4.20
  -4  -2   6   83.69    4.50
  -4  -2   6   80.79    4.50
  -4  -2   6   81.49    4.40
   4   2  -6   83.09    3.60
   4   2  -6   79.59    4.40
   4   2  -6   86.79    4.70
   4   2  -6   80.29    4.40
  -3  -2   6    3.20    0.90
  -3  -2   6    3.60    0.90
  -3  -2   6    4.10    0.90
  -3  -2   6    4.70    1.10
  -3  -2   6    4.30    1.00
  -3  -2   6    5.40    1.00
   3   2  -6    4.60    0.70
   3   2  -6    6.50    1.20
   3   2  -6    3.30    1.00
   3   2  -6    5.50    0.90
   3   2  -6    2.80    0.70
   3   2  -6    2.30    0.70
  -2  -2   6  290.07   11.30
  -2  -2   6  246.28   11.50
  -2  -2   6  284.27   11.40
  -2  -2   6  283.37   11.30
  -2  -2   6  288.87   11.60
   2   2  -6  287.57   11.30
   2   2  -6  286.47   11.70
   2   2  -6  295.27   11.20
   2   2  -6  284.07   10.90
   2   2  -6  285.97   11.50
  -1  -2   6   10.70    1.50
  -1  -2   6   10.80    1.10
  -1  -2   6   10.70    1.20
  -1  -2   6   11.00    1.10
  -1  -2   6    9.90    1.10
  -1  -2   6   11.80    1.10
   1   2  -6   11.10    1.50
   1   2  -6    8.50    1.20
   1   2  -6   12.00    1.00
   1   2  -6   10.80    1.00
   0  -2   6   19.60    1.50
   0  -2   6   19.60    1.30
   0  -2   6   17.90    1.50
   0  -2   6   20.20    1.40
   0  -2   6   20.70    1.50
   0  -2   6   20.90    1.40
   0   2  -6   18.70    1.80
   0   2  -6   20.20    1.20
   0   2  -6   17.60    1.30
   0   2  -6   22.30    1.30
   0   2  -6   20.40    1.60
   0   2  -6   17.90    1.50
   0   2  -6   17.10    1.20
   1  -2   6   70.09    3.40
   1  -2   6   74.69    3.20
   1  -2   6   72.99    3.30
   1  -2   6   73.49    3.50
   1  -2   6   73.59    3.40
   1  -2   6   72.59    3.40
  -1   2  -6   70.99    3.20
  -1   2  -6   70.19    3.60
  -1   2  -6   71.89    3.50
  -1   2  -6   69.99    3.20
  -1   2  -6   70.09    3.30
  -1   2  -6   72.29    3.10
  -1   2  -6   75.19    3.70
   2  -2   6  369.16   14.60
   2  -2   6  388.16   14.80
   2  -2   6  395.56   14.60
   2  -2   6  370.06   14.70
   2  -2   6  381.56   14.40
   2  -2   6  376.26   14.40
  -2   2  -6  382.66   14.40
  -2   2  -6  391.46   14.70
  -2   2  -6  397.96   14.80
  -2   2  -6  391.36   14.60
  -2   2  -6  405.16   15.00
  -2   2  -6  369.96   14.90
   3  -2   6   57.89    2.90
   3  -2   6   60.29    2.60
   3  -2   6   61.79    3.10
   3  -2   6   60.19    3.20
   3  -2   6   61.39    2.90
   3  -2   6   59.89    3.30
  -3   2  -6   65.59    3.30
  -3   2  -6   56.99    2.80
  -3   2  -6   56.79    3.20
  -3   2  -6   63.49    3.20
  -3   2  -6   58.29    2.90
  -3   2  -6   60.59    2.80
  -3   2  -6   61.29    3.00
   4  -2   6    4.10    0.80
   4  -2   6    3.70    0.70
   4  -2   6    3.60    0.60
   4  -2   6    4.60    0.80
   4  -2   6    3.00    0.50
  -4   2  -6    3.40    0.70
  -4   2  -6    5.60    1.00
  -4   2  -6    4.00    0.80
  -4   2  -6    3.50    0.80
  -4   2  -6    3.60    0.80
   5  -2   6   19.90    1.40
   5  -2   6   19.00    1.40
   5  -2   6   22.90    1.30
   5  -2   6   19.50    1.50
   5  -2   6   19.20    1.30
  -5   2  -6   21.20    1.90
  -5   2  -6   24.20    1.80
  -5   2  -6   23.50    1.60
  -5   2  -6   21.10    1.70
   6  -2   6   20.50    1.50
   6  -2   6   18.30    1.40
   6  -2   6   18.40    1.40
  -6   2  -6   16.10    3.00
  -6   2  -6   13.70    2.50
  -6   2  -6   16.20    1.60
   7  -2   6   51.49    2.90
   7  -2   6   48.80    2.90
  -7   2  -6   52.09    3.00
  -7   2  -6   52.49    3.40
  -7   2  -6   50.59    2.00
  -7   2  -6   49.90    3.20
   8  -2   6    0.80    1.20
   8  -2   6    1.60    0.70
   8  -2   6    2.00    0.80
  -8   2  -6    1.00    1.00
  -8   2  -6    1.50    0.80
  -8   2  -6    2.30    0.40
  -8   2  -6    1.10    0.80
  -8   2  -6    1.10    0.40
   9  -2   6    1.60    0.80
   9  -2   6    1.50    0.80
   9  -2   6    1.20    0.80
  -9   2  -6    0.30    1.30
  -9   2  -6    0.20    0.50
  -9   2  -6    0.60    0.80
  10  -2   6    9.80    1.50
  10  -2   6   14.80    1.90
 -10   2  -6   11.70    2.30
 -10  -2   5   14.90    2.70
 -10  -2   5   13.90    2.20
 -10  -2   5   13.90    2.50
 -10  -2   5   15.00    2.20
  10   2  -5   13.50    2.00
  10   2  -5   17.80    2.70
  10   2  -5   18.90    2.70
  -9  -2   5    6.30    1.50
  -9  -2   5    4.60    1.60
  -9  -2   5    6.10    1.50
  -9  -2   5    5.10    1.60
   9   2  -5    5.80    1.60
   9   2  -5    5.40    1.20
   9   2  -5    3.20    1.40
  -8  -2   5    1.10    1.10
  -8  -2   5    1.60    1.00
  -8  -2   5    1.10    1.00
  -8  -2   5    0.10    0.90
   8   2  -5    2.50    1.60
   8   2  -5    1.20    0.80
  -7  -2   5   40.90    3.20
  -7  -2   5   32.90    2.60
  -7  -2   5   38.20    2.50
  -7  -2   5   40.50    3.00
   7   2  -5   34.70    2.70
   7   2  -5   35.10    2.90
  -6  -2   5    3.20    1.10
  -6  -2   5    4.10    1.10
  -6  -2   5    4.30    1.00
  -6  -2   5    3.70    0.80
   6   2  -5    2.40    0.90
   6   2  -5    4.10    1.00
  -5  -2   5    0.70    0.50
  -5  -2   5    0.60    0.60
  -5  -2   5    0.30    0.40
  -5  -2   5    1.00    0.70
  -5  -2   5    1.30    0.60
   5   2  -5    0.90    0.70
   5   2  -5    0.80    0.60
  -4  -2   5   25.80    2.10
  -4  -2   5   24.50    2.10
  -4  -2   5   24.00    2.00
  -4  -2   5   30.80    2.30
  -4  -2   5   24.60    2.10
  -4  -2   5   26.10    1.60
  -4  -2   5   29.50    1.90
   4   2  -5   25.30    2.00
   4   2  -5   23.90    2.10
   4   2  -5   25.00    2.10
   4   2  -5   28.30    2.10
   4   2  -5   25.70    1.80
  -3  -2   5  356.16   13.90
  -3  -2   5  351.46   13.90
  -3  -2   5  305.67   13.90
  -3  -2   5  359.46   13.60
  -3  -2   5  347.97   13.70
  -3  -2   5  368.36   14.10
   3   2  -5  346.97   14.50
   3   2  -5  368.16   13.90
   3   2  -5  358.16   13.20
   3   2  -5  337.97   13.40
   3   2  -5  348.67   13.80
   3   2  -5  350.86   13.80
  -2  -2   5   44.70    2.50
  -2  -2   5   45.30    2.60
  -2  -2   5   39.90    2.60
  -2  -2   5   42.10    2.40
  -2  -2   5   44.00    2.60
  -2  -2   5   46.40    2.60
   2   2  -5   45.80    2.40
   2   2  -5   43.00    2.40
   2   2  -5   41.70    2.10
   2   2  -5   42.80    2.60
   2   2  -5   42.30    2.80
   2   2  -5   41.00    2.20
  -1  -2   5   19.90    1.50
  -1  -2   5   22.90    1.50
  -1  -2   5   19.80    1.40
  -1  -2   5   19.10    1.40
  -1  -2   5   19.80    1.50
  -1  -2   5   20.90    1.60
   1   2  -5   22.00    1.70
   1   2  -5   22.30    1.30
   1   2  -5   21.60    1.60
   1   2  -5   20.00    1.40
   1   2  -5   21.30    1.40
   1   2  -5   20.40    1.60
   0  -2   5   26.50    1.60
   0  -2   5   27.00    1.70
   0  -2   5   22.20    1.50
   0  -2   5   23.10    1.50
   0  -2   5   23.40    1.40
   0   2  -5   24.90    1.70
   0   2  -5   23.10    1.70
   0   2  -5   24.60    1.40
   0   2  -5   26.40    1.50
   0   2  -5   24.20    1.60
   0   2  -5   24.90    1.40
   1  -2   5  164.08    6.40
   1  -2   5  157.08    6.50
   1  -2   5  153.48    6.60
   1  -2   5  165.58    6.60
   1  -2   5  168.48    6.60
   1  -2   5  162.68    6.00
   1  -2   5  168.68    6.50
  -1   2  -5  165.58    6.80
  -1   2  -5  162.38    6.80
  -1   2  -5  165.18    6.70
  -1   2  -5  162.28    6.30
  -1   2  -5  163.88    6.30
  -1   2  -5  163.68    6.40
  -1   2  -5  167.08    6.50
   2  -2   5   48.00    2.30
   2  -2   5   46.30    2.40
   2  -2   5   44.80    2.40
   2  -2   5   47.30    2.10
   2  -2   5   44.20    2.20
   2  -2   5   45.10    2.20
  -2   2  -5   47.70    2.20
  -2   2  -5   43.60    3.00
  -2   2  -5   45.50    2.20
  -2   2  -5   44.90    2.10
   3  -2   5  188.98    7.50
   3  -2   5  186.28    7.30
   3  -2   5  188.48    7.50
   3  -2   5  188.08    7.70
   3  -2   5  185.98    7.50
  -3   2  -5  188.08    7.60
  -3   2  -5  195.98    7.70
  -3   2  -5  201.38    7.70
  -3   2  -5  193.98    7.90
  -3   2  -5  194.18    7.50
  -3   2  -5  190.48    7.60
  -3   2  -5  204.18    7.90
   4  -2   5   34.80    2.00
   4  -2   5   38.60    2.60
   4  -2   5   42.80    2.30
   4  -2   5   41.40    2.00
   4  -2   5   41.20    2.20
   4  -2   5   39.60    2.50
   4  -2   5   42.30    2.10
  -4   2  -5   41.70    2.40
  -4   2  -5   42.30    2.20
  -4   2  -5   40.00    2.10
  -4   2  -5   40.10    2.40
  -4   2  -5   43.20    2.30
  -4   2  -5   47.30    2.40
   5  -2   5   27.20    2.00
   5  -2   5   30.50    1.90
   5  -2   5   30.60    1.70
   5  -2   5   31.50    1.80
   5  -2   5   30.20    1.70
  -5   2  -5   30.70    2.30
  -5   2  -5   27.60    2.10
  -5   2  -5   30.70    1.30
  -5   2  -5   32.00    2.10
  -5   2  -5   32.50    1.90
  -5   2  -5   31.20    2.00
   6  -2   5    5.10    0.80
   6  -2   5    5.10    0.80
   6  -2   5    6.20    0.90
   6  -2   5    5.30    0.80
  -6   2  -5    6.00    1.10
  -6   2  -5    4.30    0.90
  -6   2  -5    4.90    0.80
  -6   2  -5    6.60    1.10
  -6   2  -5    6.00    1.20
   7  -2   5   25.10    1.90
   7  -2   5   26.00    1.90
   7  -2   5   24.50    1.60
   7  -2   5   25.90    2.00
  -7   2  -5   21.90    1.80
  -7   2  -5   25.20    2.00
  -7   2  -5   23.00    2.10
  -7   2  -5   23.20    2.10
   8  -2   5    1.40    0.70
   8  -2   5    0.80    0.60
   8  -2   5    0.20    1.00
   8  -2   5    0.30    0.50
  -8   2  -5    0.20    0.80
  -8   2  -5    1.30    0.80
  -8   2  -5    1.20    0.70
   9  -2   5    0.40    0.60
   9  -2   5    1.80    0.70
   9  -2   5    0.10    0.70
  -9   2  -5    1.50    0.90
  -9   2  -5    1.90    1.10
  -9   2  -5    0.80    0.90
  10  -2   5    0.50    0.90
  10  -2   5   -0.50    0.70
  10  -2   5   -0.90    0.90
 -10   2  -5    1.10    1.30
 -10   2  -5    0.80    1.00
 -10   2  -5    1.00    1.10
 -10  -2   4    0.30    1.60
 -10  -2   4    1.00    1.30
 -10  -2   4   -0.20    1.20
 -10  -2   4    0.70    1.20
  10   2  -4   -2.20    1.20
  10   2  -4   -0.90    0.80
  10   2  -4    0.10    1.00
  -9  -2   4    0.60    1.20
  -9  -2   4   -0.20    0.80
  -9  -2   4    0.10    1.00
  -9  -2   4    0.90    1.00
   9   2  -4   -0.20    0.80
   9   2  -4    0.20    0.80
  -8  -2   4    5.30    1.30
  -8  -2   4    4.40    1.30
  -8  -2   4    2.90    1.00
   8   2  -4    2.30    1.00
   8   2  -4    3.40    0.90
   8   2  -4    1.30    0.90
  -7  -2   4    0.40    0.80
  -7  -2   4   -0.20    0.60
  -7  -2   4    0.30    0.60
  -7  -2   4   -0.10    0.60
  -7  -2   4    1.00    0.70
   7   2  -4    0.30    0.70
   7   2  -4   -0.40    0.60
  -6  -2   4   47.70    3.00
  -6  -2   4   40.90    2.60
  -6  -2   4   38.90    3.00
  -6  -2   4   37.90    2.50
  -6  -2   4   45.40    3.10
   6   2  -4   46.50    2.70
   6   2  -4   37.90    2.80
  -5  -2   4    5.60    1.30
  -5  -2   4    5.10    0.80
  -5  -2   4    3.30    0.80
  -5  -2   4    5.50    1.10
  -5  -2   4    1.70    0.90
  -5  -2   4    5.30    1.00
   5   2  -4    3.60    0.90
   5   2  -4    3.70    0.80
   5   2  -4    4.50    1.00
   5   2  -4    4.70    1.10
   5   2  -4    4.50    1.10
  -4  -2   4   20.30    1.80
  -4  -2   4   22.20    1.90
  -4  -2   4   20.60    1.40
  -4  -2   4   22.40    1.70
  -4  -2   4   23.00    1.90
   4   2  -4   24.10    1.60
   4   2  -4   24.10    1.90
   4   2  -4   20.70    2.00
   4   2  -4   21.50    1.70
  -3  -2   4  277.67   10.90
  -3  -2   4  271.67   10.70
  -3  -2   4  263.87   10.40
  -3  -2   4  274.47   11.00
  -3  -2   4  274.77   11.10
  -3  -2   4  280.57   11.00
   3   2  -4  280.47   10.60
   3   2  -4  270.67   10.90
   3   2  -4  261.57   11.00
   3   2  -4  282.17   10.40
   3   2  -4  266.67   10.90
   3   2  -4  271.67   10.90
  -2  -2   4   11.00    1.00
  -2  -2   4   10.60    1.10
  -2  -2   4   12.60    1.20
  -2  -2   4    8.80    1.30
  -2  -2   4   11.20    1.00
   2   2  -4    9.70    1.00
   2   2  -4   10.20    1.00
   2   2  -4   10.20    1.00
   2   2  -4   11.50    0.90
   2   2  -4   10.60    1.10
   2   2  -4   10.70    0.80
  -1  -2   4    8.10    0.80
  -1  -2   4    8.80    0.90
  -1  -2   4    9.10    0.90
  -1  -2   4   10.40    0.80
  -1  -2   4    9.10    0.90
  -1  -2   4    9.50    0.90
   1   2  -4   10.70    1.00
   1   2  -4    9.60    0.80
   1   2  -4   10.10    1.00
   1   2  -4    9.40    0.80
   1   2  -4    9.50    1.00
   0  -2   4  273.87   10.30
   0  -2   4  258.17   10.30
   0  -2   4  271.97   10.40
   0  -2   4  273.97   10.20
   0  -2   4  272.37   10.40
   0  -2   4  271.97   10.20
   0   2  -4  270.97   10.50
   0   2  -4  272.77   10.40
   0   2  -4  265.27   10.50
   0   2  -4  263.37   10.20
   0   2  -4  267.17   10.10
   0   2  -4  273.77   10.10
   1  -2   4  722.13   26.00
   1  -2   4  721.23   26.60
   1  -2   4  714.13   26.30
   1  -2   4  734.43   26.40
   1  -2   4  726.33   26.40
   1  -2   4  729.13   26.60
   1  -2   4  713.03   26.50
  -1   2  -4  741.23   26.30
  -1   2  -4  716.43   26.20
  -1   2  -4  706.73   26.60
  -1   2  -4  734.23   26.40
  -1   2  -4  725.13   26.60
  -1   2  -4  741.43   26.30
  -1   2  -4  713.73   26.70
   2  -2   4  209.88    8.20
   2  -2   4  203.68    8.30
   2  -2   4  208.58    8.00
   2  -2   4  204.38    8.20
   2  -2   4  214.88    8.10
   2  -2   4  213.68    8.10
   2  -2   4  209.68    8.00
  -2   2  -4  220.08    8.30
  -2   2  -4  211.78    8.10
  -2   2  -4  215.68    8.00
  -2   2  -4  209.18    8.00
  -2   2  -4  217.48    8.20
  -2   2  -4  212.78    8.40
   3  -2   4   82.99    3.90
   3  -2   4   83.59    3.90
   3  -2   4   80.19    3.60
   3  -2   4   85.69    3.50
   3  -2   4   79.39    3.50
  -3   2  -4   86.29    3.90
  -3   2  -4   81.59    3.60
  -3   2  -4   83.29    3.50
  -3   2  -4   77.09    3.60
  -3   2  -4   92.29    3.10
  -3   2  -4   81.29    4.50
   4  -2   4  546.05   20.70
   4  -2   4  551.64   20.70
   4  -2   4  552.14   20.90
   4  -2   4  578.44   20.70
   4  -2   4  551.34   21.40
   4  -2   4  550.14   20.90
  -4   2  -4  575.84   20.90
  -4   2  -4  584.24   21.10
  -4   2  -4  581.54   21.20
  -4   2  -4  551.94   20.70
  -4   2  -4  568.64   21.00
  -4   2  -4  551.14   20.80
  -4   2  -4  567.04   21.10
   5  -2   4  113.09    4.60
   5  -2   4  107.29    4.90
   5  -2   4  103.09    5.30
   5  -2   4  109.29    4.60
   5  -2   4  107.99    4.70
   5  -2   4  113.19    4.80
  -5   2  -4  111.09    5.10
  -5   2  -4  109.69    5.00
  -5   2  -4  107.89    4.90
  -5   2  -4  106.79    4.80
  -5   2  -4  113.89    5.00
   6  -2   4    0.70    0.40
   6  -2   4    0.70    0.40
   6  -2   4    0.70    0.50
   6  -2   4    1.10    0.50
  -6   2  -4    0.40    0.50
  -6   2  -4    0.80    0.70
  -6   2  -4    1.00    0.60
  -6   2  -4    0.00    0.60
  -6   2  -4    1.20    0.60
   7  -2   4    2.20    0.70
   7  -2   4    3.90    1.10
   7  -2   4    2.40    0.60
   7  -2   4    3.90    0.80
  -7   2  -4    2.50    0.90
  -7   2  -4    3.30    0.80
  -7   2  -4    2.10    0.80
   8  -2   4   28.90    2.10
   8  -2   4   28.30    1.90
   8  -2   4   27.30    2.00
  -8   2  -4   29.60    2.40
  -8   2  -4   24.90    2.30
  -8   2  -4   22.20    1.90
   9  -2   4   13.30    1.40
   9  -2   4   14.40    1.60
   9  -2   4   10.90    1.60
  -9   2  -4   12.90    1.90
  -9   2  -4   12.80    1.70
  -9   2  -4   10.10    1.60
  10  -2   4   -0.60    0.80
  10  -2   4    0.60    0.80
  10  -2   4   -0.30    0.80
 -10   2  -4   -1.10    0.90
 -10   2  -4    0.40    1.00
 -11  -2   3    6.40    1.70
  11   2  -3    2.30    1.60
 -10  -2   3    9.90    1.80
 -10  -2   3    6.70    1.80
 -10  -2   3    8.20    2.10
  10   2  -3    9.20    1.40
  10   2  -3    9.10    2.00
  10   2  -3    9.40    1.90
  -9  -2   3   67.99    4.50
  -9  -2   3   60.09    4.40
  -9  -2   3   65.29    4.10
  -9  -2   3   68.19    4.10
   9   2  -3   66.69    4.30
   9   2  -3   63.99    3.50
  -8  -2   3   16.20    2.00
  -8  -2   3   15.20    2.30
  -8  -2   3   15.20    2.20
  -8  -2   3   18.50    1.90
   8   2  -3   16.10    2.10
   8   2  -3   17.10    2.00
   8   2  -3   12.80    1.60
  -7  -2   3   47.70    3.70
  -7  -2   3   33.80    3.20
  -7  -2   3   38.60    3.00
  -7  -2   3   46.90    2.90
  -7  -2   3   44.40    3.20
  -7  -2   3   41.60    2.70
   7   2  -3   42.20    2.90
   7   2  -3   40.90    2.90
   7   2  -3   42.50    2.60
  -6  -2   3  149.19    6.30
  -6  -2   3  131.69    5.90
  -6  -2   3  138.29    6.40
  -6  -2   3  126.89    6.00
  -6  -2   3  108.49    6.50
   6   2  -3  126.69    6.10
   6   2  -3  128.39    5.70
   6   2  -3  123.09    5.80
  -5  -2   3  120.49    5.20
  -5  -2   3  114.29    5.50
  -5  -2   3  112.99    5.10
  -5  -2   3  111.89    5.50
  -5  -2   3  120.09    5.50
  -5  -2   3  123.39    5.50
   5   2  -3  101.29    5.40
   5   2  -3  108.09    5.50
   5   2  -3  114.59    5.10
   5   2  -3  112.09    5.80
  -4  -2   3  201.98    8.50
  -4  -2   3  190.48    8.50
  -4  -2   3  202.28    8.10
  -4  -2   3  194.28    8.40
  -4  -2   3  198.18    8.30
  -4  -2   3  201.48    8.40
   4   2  -3  193.28    8.40
   4   2  -3  197.98    8.00
   4   2  -3  210.58    8.50
   4   2  -3  213.48    8.20
   4   2  -3  199.58    8.40
  -3  -2   3   71.69    3.20
  -3  -2   3   63.89    3.30
  -3  -2   3   61.39    3.40
  -3  -2   3   68.39    3.40
  -3  -2   3   68.69    3.10
  -3  -2   3   68.69    3.40
   3   2  -3   62.29    3.30
   3   2  -3   63.99    3.40
   3   2  -3   67.79    3.40
   3   2  -3   70.09    3.00
  -2  -2   3   43.20    2.50
  -2  -2   3   44.60    2.40
  -2  -2   3   46.60    2.50
  -2  -2   3   51.79    2.40
  -2  -2   3   48.80    2.40
  -2  -2   3   47.20    2.50
   2   2  -3   46.20    2.50
   2   2  -3   51.19    2.50
   2   2  -3   49.40    2.50
   2   2  -3   47.00    2.40
   2   2  -3   48.70    2.30
   2   2  -3   46.50    2.20
  -1  -2   3 1472.05   52.49
  -1  -2   3 1456.35   52.29
   1   2  -3 1470.05   52.59
   1   2  -3 1474.45   52.19
   1   2  -3 1404.46   52.39
   1   2  -3 1396.96   52.49
   0  -2   3   95.69    3.90
   0  -2   3   92.59    3.90
   0  -2   3   97.89    3.80
   0  -2   3   94.79    3.90
   0  -2   3   96.29    4.00
   0   2  -3   94.19    3.80
   0   2  -3   95.39    4.10
   0   2  -3   95.39    3.80
   0   2  -3   91.69    3.90
   0   2  -3   95.39    4.00
   1  -2   3   24.70    1.20
   1  -2   3   23.60    1.00
   1  -2   3   23.20    1.30
   1  -2   3   24.10    1.30
   1  -2   3   23.40    1.30
   1  -2   3   22.40    1.20
  -1   2  -3   25.70    1.40
  -1   2  -3   24.50    1.20
  -1   2  -3   23.60    1.20
  -1   2  -3   22.90    1.30
  -1   2  -3   23.10    1.30
  -1   2  -3   26.00    1.20
   2  -2   3  228.98    8.90
   2  -2   3  227.78    8.50
   2  -2   3  230.28    8.60
   2  -2   3  229.58    8.80
   2  -2   3  234.98    8.70
  -2   2  -3  225.38    8.70
  -2   2  -3  226.58    8.90
  -2   2  -3  235.48    8.60
  -2   2  -3  227.68    8.70
  -2   2  -3  232.88    8.60
  -2   2  -3  230.98    8.80
   3  -2   3   17.90    1.10
   3  -2   3   20.20    1.20
   3  -2   3   18.50    1.40
   3  -2   3   19.40    1.10
   3  -2   3   18.70    1.40
  -3   2  -3   19.50    1.20
  -3   2  -3   18.40    1.20
  -3   2  -3   19.10    1.10
  -3   2  -3   18.80    1.30
  -3   2  -3   19.90    1.20
  -3   2  -3   18.70    1.20
   4  -2   3   37.50    1.80
   4  -2   3   33.80    1.90
   4  -2   3   38.30    1.90
   4  -2   3   40.20    2.00
   4  -2   3   37.80    2.30
   4  -2   3   37.50    2.40
   4  -2   3   37.90    2.10
  -4   2  -3   38.50    2.10
  -4   2  -3   33.90    1.90
  -4   2  -3   39.70    2.40
  -4   2  -3   34.60    2.10
  -4   2  -3   38.00    1.90
  -4   2  -3   39.00    2.00
   5  -2   3   11.20    0.90
   5  -2   3   10.70    1.70
   5  -2   3   10.10    1.00
   5  -2   3   12.20    1.40
   5  -2   3   11.20    1.00
   5  -2   3   11.90    1.00
   5  -2   3   10.80    1.60
  -5   2  -3   10.40    1.00
  -5   2  -3    9.60    1.10
  -5   2  -3    9.50    1.10
  -5   2  -3   10.70    1.40
  -5   2  -3   10.10    1.10
  -5   2  -3   11.30    1.00
   6  -2   3    2.40    0.60
   6  -2   3    2.60    0.70
   6  -2   3    3.00    0.60
   6  -2   3    2.00    0.60
  -6   2  -3    3.50    0.90
  -6   2  -3    2.90    0.90
  -6   2  -3    1.90    0.60
  -6   2  -3    2.30    0.60
  -6   2  -3    3.70    0.80
   7  -2   3   31.00    2.30
   7  -2   3   34.40    2.00
   7  -2   3   34.80    2.00
   7  -2   3   30.60    2.10
   7  -2   3   31.80    2.20
  -7   2  -3   31.60    2.40
  -7   2  -3   33.30    2.20
  -7   2  -3   38.60    2.50
   8  -2   3   60.09    3.30
   8  -2   3   74.09    3.70
   8  -2   3   71.69    3.80
  -8   2  -3   67.89    4.00
  -8   2  -3   66.99    3.60
  -8   2  -3   65.79    3.80
   9  -2   3    6.30    1.40
   9  -2   3    8.90    1.30
   9  -2   3    6.30    1.10
  -9   2  -3    8.20    1.40
  -9   2  -3    7.00    1.50
  -9   2  -3    7.90    1.60
  10  -2   3   14.80    1.60
  10  -2   3   13.10    1.90
  10  -2   3   16.60    2.20
 -10   2  -3   15.70    2.00
 -10   2  -3   12.10    2.10
 -10   2  -3   13.90    2.10
 -11  -2   2   -0.60    1.20
 -11  -2   2    0.70    1.60
 -11  -2   2   -0.30    2.30
  11   2  -2    1.10    0.90
  11   2  -2   -0.20    1.20
  11   2  -2    2.10    1.50
 -10  -2   2   -0.90    1.30
 -10  -2   2    2.50    1.00
 -10  -2   2    2.00    1.20
 -10  -2   2    2.40    1.60
  10   2  -2    2.20    1.20
  10   2  -2    2.10    0.90
  10   2  -2    3.50    1.30
  -9  -2   2    5.40    1.40
  -9  -2   2    7.70    1.50
  -9  -2   2    4.20    1.30
  -9  -2   2    3.60    1.50
   9   2  -2    7.40    1.50
   9   2  -2    6.90    1.20
   9   2  -2    6.30    1.70
  -8  -2   2    2.20    1.10
  -8  -2   2    4.40    1.30
  -8  -2   2    1.80    0.90
  -8  -2   2    2.50    0.90
   8   2  -2    3.00    1.00
   8   2  -2    2.70    0.90
   8   2  -2    2.50    0.70
  -7  -2   2    4.00    1.10
  -7  -2   2    3.30    1.00
  -7  -2   2    1.90    0.80
  -7  -2   2    3.00    0.90
  -7  -2   2    2.60    1.00
   7   2  -2    3.40    0.90
   7   2  -2    3.10    0.70
   7   2  -2    2.30    0.90
  -6  -2   2  203.38    8.00
  -6  -2   2  189.68    8.10
  -6  -2   2  190.88    8.20
  -6  -2   2  184.68    7.90
  -6  -2   2  175.98    7.60
  -6  -2   2  175.28    8.10
   6   2  -2  155.28    7.90
   6   2  -2  178.78    7.80
   6   2  -2  179.28    7.40
   6   2  -2  166.88    7.50
   6   2  -2  178.08    7.80
  -5  -2   2   26.70    2.10
  -5  -2   2   28.20    2.10
  -5  -2   2   27.80    1.90
  -5  -2   2   32.50    2.10
  -5  -2   2   28.90    1.80
   5   2  -2   30.30    1.80
   5   2  -2   25.20    1.80
   5   2  -2   26.90    2.10
   5   2  -2   26.40    1.90
   5   2  -2   25.70    2.20
  -4  -2   2   34.00    2.20
  -4  -2   2   31.10    2.10
  -4  -2   2   32.70    2.20
  -4  -2   2   32.80    2.00
  -4  -2   2   30.30    1.90
  -4  -2   2   32.80    2.00
   4   2  -2   33.40    2.20
   4   2  -2   35.90    2.10
   4   2  -2   31.80    1.80
   4   2  -2   32.60    2.10
   4   2  -2   39.20    2.00
  -3  -2   2  273.67   10.60
  -3  -2   2  291.77   10.60
  -3  -2   2  280.77   10.70
  -3  -2   2  250.37   10.80
  -3  -2   2  291.27   10.80
  -3  -2   2  265.77   10.80
   3   2  -2  278.57   10.80
   3   2  -2  275.67   10.50
   3   2  -2  273.07   10.80
   3   2  -2  267.27   10.50
   3   2  -2  275.07   10.50
   3   2  -2  277.37   10.80
  -2  -2   2  203.58    8.00
  -2  -2   2  199.68    7.90
  -2  -2   2  207.18    8.00
  -2  -2   2  215.18    7.80
  -2  -2   2  205.18    7.90
  -2  -2   2  189.08    8.00
   2   2  -2  202.68    7.90
   2   2  -2  187.08    7.90
   2   2  -2  211.78    8.00
   2   2  -2  194.98    7.80
   2   2  -2  209.18    7.90
  -1  -2   2  239.88    9.30
  -1  -2   2  246.68    9.20
  -1  -2   2  252.77    9.40
  -1  -2   2  245.08    9.30
  -1  -2   2  246.98    9.30
  -1  -2   2  261.67    9.50
   1   2  -2  241.68    9.30
   1   2  -2  240.88    9.40
   1   2  -2  230.78    9.20
   1   2  -2  242.38    9.30
   1   2  -2  251.97    9.30
   1   2  -2  246.88    9.10
   0  -2   2   60.79    2.60
   0  -2   2   63.09    2.60
   0  -2   2   61.19    2.60
   0  -2   2   62.59    2.60
   0  -2   2   63.19    2.70
   0   2  -2   61.59    2.70
   0   2  -2   65.89    2.80
   0   2  -2   66.19    2.60
   0   2  -2   63.59    2.50
   0   2  -2   62.89    2.60
   0   2  -2   62.79    2.60
   1  -2   2  434.66   15.90
   1  -2   2  434.56   15.80
   1  -2   2  429.56   15.80
   1  -2   2  425.06   15.60
   1  -2   2  429.06   15.60
   1  -2   2  437.56   15.80
   1  -2   2  439.56   15.90
  -1   2  -2  429.96   15.60
  -1   2  -2  433.06   15.70
  -1   2  -2  434.96   15.80
  -1   2  -2  429.16   15.90
  -1   2  -2  425.46   15.90
  -1   2  -2  441.56   15.60
   2  -2   2 2025.10   96.79
   2  -2   2 2233.78   81.79
  -2   2  -2 2130.49   96.19
   3  -2   2   57.29    2.80
   3  -2   2   59.49    2.70
   3  -2   2   59.69    3.00
   3  -2   2   57.19    2.70
   3  -2   2   57.79    2.50
   3  -2   2   58.99    2.60
   3  -2   2   59.89    2.50
  -3   2  -2   60.99    2.60
  -3   2  -2   58.19    2.60
  -3   2  -2   61.09    2.60
  -3   2  -2   59.79    2.80
  -3   2  -2   59.89    2.70
   4  -2   2  171.98    6.40
   4  -2   2  158.08    6.80
   4  -2   2  162.38    6.50
   4  -2   2  160.38    7.20
   4  -2   2  171.48    6.70
   4  -2   2  166.28    6.70
   4  -2   2  159.18    7.00
  -4   2  -2  176.48    6.80
  -4   2  -2  171.48    6.60
  -4   2  -2  165.48    6.60
  -4   2  -2  169.78    6.90
   5  -2   2  116.69    4.90
   5  -2   2  116.59    4.90
   5  -2   2  108.19    5.40
   5  -2   2  100.39    5.20
   5  -2   2  113.29    4.70
   5  -2   2  109.89    4.60
   5  -2   2  100.09    5.20
  -5   2  -2  119.09    5.00
  -5   2  -2  117.59    5.10
  -5   2  -2  111.19    4.80
  -5   2  -2  107.19    5.10
  -5   2  -2  115.79    4.80
  -5   2  -2  115.69    4.70
   6  -2   2   33.80    1.90
   6  -2   2   36.60    2.20
   6  -2   2   30.70    2.50
   6  -2   2   33.60    1.90
   6  -2   2   34.70    2.10
   6  -2   2   33.80    2.50
  -6   2  -2   34.20    2.40
  -6   2  -2   34.20    2.10
  -6   2  -2   34.90    2.40
  -6   2  -2   34.50    2.20
   7  -2   2  121.49    5.80
   7  -2   2  121.59    5.20
   7  -2   2  119.49    5.20
   7  -2   2  133.39    5.70
  -7   2  -2  123.39    5.80
  -7   2  -2  119.99    5.50
  -7   2  -2  116.99    5.90
   8  -2   2    0.30    0.50
   8  -2   2    0.50    0.60
   8  -2   2    0.30    0.50
   8  -2   2   -0.10    0.50
  -8   2  -2    0.00    0.70
  -8   2  -2    1.10    0.70
  -8   2  -2   -0.60    0.60
   9  -2   2    0.60    0.60
   9  -2   2    0.60    0.60
   9  -2   2    0.50    0.60
   9  -2   2    1.50    0.70
  -9   2  -2    0.10    0.80
  -9   2  -2    0.10    0.80
  -9   2  -2    0.90    0.90
  10  -2   2   44.10    3.20
  10  -2   2   53.39    3.40
  10  -2   2   46.50    2.80
  10  -2   2   42.80    2.70
 -10   2  -2   46.00    3.30
  11  -2   2    0.30    1.10
  11  -2   2    0.80    0.90
 -11  -2   1   13.80    2.70
 -11  -2   1   17.10    2.30
 -11  -2   1   12.40    2.10
  11   2  -1   13.50    2.00
  11   2  -1   14.80    2.20
  11   2  -1   12.50    2.20
  11   2  -1   10.70    1.50
 -10  -2   1   -0.50    1.10
 -10  -2   1    0.70    1.30
 -10  -2   1    0.50    1.00
 -10  -2   1   -0.30    0.90
  10   2  -1   -1.90    0.90
  10   2  -1   -1.20    1.10
  10   2  -1    0.70    0.70
  -9  -2   1    8.30    1.50
  -9  -2   1    9.60    1.90
  -9  -2   1    7.50    1.50
  -9  -2   1    6.40    1.50
   9   2  -1    6.20    1.20
   9   2  -1    7.30    1.10
   9   2  -1    8.30    1.70
  -8  -2   1   18.20    2.50
  -8  -2   1   16.70    2.20
  -8  -2   1   15.50    1.70
   8   2  -1   15.50    1.40
   8   2  -1   16.40    2.10
   8   2  -1   17.20    2.10
  -7  -2   1   41.40    3.30
  -7  -2   1   50.39    3.00
  -7  -2   1   48.00    2.90
  -7  -2   1   48.10    3.20
  -7  -2   1   48.20    3.30
   7   2  -1   47.50    2.90
   7   2  -1   47.20    2.50
   7   2  -1   44.10    3.00
  -6  -2   1    0.80    0.70
  -6  -2   1    0.50    0.50
  -6  -2   1    1.80    0.70
  -6  -2   1    0.70    0.60
  -6  -2   1    1.60    0.70
  -6  -2   1    2.00    0.70
  -6  -2   1    1.00    0.60
   6   2  -1    1.50    0.80
   6   2  -1    1.30    0.50
   6   2  -1    1.00    0.50
   6   2  -1    3.90    0.90
   6   2  -1    1.50    0.60
  -5  -2   1    6.60    0.90
  -5  -2   1    8.10    1.20
  -5  -2   1    7.80    1.10
  -5  -2   1    7.50    1.30
  -5  -2   1    8.60    1.20
  -5  -2   1    9.10    1.40
  -5  -2   1    5.30    1.10
   5   2  -1    8.70    1.00
   5   2  -1    5.00    0.90
   5   2  -1    5.30    1.10
   5   2  -1    8.70    1.70
   5   2  -1    8.90    1.20
   5   2  -1    8.40    1.10
  -4  -2   1   33.90    1.80
  -4  -2   1   28.50    1.90
  -4  -2   1   29.60    2.00
  -4  -2   1   31.50    1.90
  -4  -2   1   31.50    1.80
  -4  -2   1   31.30    2.00
  -4  -2   1   33.80    2.00
   4   2  -1   29.70    1.80
   4   2  -1   32.00    1.80
   4   2  -1   32.40    1.70
   4   2  -1   28.00    1.90
   4   2  -1   30.10    2.00
  -3  -2   1  341.97   14.00
  -3  -2   1  371.36   13.80
  -3  -2   1  384.56   14.00
  -3  -2   1  375.26   14.00
  -3  -2   1  364.26   13.80
  -3  -2   1  372.66   14.00
   3   2  -1  358.46   13.90
   3   2  -1  385.66   14.00
   3   2  -1  379.86   13.70
   3   2  -1  362.36   13.70
   3   2  -1  355.26   14.00
  -2  -2   1   30.50    1.80
  -2  -2   1   34.80    1.70
  -2  -2   1   32.50    1.70
  -2  -2   1   34.40    1.60
  -2  -2   1   36.50    1.80
   2   2  -1   34.20    1.60
   2   2  -1   33.30    1.70
   2   2  -1   34.90    1.70
   2   2  -1   32.30    1.60
   2   2  -1   32.70    1.80
   2   2  -1   35.70    1.70
  -1  -2   1  239.18    8.90
  -1  -2   1  241.68    8.80
  -1  -2   1  244.28    8.90
  -1  -2   1  248.68    8.90
  -1  -2   1  235.48    9.00
  -1  -2   1  231.48    8.90
   1   2  -1  240.58    8.90
   1   2  -1  243.58    8.90
   1   2  -1  233.58    8.80
   1   2  -1  224.38    8.70
   0  -2   1  238.28    8.70
   0  -2   1  236.18    8.70
   0  -2   1  231.88    8.70
   0  -2   1  248.28    8.90
   0  -2   1  243.68    8.70
   0  -2   1  236.88    8.70
   0  -2   1  230.78    8.60
   0   2  -1  233.58    8.80
   0   2  -1  231.58    8.70
   0   2  -1  248.88    8.90
   0   2  -1  232.58    8.60
   0   2  -1  240.78    8.80
   0   2  -1  237.88    8.70
   1  -2   1   10.60    0.70
   1  -2   1   10.70    0.50
   1  -2   1   10.70    0.60
   1  -2   1   11.00    0.60
   1  -2   1   10.50    0.60
   1  -2   1   11.30    0.60
  -1   2  -1   10.80    0.60
  -1   2  -1   10.30    0.60
  -1   2  -1   10.60    0.60
  -1   2  -1   10.80    0.50
  -1   2  -1   10.00    0.60
  -1   2  -1   11.30    0.60
   2  -2   1   80.59    3.40
   2  -2   1   80.19    3.50
   2  -2   1   80.29    3.30
   2  -2   1   81.59    3.20
  -2   2  -1   81.09    3.10
  -2   2  -1   81.99    3.30
  -2   2  -1   77.89    3.40
  -2   2  -1   84.49    3.40
  -2   2  -1   85.09    3.30
   3  -2   1    1.00    0.20
   3  -2   1    2.00    0.30
   3  -2   1    2.40    0.50
   3  -2   1    0.80    0.30
   3  -2   1    1.20    0.30
  -3   2  -1    1.40    0.40
  -3   2  -1    1.50    0.40
  -3   2  -1    2.50    0.40
  -3   2  -1    1.40    0.30
  -3   2  -1    1.40    0.30
  -3   2  -1    1.10    0.30
   4  -2   1  182.88    7.30
   4  -2   1  179.58    7.70
   4  -2   1  186.98    7.00
   4  -2   1  180.68    7.30
   4  -2   1  182.98    7.10
   4  -2   1  173.98    7.50
   4  -2   1  182.48    7.30
  -4   2  -1  177.98    7.20
  -4   2  -1  184.28    7.60
  -4   2  -1  184.08    7.40
  -4   2  -1  185.88    7.30
  -4   2  -1  181.28    7.20
   5  -2   1   95.89    4.10
   5  -2   1  101.49    4.40
   5  -2   1   97.69    4.70
   5  -2   1   97.49    4.50
   5  -2   1   94.19    4.10
  -5   2  -1   96.69    4.50
  -5   2  -1   95.09    4.70
  -5   2  -1   96.39    4.30
  -5   2  -1   96.79    4.40
   6  -2   1   -0.20    0.30
   6  -2   1   -0.40    0.60
   6  -2   1   -0.10    0.50
   6  -2   1   -0.10    0.30
   6  -2   1    0.20    0.30
  -6   2  -1    0.00    0.40
  -6   2  -1   -0.50    0.40
  -6   2  -1    0.50    0.60
  -6   2  -1    0.20    0.60
   7  -2   1    9.80    1.50
   7  -2   1   11.70    1.10
   7  -2   1    8.70    1.10
  -7   2  -1   11.80    1.50
  -7   2  -1   10.10    1.50
  -7   2  -1    9.70    1.70
   8  -2   1    5.30    1.20
   8  -2   1    7.00    1.30
   8  -2   1    5.40    1.00
  -8   2  -1    7.70    1.40
  -8   2  -1    6.60    1.50
  -8   2  -1    5.70    1.20
   9  -2   1   15.30    1.50
   9  -2   1   14.00    1.80
   9  -2   1   14.70    1.50
  -9   2  -1   13.40    1.90
  -9   2  -1   11.50    1.70
  -9   2  -1   14.20    2.00
  10  -2   1   44.40    2.80
  10  -2   1   46.30    2.80
  10  -2   1   48.70    3.40
  10  -2   1   47.60    3.20
 -10   2  -1   49.00    3.50
 -10   2  -1   41.50    3.30
 -10   2  -1   41.60    3.70
  11  -2   1   -0.30    1.00
  11  -2   1    0.90    1.00
  11  -2   1    0.90    1.00
  11  -2   1    0.50    1.10
 -11  -2   0   -0.40    1.30
 -11  -2   0    1.90    1.50
 -11  -2   0    0.50    1.10
  11   2   0    1.30    1.50
  11   2   0   -0.10    0.80
  11   2   0    0.50    1.20
  11   2   0    0.40    1.00
 -10  -2   0    4.10    1.10
 -10  -2   0    6.80    1.90
 -10  -2   0    2.60    1.30
 -10  -2   0    5.80    1.40
  10   2   0    5.20    2.10
  10   2   0    6.00    1.50
  10   2   0    5.90    1.50
  10   2   0    5.20    1.00
  -9  -2   0    9.40    1.90
  -9  -2   0    8.00    1.60
  -9  -2   0   10.20    1.80
   9   2   0    9.80    1.70
   9   2   0   11.40    1.80
  -8  -2   0    1.40    0.80
  -8  -2   0    1.20    0.90
  -8  -2   0   -0.20    1.10
   8   2   0    3.10    0.80
   8   2   0    1.60    0.50
   8   2   0    1.90    0.80
  -7  -2   0   25.30    2.30
  -7  -2   0   18.20    1.70
  -7  -2   0   21.00    2.00
  -7  -2   0   18.40    1.60
  -7  -2   0   16.40    2.20
   7   2   0   19.90    1.70
   7   2   0   20.90    2.10
   7   2   0   19.80    1.40
   7   2   0   19.90    1.70
   7   2   0   17.80    1.80
  -6  -2   0    1.10    0.60
  -6  -2   0    0.60    0.50
  -6  -2   0    1.10    0.50
  -6  -2   0    0.40    0.60
  -6  -2   0    0.70    0.70
  -6  -2   0    1.30    0.70
   6   2   0    1.10    0.40
   6   2   0    1.10    0.60
   6   2   0    0.70    0.40
   6   2   0    1.20    0.70
   6   2   0    0.40    0.60
  -5  -2   0   24.40    1.90
  -5  -2   0   22.70    1.80
  -5  -2   0   21.40    1.80
  -5  -2   0   23.70    1.80
  -5  -2   0   21.90    1.60
  -5  -2   0   21.50    1.60
  -5  -2   0   27.00    1.70
   5   2   0   21.70    1.80
   5   2   0   23.90    1.60
   5   2   0   24.20    1.60
   5   2   0   22.30    1.30
   5   2   0   23.10    1.80
  -4  -2   0 1174.98   40.70
  -4  -2   0 1111.79   40.70
  -4  -2   0 1131.09   41.00
  -4  -2   0 1130.19   41.10
  -4  -2   0 1139.99   41.20
  -4  -2   0 1160.88   40.90
   4   2   0 1102.29   41.00
   4   2   0 1119.19   40.70
   4   2   0 1062.39   40.60
   4   2   0 1151.38   40.40
   4   2   0  991.30   40.90
   4   2   0 1129.49   41.00
  -3  -2   0    2.10    0.50
  -3  -2   0    1.60    0.30
  -3  -2   0    1.30    0.40
  -3  -2   0    1.90    0.50
  -3  -2   0    1.70    0.50
  -3  -2   0    1.40    0.40
  -3  -2   0    1.70    0.40
   3   2   0    1.40    0.30
   3   2   0    1.40    0.40
   3   2   0    1.20    0.20
   3   2   0    1.30    0.30
   3   2   0    1.20    0.30
   3   2   0    1.60    0.50
  -2  -2   0  385.86   14.30
  -2  -2   0  393.96   14.20
  -2  -2   0  378.36   14.50
  -2  -2   0  349.67   14.40
  -2  -2   0  392.56   14.30
  -2  -2   0  410.16   14.20
   2   2   0  389.56   14.10
   2   2   0  384.36   14.30
   2   2   0  400.46   14.30
   2   2   0  406.66   14.60
   2   2   0  381.46   14.10
   2   2   0  374.56   14.40
  -1  -2   0    0.80    0.20
  -1  -2   0    1.00    0.20
  -1  -2   0    1.10    0.20
  -1  -2   0    1.30    0.10
  -1  -2   0    1.10    0.20
   1   2   0    1.90    0.40
   1   2   0    1.20    0.20
   1   2   0    1.30    0.20
   1   2   0    1.10    0.30
   1   2   0    1.20    0.20
   0  -2   0  584.44   24.90
   1  -2   0    1.10    0.20
   1  -2   0    1.10    0.20
   1  -2   0    1.20    0.20
   1  -2   0    1.30    0.20
  -1   2   0    1.10    0.20
  -1   2   0    1.70    0.20
  -1   2   0    0.70    0.20
  -1   2   0    1.60    0.20
   2  -2   0  396.36   14.50
   2  -2   0  383.46   14.30
   2  -2   0  392.26   14.20
   2  -2   0  390.56   14.30
   2  -2   0  392.06   14.00
   2  -2   0  383.36   14.30
  -2   2   0  390.06   14.30
  -2   2   0  384.76   14.20
  -2   2   0  378.36   14.50
  -2   2   0  384.86   14.20
  -2   2   0  386.16   14.30
   3  -2   0    1.30    0.40
   3  -2   0    1.60    0.40
   3  -2   0    2.00    0.60
   3  -2   0    1.00    0.30
   3  -2   0    1.40    0.30
   3  -2   0    1.40    0.30
   3  -2   0    1.00    0.30
  -3   2   0    1.50    0.40
  -3   2   0    1.10    0.40
  -3   2   0    2.90    0.50
  -3   2   0    1.50    0.40
  -3   2   0    1.00    0.30
   4  -2   0 1157.08   41.40
   4  -2   0 1132.69   41.20
   4  -2   0 1115.19   41.50
   4  -2   0 1075.99   41.40
   4  -2   0 1148.59   41.10
   4  -2   0 1134.69   41.40
  -4   2   0 1128.49   41.60
  -4   2   0 1180.28   41.40
  -4   2   0 1158.98   41.80
  -4   2   0 1100.09   41.40
  -4   2   0 1152.28   41.40
   5  -2   0   23.60    1.80
   5  -2   0   23.20    1.50
   5  -2   0   22.90    1.40
   5  -2   0   26.50    2.10
   5  -2   0   25.00    1.70
   5  -2   0   25.60    1.70
   5  -2   0   22.30    1.80
  -5   2   0   26.20    1.90
  -5   2   0   25.30    1.90
  -5   2   0   23.60    1.70
  -5   2   0   21.50    1.60
  -5   2   0   22.70    1.80
   6  -2   0    0.90    0.70
   6  -2   0    0.90    0.40
   6  -2   0    0.70    0.60
   6  -2   0    0.90    0.50
   6  -2   0    0.90    0.70
   6  -2   0    2.00    0.50
  -6   2   0    1.00    0.60
  -6   2   0    0.90    0.50
  -6   2   0    1.10    0.70
  -6   2   0    1.20    0.60
   7  -2   0   20.20    1.60
   7  -2   0   20.80    1.80
   7  -2   0   20.10    1.50
  -7   2   0   22.70    2.10
  -7   2   0   20.50    1.80
  -7   2   0   18.50    1.80
   8  -2   0    1.50    0.70
   8  -2   0    0.80    0.60
   8  -2   0    1.00    0.60
  -8   2   0    0.60    0.70
  -8   2   0    2.10    0.80
  -8   2   0    1.30    0.90
   9  -2   0   10.10    1.40
   9  -2   0    9.30    1.40
   9  -2   0   10.50    1.60
  -9   2   0   10.30    2.00
  -9   2   0   10.90    1.60
  -9   2   0    9.90    1.70
  10  -2   0    5.60    1.10
  10  -2   0    4.50    1.20
  10  -2   0    4.80    1.20
 -10   2   0    8.50    1.90
 -10   2   0    5.00    1.40
 -10   2   0    4.70    1.30
  11  -2   0    1.30    1.10
  11  -2   0    0.60    1.10
  11  -2   0    0.50    0.90
 -11   2   0   -1.60    1.20
 -11  -2  -1   -0.80    1.20
 -11  -2  -1   -1.60    1.50
  11   2   1   -1.80    1.10
  11   2   1   -1.10    1.30
  11   2   1    0.20    0.80
  11   2   1    0.80    1.10
 -10  -2  -1   44.30    4.00
 -10  -2  -1   50.49    3.30
 -10  -2  -1   49.80    3.90
 -10  -2  -1   46.90    3.40
  10   2   1   47.20    3.40
  10   2   1   43.40    4.10
  10   2   1   49.20    2.70
  -9  -2  -1   14.60    1.60
  -9  -2  -1   14.80    2.20
  -9  -2  -1   14.60    1.90
  -9  -2  -1   18.50    2.50
   9   2   1   15.60    1.80
   9   2   1   10.90    1.60
   9   2   1   11.40    1.20
   9   2   1   14.90    2.10
  -8  -2  -1    4.10    1.30
  -8  -2  -1    6.30    1.50
  -8  -2  -1    6.10    1.10
  -8  -2  -1    3.70    1.20
   8   2   1    4.80    1.20
   8   2   1    4.80    1.10
   8   2   1    7.20    0.90
   8   2   1    7.10    1.30
  -7  -2  -1   10.10    1.30
  -7  -2  -1    8.60    1.40
  -7  -2  -1    9.90    1.50
  -7  -2  -1   13.80    2.10
  -7  -2  -1   10.30    1.20
   7   2   1    9.20    0.90
   7   2   1   10.70    1.50
   7   2   1   10.90    1.20
   7   2   1    7.30    1.30
   7   2   1   10.70    1.20
   7   2   1    7.20    1.20
  -6  -2  -1    0.50    0.50
  -6  -2  -1   -0.10    0.40
  -6  -2  -1    0.00    0.50
  -6  -2  -1   -0.50    0.50
  -6  -2  -1    0.30    0.50
  -6  -2  -1    0.70    0.40
   6   2   1   -0.20    0.60
   6   2   1    0.20    0.50
   6   2   1    0.20    0.30
   6   2   1    0.30    0.30
   6   2   1   -0.80    0.40
   6   2   1    0.40    0.50
  -5  -2  -1   99.39    4.60
  -5  -2  -1  105.69    4.40
  -5  -2  -1  101.69    4.90
  -5  -2  -1   97.19    4.30
  -5  -2  -1   98.69    4.90
  -5  -2  -1   96.19    4.60
   5   2   1   98.79    4.00
   5   2   1   99.09    4.30
   5   2   1   98.59    4.40
   5   2   1   99.59    4.70
   5   2   1   92.29    4.50
   5   2   1  102.29    4.50
  -4  -2  -1  184.08    7.30
  -4  -2  -1  180.48    7.20
  -4  -2  -1  182.38    7.80
  -4  -2  -1  197.48    7.30
  -4  -2  -1  187.68    7.80
  -4  -2  -1  183.08    7.40
  -4  -2  -1  183.58    7.50
  -4  -2  -1  185.68    7.60
   4   2   1  183.28    7.30
   4   2   1  190.48    7.20
   4   2   1  183.88    7.00
   4   2   1  177.48    7.40
   4   2   1  184.08    7.60
   4   2   1  176.28    7.50
  -3  -2  -1    1.50    0.40
  -3  -2  -1    2.70    0.60
  -3  -2  -1    1.50    0.40
  -3  -2  -1    2.50    0.50
  -3  -2  -1    1.20    0.40
  -3  -2  -1    1.50    0.30
  -3  -2  -1    1.60    0.40
  -3  -2  -1    1.40    0.30
   3   2   1    1.90    0.40
   3   2   1    1.90    0.40
   3   2   1    2.50    0.50
   3   2   1    1.60    0.40
   3   2   1    1.70    0.30
   3   2   1    1.80    0.30
   3   2   1    1.80    0.60
   3   2   1    1.60    0.30
  -2  -2  -1   87.89    3.70
  -2  -2  -1   75.09    3.30
  -2  -2  -1   80.89    3.50
  -2  -2  -1   84.09    3.40
  -2  -2  -1   85.39    3.20
  -2  -2  -1   89.39    3.30
  -2  -2  -1   83.49    3.30
  -2  -2  -1   81.49    3.60
   2   2   1   86.59    3.30
   2   2   1   79.29    3.20
   2   2   1   79.99    3.40
   2   2   1   78.99    3.10
   2   2   1   83.69    3.60
   2   2   1   82.39    3.20
  -1  -2  -1   11.70    0.50
  -1  -2  -1   11.80    0.80
  -1  -2  -1   11.00    0.80
  -1  -2  -1   10.70    0.50
  -1  -2  -1   10.50    0.60
  -1  -2  -1   11.10    0.40
  -1  -2  -1   11.40    0.50
  -1  -2  -1   11.80    0.60
   1   2   1   10.70    0.50
   1   2   1   10.20    0.70
   1   2   1   10.20    0.50
   1   2   1   10.40    0.60
   1   2   1   11.70    0.80
   1   2   1   10.30    0.60
   0  -2  -1  237.08    8.70
   0  -2  -1  230.58    8.80
   0  -2  -1  257.67    8.90
   0  -2  -1  244.88    8.70
   0  -2  -1  235.08    8.80
   0  -2  -1  241.48    8.70
   0  -2  -1  245.78    8.60
   0   2   1  228.68    8.80
   0   2   1  229.98    8.80
   0   2   1  240.58    8.60
   0   2   1  230.38    8.70
   0   2   1  230.08    8.80
   1  -2  -1  239.08    8.70
   1  -2  -1  235.98    8.80
   1  -2  -1  244.28    8.70
   1  -2  -1  241.48    8.70
   1  -2  -1  236.08    8.80
  -1   2   1  228.28    8.70
  -1   2   1  228.18    8.60
  -1   2   1  227.98    8.80
   2  -2  -1   33.60    1.70
   2  -2  -1   35.70    1.60
   2  -2  -1   32.50    1.60
  -2   2   1   33.20    1.60
  -2   2   1   33.10    1.50
  -2   2   1   32.80    1.80
  -2   2   1   32.60    1.60
  -2   2   1   30.80    1.50
  -2   2   1   35.20    2.00
   3  -2  -1  373.66   14.20
   3  -2  -1  380.96   14.00
   3  -2  -1  374.36   14.00
   3  -2  -1  388.46   13.90
   3  -2  -1  357.46   13.90
  -3   2   1  366.16   14.10
  -3   2   1  364.06   13.80
  -3   2   1  370.46   14.00
  -3   2   1  388.76   14.00
  -3   2   1  357.36   13.90
  -3   2   1  355.26   14.20
   4  -2  -1   36.20    2.00
   4  -2  -1   29.60    2.00
   4  -2  -1   32.40    1.90
   4  -2  -1   29.50    1.80
  -4   2   1   31.80    1.80
  -4   2   1   30.40    1.90
  -4   2   1   31.50    2.10
  -4   2   1   34.00    1.90
  -4   2   1   30.60    2.00
  -4   2   1   29.30    1.80
   5  -2  -1    6.00    1.10
   5  -2  -1    7.90    1.00
   5  -2  -1    6.50    0.80
   5  -2  -1    5.80    1.00
   5  -2  -1    8.50    1.20
  -5   2   1    8.20    1.20
  -5   2   1    8.10    0.90
  -5   2   1    9.40    1.20
  -5   2   1    6.80    0.90
  -5   2   1    8.40    1.40
   6  -2  -1    1.10    0.80
   6  -2  -1    1.90    0.50
   6  -2  -1    0.50    0.40
   6  -2  -1    1.10    0.40
   6  -2  -1    2.20    0.80
  -6   2   1    1.30    0.60
  -6   2   1    2.60    0.80
  -6   2   1    0.60    0.50
  -6   2   1    1.60    0.60
  -6   2   1    0.40    0.50
   7  -2  -1   51.69    2.70
   7  -2  -1   46.30    3.00
   7  -2  -1   49.99    2.80
  -7   2   1   47.90    3.40
  -7   2   1   49.90    2.90
  -7   2   1   50.59    3.00
  -7   2   1   48.30    3.00
   8  -2  -1   15.40    1.40
   8  -2  -1   13.30    1.90
   8  -2  -1   16.00    1.60
  -8   2   1   11.30    1.70
  -8   2   1   15.10    2.30
  -8   2   1   16.20    1.70
   9  -2  -1    5.00    1.00
   9  -2  -1    5.90    1.00
   9  -2  -1    6.70    1.20
  -9   2   1    8.90    1.60
  -9   2   1    8.00    1.50
  10  -2  -1   -1.80    0.90
  10  -2  -1   -0.50    0.90
  10  -2  -1   -0.80    0.70
 -10   2   1    1.80    1.10
 -10   2   1    0.50    1.00
 -10   2   1    0.10    1.20
  11  -2  -1   15.50    2.10
  11  -2  -1   11.90    1.70
 -11   2   1   21.10    4.40
 -11   2   1   13.70    2.10
 -11  -2  -2   -0.50    1.60
 -11  -2  -2   -0.80    1.30
  11   2   2    0.60    1.20
  11   2   2    1.30    0.80
  11   2   2    1.20    1.20
 -10  -2  -2   40.00    3.50
  10   2   2   50.09    3.50
  10   2   2   43.60    3.20
  10   2   2   43.20    3.30
  10   2   2   48.40    2.60
  -9  -2  -2    0.10    0.90
  -9  -2  -2    0.90    1.00
  -9  -2  -2    0.50    0.90
   9   2   2    0.90    0.90
   9   2   2    0.20    0.50
   9   2   2    1.20    0.90
   9   2   2    0.20    0.80
  -8  -2  -2   -0.60    1.00
  -8  -2  -2    1.20    1.00
  -8  -2  -2    0.70    0.70
  -8  -2  -2   -0.30    0.50
   8   2   2    0.90    0.60
   8   2   2    0.80    0.60
   8   2   2   -0.20    0.40
   8   2   2   -0.30    0.70
   8   2   2    0.50    0.90
  -7  -2  -2  117.89    5.70
  -7  -2  -2  116.59    6.00
  -7  -2  -2  115.69    5.90
  -7  -2  -2  125.09    5.50
  -7  -2  -2  127.19    5.30
   7   2   2  112.49    5.30
   7   2   2  117.49    5.60
   7   2   2  126.19    5.40
   7   2   2  103.79    5.50
   7   2   2  125.99    5.80
   7   2   2  124.79    5.00
  -6  -2  -2   33.50    2.40
  -6  -2  -2   37.50    2.30
  -6  -2  -2   35.00    2.00
  -6  -2  -2   37.20    2.70
  -6  -2  -2   37.20    2.20
  -6  -2  -2   37.20    2.50
  -6  -2  -2   32.20    2.10
   6   2   2   34.50    2.10
   6   2   2   33.30    2.00
   6   2   2   32.80    2.30
   6   2   2   39.20    1.80
   6   2   2   29.70    2.20
   6   2   2   37.00    2.30
  -5  -2  -2  109.99    4.80
  -5  -2  -2  111.99    5.20
  -5  -2  -2  110.09    5.10
  -5  -2  -2  122.39    5.10
  -5  -2  -2  123.19    4.80
  -5  -2  -2  111.09    5.40
  -5  -2  -2  115.09    5.10
   5   2   2  112.69    4.80
   5   2   2  118.19    5.10
   5   2   2  101.39    4.90
   5   2   2  110.69    5.20
   5   2   2  115.29    5.20
   5   2   2  108.29    5.40
   5   2   2  112.19    4.50
   5   2   2  111.89    4.80
  -4  -2  -2  164.08    6.70
  -4  -2  -2  185.28    6.60
  -4  -2  -2  170.98    6.80
  -4  -2  -2  174.88    6.80
  -4  -2  -2  167.48    6.50
  -4  -2  -2  170.18    7.00
   4   2   2  165.28    7.00
   4   2   2  162.38    6.40
   4   2   2  166.68    7.00
   4   2   2  162.58    6.60
   4   2   2  165.68    7.20
   4   2   2  166.88    6.60
   4   2   2  159.78    6.90
  -3  -2  -2   61.19    2.70
  -3  -2  -2   61.29    2.70
  -3  -2  -2   59.99    3.10
  -3  -2  -2   62.69    2.70
  -3  -2  -2   68.49    2.60
  -3  -2  -2   63.49    3.00
  -3  -2  -2   61.89    2.50
   3   2   2   56.09    2.80
   3   2   2   61.29    2.60
   3   2   2   57.39    2.80
   3   2   2   59.89    3.10
   3   2   2   60.69    3.00
   3   2   2   59.49    2.40
   3   2   2   62.39    2.60
   3   2   2   61.39    2.60
   2   2   2 2008.50   72.59
  -1  -2  -2  446.86   15.90
  -1  -2  -2  455.85   16.20
  -1  -2  -2  433.16   15.80
  -1  -2  -2  445.76   15.70
  -1  -2  -2  434.46   16.10
  -1  -2  -2  427.66   15.90
  -1  -2  -2  452.65   15.80
  -1  -2  -2  424.76   16.20
  -1  -2  -2  414.56   16.00
   1   2   2  441.86   15.80
   1   2   2  449.95   15.90
   1   2   2  433.36   16.10
   1   2   2  426.96   16.20
   0  -2  -2   60.69    2.40
   0  -2  -2   59.89    2.60
   0  -2  -2   64.09    2.50
   0  -2  -2   65.09    2.40
   0  -2  -2   63.69    2.50
   0  -2  -2   65.39    2.60
   0  -2  -2   66.89    2.60
   0   2   2   62.09    2.30
   0   2   2   64.39    2.50
   0   2   2   61.49    2.50
   0   2   2   61.29    2.40
   0   2   2   61.39    2.60
   0   2   2   61.19    2.60
   1  -2  -2  256.17    9.40
   1  -2  -2  250.17    9.30
   1  -2  -2  259.27    9.20
   1  -2  -2  247.28    9.30
   1  -2  -2  249.78    9.00
  -1   2   2  241.08    9.10
  -1   2   2  239.68    9.20
  -1   2   2  245.08    9.30
  -1   2   2  243.08    9.20
  -1   2   2  242.68    9.30
  -1   2   2  241.18    9.00
  -1   2   2  253.67    9.10
   2  -2  -2  204.78    8.00
   2  -2  -2  218.68    8.30
   2  -2  -2  209.98    8.20
   2  -2  -2  213.98    8.10
  -2   2   2  211.68    8.30
  -2   2   2  209.08    8.10
  -2   2   2  205.98    8.00
  -2   2   2  205.88    8.20
  -2   2   2  205.58    8.20
   3  -2  -2  280.07   10.70
   3  -2  -2  271.27   10.80
   3  -2  -2  279.67   10.70
   3  -2  -2  280.27   10.80
   3  -2  -2  272.27   10.90
  -3   2   2  282.97   10.50
  -3   2   2  264.47   10.90
  -3   2   2  285.97   10.70
  -3   2   2  288.97   10.60
  -3   2   2  282.37   10.90
  -3   2   2  268.87   10.80
   4  -2  -2   31.80    1.90
   4  -2  -2   35.50    2.10
   4  -2  -2   31.30    2.10
   4  -2  -2   31.20    1.90
   4  -2  -2   35.90    2.10
  -4   2   2   29.10    2.10
  -4   2   2   34.90    2.00
  -4   2   2   33.20    1.80
  -4   2   2   31.10    1.90
   5  -2  -2   25.20    2.00
   5  -2  -2   32.70    1.90
   5  -2  -2   28.70    2.00
   5  -2  -2   25.90    1.80
   5  -2  -2   25.50    2.10
  -5   2   2   26.50    2.00
  -5   2   2   30.00    2.20
  -5   2   2   27.20    1.80
  -5   2   2   30.90    2.40
  -5   2   2   29.70    1.90
  -5   2   2   27.80    1.80
   6  -2  -2  180.78    7.80
   6  -2  -2  189.88    7.60
   6  -2  -2  162.78    8.20
  -6   2   2  174.28    8.20
  -6   2   2  173.88    7.60
  -6   2   2  186.58    7.80
  -6   2   2  187.18    8.30
  -6   2   2  190.28    7.80
   7  -2  -2    2.20    0.80
   7  -2  -2    4.00    1.00
   7  -2  -2    2.80    0.80
  -7   2   2    2.30    0.80
  -7   2   2    1.80    0.70
  -7   2   2    3.10    0.90
  -7   2   2    2.30    0.80
   8  -2  -2    2.40    1.00
   8  -2  -2    2.10    0.80
   8  -2  -2    3.30    0.80
  -8   2   2    2.70    1.20
  -8   2   2    2.80    0.90
  -8   2   2    0.40    0.70
  -8   2   2    1.20    1.00
   9  -2  -2    4.40    1.10
   9  -2  -2    7.30    1.50
   9  -2  -2    7.20    1.20
  -9   2   2    7.20    1.60
  -9   2   2   12.00    2.20
  -9   2   2    6.80    1.40
  -9   2   2    6.60    1.40
  10  -2  -2    2.80    1.20
  10  -2  -2    1.50    0.80
  10  -2  -2    2.10    1.20
 -10   2   2    0.40    1.20
 -10   2   2    0.50    1.20
 -10   2   2    2.70    1.40
  11  -2  -2   -1.70    1.30
  11  -2  -2   -0.50    1.00
  11  -2  -2    1.10    1.30
 -11   2   2    1.10    1.30
 -10  -2  -3   15.90    2.00
 -10  -2  -3   12.20    1.70
  10   2   3   15.20    1.40
  10   2   3   14.60    2.00
  10   2   3   13.00    2.10
  10   2   3   15.70    2.00
  -9  -2  -3    9.00    1.40
  -9  -2  -3    7.10    1.30
  -9  -2  -3    6.90    1.50
   9   2   3    8.00    1.30
   9   2   3    4.80    1.20
   9   2   3    5.50    1.00
  -8  -2  -3   70.39    3.70
  -8  -2  -3   69.49    4.30
  -8  -2  -3   64.39    4.20
  -8  -2  -3   64.59    3.70
   8   2   3   67.49    3.50
   8   2   3   64.49    3.70
   8   2   3   63.79    3.10
   8   2   3   60.89    3.70
   8   2   3   67.29    3.80
  -7  -2  -3   32.70    2.30
  -7  -2  -3   36.00    2.60
  -7  -2  -3   32.00    2.20
  -7  -2  -3   30.90    2.60
   7   2   3   31.00    2.20
   7   2   3   32.00    2.30
   7   2   3   34.30    2.30
   7   2   3   33.80    2.10
   7   2   3   34.40    1.80
   7   2   3   28.90    2.10
  -6  -2  -3    2.60    0.80
  -6  -2  -3    4.40    1.00
  -6  -2  -3    3.60    0.70
  -6  -2  -3    2.90    0.70
  -6  -2  -3    3.10    0.60
  -6  -2  -3    3.60    0.70
   6   2   3    4.10    0.80
   6   2   3    2.50    0.50
   6   2   3    3.30    0.70
   6   2   3    2.30    0.70
   6   2   3    3.20    0.70
   6   2   3    2.60    0.60
  -5  -2  -3    8.90    0.90
  -5  -2  -3   13.30    1.40
  -5  -2  -3   13.40    1.40
  -5  -2  -3    9.50    0.90
  -5  -2  -3   11.50    0.80
  -5  -2  -3   13.10    1.10
  -5  -2  -3   12.00    1.20
   5   2   3    9.40    0.90
   5   2   3    9.90    1.30
   5   2   3    8.20    1.40
   5   2   3    9.40    1.00
   5   2   3   11.30    0.80
   5   2   3    9.40    1.00
   5   2   3   10.80    1.10
   5   2   3    9.20    0.90
  -4  -2  -3   41.20    2.10
  -4  -2  -3   39.50    2.40
  -4  -2  -3   36.50    1.70
  -4  -2  -3   39.20    1.70
  -4  -2  -3   38.30    2.30
  -4  -2  -3   37.80    1.80
  -4  -2  -3   39.30    2.30
  -4  -2  -3   41.60    2.00
   4   2   3   37.00    1.80
   4   2   3   37.60    1.70
   4   2   3   39.20    1.90
   4   2   3   37.70    1.90
   4   2   3   36.70    2.10
   4   2   3   36.40    2.10
   4   2   3   35.00    2.20
   4   2   3   31.40    2.40
  -3  -2  -3   19.30    1.50
  -3  -2  -3   19.30    1.00
  -3  -2  -3   19.30    1.20
  -3  -2  -3   18.50    1.40
  -3  -2  -3   19.00    1.10
  -3  -2  -3   19.70    1.00
  -3  -2  -3   21.10    1.20
  -3  -2  -3   20.00    0.90
   3   2   3   19.50    1.10
   3   2   3   17.00    1.20
   3   2   3   20.40    1.00
   3   2   3   19.40    0.90
   3   2   3   19.80    1.50
   3   2   3   19.30    1.30
   3   2   3   17.60    1.20
   3   2   3   18.50    1.10
  -2  -2  -3  232.38    8.70
  -2  -2  -3  235.28    8.90
  -2  -2  -3  229.38    8.50
  -2  -2  -3  233.18    9.10
  -2  -2  -3  232.98    8.60
  -2  -2  -3  231.58    9.00
  -2  -2  -3  240.38    8.60
  -2  -2  -3  240.58    8.70
   2   2   3  231.68    8.50
   2   2   3  223.38    8.90
   2   2   3  240.38    8.80
   2   2   3  233.38    8.60
   2   2   3  224.68    8.60
   2   2   3  221.48    8.60
   2   2   3  236.58    9.00
   2   2   3  229.58    9.10
  -1  -2  -3   25.60    1.20
  -1  -2  -3   22.80    1.10
  -1  -2  -3   24.70    1.10
  -1  -2  -3   24.10    1.30
  -1  -2  -3   25.30    1.10
  -1  -2  -3   26.00    1.00
  -1  -2  -3   22.10    1.30
  -1  -2  -3   23.40    1.30
  -1  -2  -3   24.50    1.10
   1   2   3   23.40    1.20
   1   2   3   25.50    1.40
   1   2   3   24.30    1.10
   1   2   3   22.30    1.00
   1   2   3   24.20    1.20
   1   2   3   25.90    1.30
   1   2   3   23.80    1.40
   0  -2  -3  102.19    3.80
   0  -2  -3   92.29    3.70
   0  -2  -3  101.29    3.70
   0  -2  -3   91.89    3.70
   0  -2  -3   91.29    3.80
   0  -2  -3   93.89    3.70
   0  -2  -3   87.39    3.90
   0  -2  -3   97.09    3.80
   0   2   3   92.39    3.60
   0   2   3   93.59    3.60
   0   2   3   90.39    3.80
   0   2   3   95.29    3.70
   0   2   3   93.89    3.70
   1  -2  -3 1499.85   52.39
   1  -2  -3 1484.95   52.79
   1  -2  -3 1486.15   52.59
   1  -2  -3 1502.95   52.49
   1  -2  -3 1494.65   52.79
  -1   2   3 1438.86   52.39
  -1   2   3 1406.86   52.59
  -1   2   3 1397.26   52.79
  -1   2   3 1422.66   52.79
   2  -2  -3   50.29    2.40
   2  -2  -3   51.49    2.50
   2  -2  -3   46.70    2.40
   2  -2  -3   46.90    2.40
   2  -2  -3   49.30    2.30
  -2   2   3   45.90    2.10
  -2   2   3   48.60    2.30
  -2   2   3   45.70    2.20
  -2   2   3   46.90    2.40
  -2   2   3   47.20    2.40
  -2   2   3   43.10    2.30
   3  -2  -3   68.49    3.30
   3  -2  -3   72.79    3.50
   3  -2  -3   65.79    3.10
   3  -2  -3   69.69    3.40
   3  -2  -3   64.29    3.20
  -3   2   3   70.09    3.20
  -3   2   3   65.69    3.10
  -3   2   3   71.19    3.40
  -3   2   3   61.79    3.30
  -3   2   3   67.79    3.30
   4  -2  -3  202.18    8.20
   4  -2  -3  207.78    8.50
   4  -2  -3  192.58    8.40
   4  -2  -3  196.68    8.50
   4  -2  -3  195.58    8.20
  -4   2   3  194.28    8.30
  -4   2   3  209.68    8.20
  -4   2   3  205.88    8.50
  -4   2   3  205.28    8.00
  -4   2   3  205.18    8.40
  -4   2   3  201.38    8.50
   5  -2  -3  122.99    5.20
   5  -2  -3  109.89    5.30
   5  -2  -3  109.79    5.80
   5  -2  -3  100.49    5.40
   5  -2  -3  108.09    5.10
  -5   2   3  109.79    5.50
  -5   2   3  116.09    5.10
  -5   2   3  117.89    5.40
  -5   2   3  125.29    5.30
   6  -2  -3  126.39    6.10
   6  -2  -3  135.99    6.00
  -6   2   3  142.69    6.60
  -6   2   3  131.89    6.00
  -6   2   3  131.09    6.10
   7  -2  -3   41.30    2.90
   7  -2  -3   45.60    2.70
  -7   2   3   43.00    2.80
  -7   2   3   41.80    3.20
  -7   2   3   39.60    2.70
  -7   2   3   43.70    2.80
   8  -2  -3   12.40    2.30
   8  -2  -3   12.70    1.60
   8  -2  -3   14.10    1.80
  -8   2   3   17.10    2.10
  -8   2   3   11.70    1.60
  -8   2   3   16.60    1.80
  -8   2   3   15.70    2.30
   9  -2  -3   63.99    4.10
   9  -2  -3   62.49    3.80
   9  -2  -3   66.59    3.70
  -9   2   3   64.09    4.00
  -9   2   3   67.49    4.00
  -9   2   3   66.49    4.70
  -9   2   3   70.79    4.20
  10  -2  -3   11.10    1.90
  10  -2  -3   10.10    1.50
  10  -2  -3   11.50    2.10
 -10   2   3   11.60    3.10
 -10   2   3   11.70    2.00
 -10   2   3   11.90    2.50
  11  -2  -3    5.50    1.70
  11  -2  -3    2.80    1.20
 -10  -2  -4    0.60    0.90
 -10  -2  -4    0.10    1.30
  10   2   4    0.90    0.70
  10   2   4    0.40    1.00
  10   2   4    2.20    1.00
  10   2   4    1.40    0.90
  -9  -2  -4   12.10    1.70
  -9  -2  -4   10.90    2.00
  -9  -2  -4   13.60    1.80
   9   2   4   15.70    2.00
   9   2   4   17.40    2.30
   9   2   4   13.00    1.80
   9   2   4   15.30    1.90
   9   2   4   13.80    1.30
  -8  -2  -4   27.70    2.10
  -8  -2  -4   33.50    2.80
  -8  -2  -4   29.10    2.20
   8   2   4   24.60    2.10
   8   2   4   26.60    1.90
   8   2   4   28.90    2.40
   8   2   4   27.70    2.20
   8   2   4   26.80    1.70
  -7  -2  -4    3.50    1.00
  -7  -2  -4    3.90    1.40
  -7  -2  -4    2.30    0.80
  -7  -2  -4    1.70    0.90
   7   2   4    2.90    0.80
   7   2   4    2.60    0.70
   7   2   4    2.30    0.80
   7   2   4    2.90    0.60
   7   2   4    2.40    0.70
   7   2   4    2.10    0.60
  -6  -2  -4    1.10    0.50
  -6  -2  -4    0.80    0.30
  -6  -2  -4    0.80    0.50
  -6  -2  -4    0.00    0.60
  -6  -2  -4    0.90    0.60
   6   2   4    0.20    0.40
   6   2   4    0.60    0.50
   6   2   4    1.10    0.60
   6   2   4    0.70    0.50
   6   2   4    0.70    0.30
   6   2   4    2.00    0.60
  -5  -2  -4  103.49    4.60
  -5  -2  -4  113.29    4.90
  -5  -2  -4  108.29    4.30
  -5  -2  -4  103.99    5.20
  -5  -2  -4  115.29    4.70
  -5  -2  -4  113.09    4.80
  -5  -2  -4  110.99    5.30
   5   2   4  109.19    4.50
   5   2   4  107.39    5.20
   5   2   4  111.99    4.70
   5   2   4  107.79    4.60
   5   2   4  109.49    4.40
   5   2   4  110.29    5.00
   5   2   4  108.39    5.00
  -4  -2  -4  575.24   20.80
  -4  -2  -4  562.84   20.50
  -4  -2  -4  576.34   20.90
  -4  -2  -4  585.34   21.40
  -4  -2  -4  571.34   20.70
  -4  -2  -4  552.74   21.50
   4   2   4  542.75   21.60
   4   2   4  542.55   21.20
   4   2   4  571.94   20.80
   4   2   4  566.14   20.60
   4   2   4  546.35   21.10
   4   2   4  570.04   21.10
   4   2   4  578.64   20.40
   4   2   4  534.25   20.70
  -3  -2  -4   80.49    3.90
  -3  -2  -4   78.29    3.60
  -3  -2  -4   81.89    3.90
  -3  -2  -4   84.39    3.40
  -3  -2  -4   85.99    3.50
  -3  -2  -4   80.99    3.30
  -3  -2  -4   81.49    3.40
  -3  -2  -4   79.09    3.30
   3   2   4   82.69    3.30
   3   2   4   78.49    3.60
   3   2   4   77.79    3.40
   3   2   4   80.79    3.60
   3   2   4   79.29    3.70
   3   2   4   73.49    3.90
  -2  -2  -4  214.18    8.10
  -2  -2  -4  220.58    8.00
  -2  -2  -4  208.58    7.80
  -2  -2  -4  200.38    8.20
  -2  -2  -4  216.68    8.30
  -2  -2  -4  219.38    8.00
  -2  -2  -4  212.18    7.90
   2   2   4  203.38    8.30
   2   2   4  210.38    7.90
   2   2   4  214.08    8.10
   2   2   4  219.88    8.00
   2   2   4  205.88    7.90
   2   2   4  207.58    8.00
   2   2   4  201.18    8.40
  -1  -2  -4  726.63   26.20
  -1  -2  -4  719.23   26.20
  -1  -2  -4  724.73   26.40
  -1  -2  -4  736.83   26.60
  -1  -2  -4  707.13   26.40
  -1  -2  -4  751.32   26.40
   1   2   4  693.43   26.30
   1   2   4  730.73   26.10
   1   2   4  735.03   26.20
   1   2   4  748.93   26.20
   1   2   4  700.53   26.50
   1   2   4  706.23   26.00
   1   2   4  700.33   26.50
   0  -2  -4  275.47   10.00
   0  -2  -4  270.47   10.10
   0  -2  -4  254.77   10.00
   0  -2  -4  275.17   10.00
   0  -2  -4  265.57   10.00
   0  -2  -4  270.67   10.20
   0  -2  -4  256.47   10.20
   0   2   4  265.77   10.10
   0   2   4  255.87   10.10
   0   2   4  261.97    9.80
   0   2   4  274.17    9.90
   0   2   4  264.07    9.90
   0   2   4  265.27    9.90
   1  -2  -4   10.00    0.90
   1  -2  -4    9.10    0.90
   1  -2  -4    8.60    0.80
   1  -2  -4    9.70    0.80
   1  -2  -4   10.20    0.90
   1  -2  -4    9.80    0.60
   1  -2  -4   10.50    0.80
  -1   2   4    9.10    0.70
  -1   2   4    9.10    0.90
  -1   2   4    9.60    0.60
  -1   2   4   10.20    0.90
  -1   2   4    9.10    0.70
   2  -2  -4   12.20    1.10
   2  -2  -4   12.00    1.10
   2  -2  -4   11.30    1.10
   2  -2  -4    9.60    1.00
   2  -2  -4   11.50    0.90
  -2   2   4   12.20    1.00
  -2   2   4   11.50    1.00
  -2   2   4   10.30    0.80
  -2   2   4   12.10    0.90
  -2   2   4   11.40    1.00
  -2   2   4   11.20    1.00
   3  -2  -4  276.97   11.10
   3  -2  -4  269.07   10.70
   3  -2  -4  287.17   11.00
   3  -2  -4  260.97   11.00
   3  -2  -4  264.67   11.00
  -3   2   4  280.57   11.10
  -3   2   4  266.27   10.80
  -3   2   4  275.87   10.60
  -3   2   4  285.47   10.80
  -3   2   4  279.57   10.60
  -3   2   4  279.87   11.00
   4  -2  -4   22.30    1.90
   4  -2  -4   25.50    1.80
   4  -2  -4   22.40    1.80
  -4   2   4   23.00    1.80
  -4   2   4   26.40    1.70
  -4   2   4   21.40    1.20
  -4   2   4   21.60    2.00
  -4   2   4   23.70    1.70
  -4   2   4   18.90    1.80
   5  -2  -4    6.00    1.10
   5  -2  -4    5.20    1.00
   5  -2  -4    3.30    0.70
   5  -2  -4    5.20    1.30
  -5   2   4    5.40    1.00
  -5   2   4    4.60    1.20
  -5   2   4    3.60    1.00
  -5   2   4    5.20    0.70
  -5   2   4    4.80    1.00
  -5   2   4    4.20    0.90
  -5   2   4    5.50    1.00
   6  -2  -4   41.80    2.90
   6  -2  -4   44.90    2.80
  -6   2   4   42.00    3.10
  -6   2   4   41.50    2.30
  -6   2   4   41.50    2.70
  -6   2   4   52.89    3.00
  -6   2   4   46.00    3.10
   7  -2  -4    0.30    0.60
   7  -2  -4   -0.60    0.60
  -7   2   4    1.20    0.80
  -7   2   4   -0.10    0.80
  -7   2   4    0.30    0.70
  -7   2   4    0.20    0.60
  -7   2   4   -0.20    0.50
   8  -2  -4    4.30    1.20
   8  -2  -4    4.00    1.20
  -8   2   4    2.50    0.90
  -8   2   4    2.90    1.00
  -8   2   4    2.40    1.20
  -8   2   4    2.80    1.00
  -8   2   4    2.00    1.00
   9  -2  -4    0.40    0.80
   9  -2  -4    1.40    1.00
   9  -2  -4    0.50    0.80
  -9   2   4    0.60    1.00
  -9   2   4   -1.40    0.90
  -9   2   4    0.80    0.90
  -9   2   4   -0.60    0.80
  10  -2  -4   -0.70    1.20
  10  -2  -4   -0.80    1.00
  10  -2  -4   -0.20    1.20
 -10   2   4    0.00    1.10
 -10   2   4    0.30    1.90
 -10   2   4    0.40    1.20
 -10  -2  -5   -0.80    0.90
 -10  -2  -5   -1.00    1.00
 -10  -2  -5   -0.30    1.30
  10   2   5    1.00    1.00
  10   2   5    0.40    0.80
  -9  -2  -5    0.10    0.70
  -9  -2  -5    1.60    1.20
  -9  -2  -5   -0.30    0.80
   9   2   5    0.60    0.80
   9   2   5    0.20    0.70
   9   2   5    1.10    0.60
   9   2   5   -0.30    0.80
  -8  -2  -5    0.00    0.60
  -8  -2  -5   -0.10    1.20
  -8  -2  -5    0.80    0.90
  -8  -2  -5   -0.40    0.50
  -8  -2  -5    2.70    0.80
   8   2   5    0.80    0.70
   8   2   5    0.80    0.70
   8   2   5    0.30    0.50
   8   2   5    1.50    0.80
   8   2   5   -0.10    0.50
  -7  -2  -5   25.00    1.80
  -7  -2  -5   26.30    2.40
  -7  -2  -5   22.00    1.40
  -7  -2  -5   24.40    2.30
  -7  -2  -5   21.40    1.80
   7   2   5   27.40    2.10
   7   2   5   20.60    1.90
   7   2   5   26.30    2.00
   7   2   5   25.90    1.80
   7   2   5   25.70    1.60
   7   2   5   23.70    1.50
  -6  -2  -5    5.60    0.60
  -6  -2  -5    4.90    0.90
  -6  -2  -5    4.70    1.00
  -6  -2  -5    5.10    0.80
  -6  -2  -5    4.50    0.80
   6   2   5    6.30    1.10
   6   2   5    5.60    0.90
   6   2   5    6.40    1.10
   6   2   5    5.90    0.80
   6   2   5    5.70    0.70
   6   2   5    6.10    1.00
  -5  -2  -5   33.90    2.10
  -5  -2  -5   32.40    2.30
  -5  -2  -5   32.80    1.80
  -5  -2  -5   32.80    1.80
  -5  -2  -5   33.60    1.90
  -5  -2  -5   29.40    1.40
   5   2   5   33.50    1.80
   5   2   5   31.10    1.40
   5   2   5   30.10    1.70
   5   2   5   31.80    1.90
   5   2   5   31.00    2.10
  -4  -2  -5   40.80    2.70
  -4  -2  -5   41.10    2.50
  -4  -2  -5   43.80    2.20
  -4  -2  -5   43.10    1.90
  -4  -2  -5   44.70    2.10
  -4  -2  -5   43.00    2.20
  -4  -2  -5   44.30    2.30
   4   2   5   37.10    2.40
   4   2   5   41.50    2.00
   4   2   5   41.40    2.80
   4   2   5   42.10    2.10
   4   2   5   42.70    2.10
   4   2   5   37.50    2.30
  -3  -2  -5  195.48    7.50
  -3  -2  -5  188.88    7.40
  -3  -2  -5  195.68    7.40
  -3  -2  -5  186.58    7.30
  -3  -2  -5  185.58    7.10
  -3  -2  -5  195.98    7.80
  -3  -2  -5  183.78    7.60
  -3  -2  -5  190.18    8.00
   3   2   5  196.58    7.60
   3   2   5  190.18    7.30
   3   2   5  187.98    7.30
   3   2   5  186.38    7.70
   3   2   5  184.68    7.40
   3   2   5  192.98    8.10
  -2  -2  -5   47.90    2.40
  -2  -2  -5   45.10    2.30
  -2  -2  -5   43.40    2.10
  -2  -2  -5   47.70    2.10
  -2  -2  -5   46.70    2.70
  -2  -2  -5   47.60    2.10
  -2  -2  -5   46.40    2.30
   2   2   5   48.60    2.50
   2   2   5   45.40    2.10
   2   2   5   46.10    2.20
   2   2   5   43.10    2.50
   2   2   5   42.40    2.10
   2   2   5   45.80    2.20
   2   2   5   45.00    1.90
  -1  -2  -5  168.28    6.40
  -1  -2  -5  156.88    6.60
  -1  -2  -5  165.08    6.50
  -1  -2  -5  167.88    6.60
  -1  -2  -5  167.88    6.40
  -1  -2  -5  167.68    6.10
  -1  -2  -5  164.28    6.40
   1   2   5  165.98    6.40
   1   2   5  159.98    6.50
   1   2   5  164.88    6.10
   1   2   5  163.38    6.80
   1   2   5  162.38    6.20
   1   2   5  152.58    6.50
   1   2   5  158.18    6.40
   0  -2  -5   23.20    1.40
   0  -2  -5   25.20    1.40
   0  -2  -5   23.90    1.40
   0  -2  -5   24.20    1.50
   0  -2  -5   24.30    1.60
   0  -2  -5   23.20    1.70
   0  -2  -5   22.60    1.40
   0   2   5   25.40    1.40
   0   2   5   24.30    1.30
   0   2   5   24.80    1.50
   0   2   5   24.30    1.20
   0   2   5   24.70    1.30
   0   2   5   26.00    1.50
   1  -2  -5   20.80    1.30
   1  -2  -5   20.30    1.50
   1  -2  -5   17.30    1.40
   1  -2  -5   21.80    1.10
   1  -2  -5   21.50    1.60
   1  -2  -5   20.60    1.30
   1  -2  -5   20.30    1.40
  -1   2   5   21.90    1.50
  -1   2   5   19.10    1.40
  -1   2   5   19.20    1.10
  -1   2   5   20.90    1.30
  -1   2   5   21.20    1.30
  -1   2   5   19.40    1.20
   2  -2  -5   43.40    2.80
   2  -2  -5   42.30    2.30
   2  -2  -5   43.10    2.50
   2  -2  -5   37.60    2.40
   2  -2  -5   43.00    2.40
  -2   2   5   40.30    2.50
  -2   2   5   41.90    2.10
  -2   2   5   45.30    2.20
  -2   2   5   47.50    2.30
  -2   2   5   41.90    2.50
  -2   2   5   41.30    2.30
   3  -2  -5  358.76   14.00
   3  -2  -5  348.17   13.80
   3  -2  -5  349.67   13.60
   3  -2  -5  346.17   13.90
  -3   2   5  370.86   13.70
  -3   2   5  324.97   13.30
  -3   2   5  366.16   14.00
  -3   2   5  356.06   13.70
  -3   2   5  346.97   13.90
   4  -2  -5   22.90    2.10
   4  -2  -5   26.30    1.90
   4  -2  -5   29.30    2.10
   4  -2  -5   24.60    2.00
  -4   2   5   28.60    1.80
  -4   2   5   25.50    2.00
  -4   2   5   27.60    1.90
  -4   2   5   23.90    1.70
  -4   2   5   22.40    2.00
  -4   2   5   27.80    2.20
   5  -2  -5    1.70    0.70
   5  -2  -5    1.50    0.70
   5  -2  -5   -0.30    0.60
  -5   2   5    0.60    0.50
  -5   2   5    0.40    0.50
  -5   2   5    1.10    0.70
  -5   2   5    1.00    0.30
   6  -2  -5    3.40    1.10
   6  -2  -5    3.30    1.00
  -6   2   5    5.40    1.10
  -6   2   5    3.70    0.90
  -6   2   5    3.20    1.00
  -6   2   5    3.70    0.60
  -6   2   5    3.50    0.90
   7  -2  -5   38.00    2.70
   7  -2  -5   39.00    4.40
  -7   2   5   34.90    2.60
  -7   2   5   38.30    2.70
  -7   2   5   34.50    3.00
  -7   2   5   34.10    2.50
  -7   2   5   35.40    2.10
   8  -2  -5    1.10    0.90
   8  -2  -5    1.50    0.90
  -8   2   5    2.40    1.00
  -8   2   5   -0.50    0.80
  -8   2   5   -0.40    0.70
  -8   2   5    0.10    1.10
  -8   2   5    0.30    1.00
   9  -2  -5    4.90    1.40
   9  -2  -5    4.40    1.20
   9  -2  -5    4.20    1.30
  -9   2   5    3.60    1.20
  -9   2   5    3.90    1.60
  -9   2   5    4.80    1.90
  -9   2   5    5.80    1.40
  -9   2   5    3.40    1.30
  10  -2  -5   14.30    2.10
  10  -2  -5   19.20    2.60
 -10   2   5   17.50    2.40
 -10   2   5   13.40    2.00
 -10   2   5   14.60    2.20
 -10   2   5   18.50    3.20
 -10  -2  -6   14.80    2.00
  10   2   6   12.30    2.10
  10   2   6   11.00    1.40
  -9  -2  -6    2.00    0.90
  -9  -2  -6   -1.20    1.10
   9   2   6    0.20    0.80
   9   2   6    2.70    1.10
   9   2   6    1.40    0.70
  -8  -2  -6    0.90    0.90
  -8  -2  -6    2.90    1.30
  -8  -2  -6    1.60    0.70
  -8  -2  -6    0.60    0.80
   8   2   6    1.60    0.50
   8   2   6    2.10    0.60
   8   2   6    1.50    0.80
   8   2   6    1.60    0.70
  -7  -2  -6   52.09    3.00
  -7  -2  -6   51.69    3.40
  -7  -2  -6   48.80    2.20
   7   2   6   50.89    2.90
   7   2   6   49.20    3.10
   7   2   6   50.39    2.20
   7   2   6   54.29    2.60
  -6  -2  -6   17.50    1.00
  -6  -2  -6   14.20    2.20
  -6  -2  -6   19.60    1.50
  -6  -2  -6   18.00    1.50
   6   2   6   20.10    1.70
   6   2   6   16.80    1.50
   6   2   6   17.20    1.40
   6   2   6   17.60    1.30
  -5  -2  -6   20.60    1.50
  -5  -2  -6   19.80    1.60
  -5  -2  -6   20.80    1.80
  -5  -2  -6   19.20    1.40
   5   2   6   21.40    1.50
   5   2   6   18.30    1.60
   5   2   6   20.40    1.50
  -4  -2  -6    4.60    0.70
  -4  -2  -6    4.00    0.70
  -4  -2  -6    5.00    0.80
  -4  -2  -6    2.80    0.60
  -4  -2  -6    3.40    0.70
   4   2   6    4.70    0.90
   4   2   6    6.10    0.80
   4   2   6    5.70    0.80
   4   2   6    3.80    0.70
  -3  -2  -6   62.99    2.80
  -3  -2  -6   62.79    3.20
  -3  -2  -6   60.99    3.50
  -3  -2  -6   62.39    2.90
  -3  -2  -6   62.79    3.00
   3   2   6   63.69    3.50
   3   2   6   62.99    2.90
   3   2   6   57.49    2.90
   3   2   6   60.89    3.20
   3   2   6   61.19    2.80
   3   2   6   64.29    3.00
  -2  -2  -6  379.76   15.00
  -2  -2  -6  392.66   14.50
  -2  -2  -6  396.26   14.80
  -2  -2  -6  387.56   14.40
  -2  -2  -6  402.36   14.80
   2   2   6  382.06   14.00
   2   2   6  379.96   14.30
   2   2   6  394.06   14.50
   2   2   6  375.16   14.60
   2   2   6  382.76   14.50
   2   2   6  377.86   14.90
   2   2   6  382.16   14.90
  -1  -2  -6   73.29    3.50
  -1  -2  -6   71.49    2.90
  -1  -2  -6   71.79    3.20
  -1  -2  -6   67.89    3.30
  -1  -2  -6   71.09    3.30
  -1  -2  -6   70.29    3.40
  -1  -2  -6   72.09    3.20
   1   2   6   72.19    3.20
   1   2   6   75.09    3.20
   1   2   6   70.59    3.00
   1   2   6   70.49    3.40
   1   2   6   70.89    2.90
   1   2   6   72.49    2.90
   1   2   6   70.39    3.30
   0  -2  -6   20.60    1.50
   0  -2  -6   19.20    1.40
   0  -2  -6   19.60    1.40
   0  -2  -6   20.80    1.50
   0  -2  -6   20.90    1.60
   0  -2  -6   16.40    1.70
   0  -2  -6   20.10    1.30
   0   2   6   17.90    1.20
   0   2   6   18.80    1.30
   0   2   6   20.10    1.20
   0   2   6   19.60    1.10
   0   2   6   18.20    1.40
   0   2   6   19.70    1.30
   1  -2  -6   10.90    1.10
   1  -2  -6   11.90    1.10
   1  -2  -6    9.20    1.00
   1  -2  -6   14.40    1.40
   1  -2  -6   10.90    0.70
   1  -2  -6   12.30    1.20
   1  -2  -6   10.40    1.10
  -1   2   6   12.40    1.00
  -1   2   6   10.60    1.00
  -1   2   6   11.70    0.90
  -1   2   6   10.90    1.10
  -1   2   6   11.00    0.90
  -1   2   6    9.80    1.20
   2  -2  -6  295.87   11.30
   2  -2  -6  279.97   11.50
   2  -2  -6  281.17   11.20
   2  -2  -6  284.17   11.60
   2  -2  -6  297.57   11.80
  -2   2   6  282.57   11.20
  -2   2   6  285.47   11.70
  -2   2   6  285.27   11.20
  -2   2   6  290.97   11.00
  -2   2   6  295.07   11.30
   3  -2  -6    5.00    1.10
   3  -2  -6    4.80    1.10
   3  -2  -6    5.10    0.90
  -3   2   6    6.00    1.10
  -3   2   6    4.40    0.80
  -3   2   6    4.60    0.90
  -3   2   6    5.50    0.90
  -3   2   6    4.20    0.90
  -3   2   6    4.30    1.00
   4  -2  -6   82.09    4.50
   4  -2  -6   73.69    4.40
   4  -2  -6   89.79    4.50
  -4   2   6   87.19    4.50
  -4   2   6   78.69    4.20
  -4   2   6   76.69    3.90
  -4   2   6   92.69    4.30
  -4   2   6   85.39    4.10
   5  -2  -6    7.70    1.60
   5  -2  -6    7.10    1.20
   5  -2  -6    5.30    1.30
  -5   2   6    5.10    1.30
  -5   2   6    4.00    0.90
  -5   2   6    4.50    1.10
   6  -2  -6    4.40    1.10
   6  -2  -6    5.50    1.30
  -6   2   6    3.90    1.10
  -6   2   6    3.40    1.00
  -6   2   6    5.40    1.20
  -6   2   6    3.30    0.90
   7  -2  -6    5.30    1.30
   7  -2  -6    3.00    1.10
  -7   2   6    6.30    1.80
  -7   2   6    5.00    1.20
  -7   2   6    7.00    1.40
  -7   2   6    4.30    0.70
  -7   2   6    2.60    1.10
  -7   2   6    3.20    1.40
   8  -2  -6    3.30    1.30
   8  -2  -6    1.50    1.00
  -8   2   6    3.50    0.90
  -8   2   6    3.00    1.50
  -8   2   6    1.80    1.20
  -8   2   6    3.50    1.20
  -8   2   6    3.20    1.10
   9  -2  -6    1.90    1.20
  -9   2   6   -0.50    1.10
  -9   2   6    0.00    1.20
  -9   2   6    0.20    1.10
  -9   2   6    0.60    1.10
  10  -2  -6   12.80    2.20
  10  -2  -6   13.70    2.10
 -10   2   6    9.50    1.90
 -10   2   6    9.10    1.80
 -10   2   6   11.70    2.10
 -10   2   6   10.90    2.20
  -9  -2  -7   17.80    2.20
  -9  -2  -7   15.00    2.00
   9   2   7   16.10    1.70
   9   2   7   14.20    2.10
   9   2   7   18.50    1.90
  -8  -2  -7   -0.50    0.70
  -8  -2  -7   -0.10    1.00
  -8  -2  -7   -1.10    0.70
   8   2   7    0.90    0.70
   8   2   7   -0.10    0.70
  -7  -2  -7   12.00    1.90
  -7  -2  -7    9.80    1.40
  -7  -2  -7   10.70    1.40
  -7  -2  -7   10.40    0.70
  -7  -2  -7   10.30    1.70
   7   2   7   11.90    1.70
   7   2   7    7.70    1.20
   7   2   7    9.80    1.40
   7   2   7   11.60    1.30
  -6  -2  -7   50.39    3.10
  -6  -2  -7   51.89    3.00
  -6  -2  -7   50.09    2.90
  -6  -2  -7   57.19    3.40
   6   2   7   52.29    3.20
   6   2   7   51.19    2.90
   6   2   7   53.09    2.70
  -5  -2  -7    1.80    0.60
  -5  -2  -7    3.90    1.00
  -5  -2  -7    2.60    0.60
  -5  -2  -7    3.70    0.70
   5   2   7    4.50    0.80
   5   2   7    3.10    0.70
   5   2   7    4.10    1.00
   5   2   7    3.70    0.80
  -4  -2  -7   57.49    2.90
  -4  -2  -7   53.89    3.20
  -4  -2  -7   58.49    2.90
  -4  -2  -7   57.29    2.90
  -4  -2  -7   60.29    3.10
   4   2   7   55.39    3.00
   4   2   7   58.99    2.90
   4   2   7   57.49    2.80
   4   2   7   54.79    3.20
  -3  -2  -7    9.00    1.00
  -3  -2  -7    7.30    0.80
  -3  -2  -7    8.10    1.00
  -3  -2  -7    8.50    1.20
  -3  -2  -7    9.00    0.90
   3   2   7    7.40    1.10
   3   2   7    6.50    0.80
   3   2   7    8.20    1.00
   3   2   7    7.10    1.20
  -2  -2  -7   41.20    2.10
  -2  -2  -7   42.20    2.50
  -2  -2  -7   42.70    2.50
  -2  -2  -7   42.50    2.20
  -2  -2  -7   45.50    2.40
   2   2   7   40.80    2.20
   2   2   7   45.40    2.40
   2   2   7   43.00    1.80
   2   2   7   41.60    2.60
   2   2   7   42.10    2.60
   2   2   7   42.20    2.00
   2   2   7   45.40    2.30
  -1  -2  -7   41.10    2.30
  -1  -2  -7   37.00    1.70
  -1  -2  -7   39.30    2.40
  -1  -2  -7   37.20    2.00
  -1  -2  -7   39.30    2.10
  -1  -2  -7   37.90    2.30
   1   2   7   39.40    2.30
   1   2   7   38.20    1.80
   1   2   7   36.50    2.10
   1   2   7   38.80    2.30
   1   2   7   38.90    1.70
   1   2   7   38.60    1.90
   1   2   7   40.60    2.10
   0  -2  -7  113.09    5.10
   0  -2  -7  110.79    4.80
   0  -2  -7  102.09    4.80
   0  -2  -7  102.59    4.40
   0  -2  -7  106.69    4.60
   0  -2  -7  100.49    4.50
   0   2   7  106.49    4.40
   0   2   7  100.89    4.50
   0   2   7  104.49    4.30
   0   2   7  102.09    4.90
   0   2   7  101.49    4.50
   0   2   7  100.39    4.60
   1  -2  -7   72.39    4.00
   1  -2  -7   68.99    3.80
   1  -2  -7   78.09    3.80
   1  -2  -7   79.59    4.00
   1  -2  -7   72.29    3.80
   1  -2  -7   78.89    3.90
  -1   2   7   77.69    3.50
  -1   2   7   82.29    4.10
  -1   2   7   91.19    4.00
  -1   2   7   76.89    3.80
  -1   2   7   76.09    3.50
  -1   2   7   82.89    3.60
   2  -2  -7   73.79    3.50
   2  -2  -7   59.49    3.60
   2  -2  -7   69.29    3.90
   2  -2  -7   69.69    3.60
   2  -2  -7   65.89    3.60
   2  -2  -7   68.59    3.70
  -2   2   7   71.19    3.80
  -2   2   7   71.19    3.40
  -2   2   7   65.49    3.10
  -2   2   7   66.49    3.60
  -2   2   7   71.69    3.40
  -2   2   7   69.39    3.40
   3  -2  -7    8.20    1.50
   3  -2  -7    6.50    1.30
   3  -2  -7    8.30    1.40
   3  -2  -7   10.60    1.60
  -3   2   7    6.80    1.20
  -3   2   7    6.60    1.00
  -3   2   7    9.50    1.30
  -3   2   7    7.30    0.90
  -3   2   7    4.70    1.00
   4  -2  -7   30.00    2.50
   4  -2  -7   32.90    2.50
   4  -2  -7   27.20    2.40
  -4   2   7   33.80    2.30
  -4   2   7   30.10    2.10
  -4   2   7   29.30    2.00
  -4   2   7   29.90    2.50
   5  -2  -7  160.98    7.50
   5  -2  -7  173.28    7.90
  -5   2   7  172.48    7.40
  -5   2   7  158.18    7.70
  -5   2   7  156.28    7.10
  -5   2   7  147.89    6.90
   6  -2  -7    2.30    1.00
   6  -2  -7    2.20    1.10
  -6   2   7    2.00    0.90
  -6   2   7    0.50    0.90
  -6   2   7    1.30    1.00
   7  -2  -7   10.40    1.70
   7  -2  -7    8.40    1.80
  -7   2   7   13.20    2.00
  -7   2   7   10.00    1.50
  -7   2   7    9.10    1.70
  -7   2   7   10.00    1.90
  -7   2   7    8.10    1.80
   8  -2  -7    1.80    1.10
   8  -2  -7    1.70    1.10
  -8   2   7    3.20    1.20
  -8   2   7    4.80    1.40
  -8   2   7    2.60    1.20
  -8   2   7    4.10    1.30
   9  -2  -7    1.50    1.30
   9  -2  -7    1.30    1.20
  -9   2   7    1.70    1.30
  -9   2   7    1.40    1.30
  -9   2   7    1.50    1.60
  -9   2   7   -0.10    1.40
  -9  -2  -8    5.40    1.50
  -9  -2  -8    6.00    1.50
   9   2   8    9.90    1.60
   9   2   8    7.30    1.50
   9   2   8    6.40    1.30
  -8  -2  -8   50.59    3.60
  -8  -2  -8   59.59    4.00
  -8  -2  -8   55.19    3.50
   8   2   8   66.99    3.90
   8   2   8   56.59    3.40
   8   2   8   53.39    3.10
  -7  -2  -8    1.90    0.80
  -7  -2  -8    2.20    1.00
  -7  -2  -8    1.90    0.90
  -7  -2  -8   -1.30    1.00
   7   2   8    2.20    1.20
   7   2   8    2.10    0.70
   7   2   8    0.90    0.60
   7   2   8    1.30    0.80
  -6  -2  -8    1.00    0.70
  -6  -2  -8    1.10    0.90
  -6  -2  -8    0.30    0.70
  -6  -2  -8    0.90    0.60
   6   2   8    0.50    0.60
   6   2   8    0.50    0.80
   6   2   8    1.30    0.80
   6   2   8    2.10    0.70
  -5  -2  -8  105.49    5.00
  -5  -2  -8  102.09    5.00
  -5  -2  -8  112.09    5.40
  -5  -2  -8  108.69    5.20
   5   2   8  107.49    4.70
   5   2   8  102.99    4.70
   5   2   8  109.19    5.30
  -4  -2  -8    7.30    1.00
  -4  -2  -8    3.70    0.80
  -4  -2  -8    5.30    1.00
  -4  -2  -8    4.50    1.00
   4   2   8    3.90    0.80
   4   2   8    4.00    0.80
   4   2   8    5.10    0.90
   4   2   8    5.20    1.10
  -3  -2  -8   73.39    3.90
  -3  -2  -8   70.09    3.80
  -3  -2  -8   77.19    3.70
  -3  -2  -8   72.29    3.40
   3   2   8   76.09    4.10
   3   2   8   74.19    3.70
   3   2   8   70.79    3.30
   3   2   8   71.59    3.90
  -2  -2  -8   50.69    2.60
  -2  -2  -8   53.69    3.10
  -2  -2  -8   51.59    2.90
  -2  -2  -8   53.89    3.10
   2   2   8   54.09    3.50
   2   2   8   53.89    2.20
   2   2   8   52.99    2.50
   2   2   8   55.89    3.00
  -1  -2  -8    0.20    0.40
  -1  -2  -8    0.00    0.20
  -1  -2  -8   -0.10    0.40
  -1  -2  -8   -0.20    0.40
  -1  -2  -8   -0.30    0.50
  -1  -2  -8    0.20    0.40
   1   2   8    0.40    0.30
   1   2   8   -0.20    0.50
   1   2   8    0.30    0.20
   1   2   8    0.00    0.40
   1   2   8    0.20    0.20
   0  -2  -8   92.89    4.30
   0  -2  -8   89.49    4.80
   0  -2  -8   91.39    4.70
   0  -2  -8   96.79    4.20
   0  -2  -8   98.39    4.40
   0  -2  -8   92.49    4.60
   0   2   8   96.09    4.60
   0   2   8   94.19    4.30
   0   2   8   93.89    4.00
   0   2   8   96.79    4.80
   0   2   8  101.29    4.10
   1  -2  -8    0.10    0.50
   1  -2  -8    0.90    0.50
   1  -2  -8    0.00    0.20
   1  -2  -8    0.20    0.60
   1  -2  -8   -1.00    0.50
   1  -2  -8    0.30    0.60
   1  -2  -8    0.30    0.60
  -1   2   8    0.10    0.30
  -1   2   8    0.10    0.60
  -1   2   8   -0.40    0.40
  -1   2   8    0.30    0.50
  -1   2   8    0.40    0.40
   2  -2  -8   15.10    1.60
   2  -2  -8   12.20    1.80
   2  -2  -8   16.00    2.30
   2  -2  -8   16.50    1.80
  -2   2   8   17.60    1.50
  -2   2   8   13.70    1.40
  -2   2   8   14.70    1.30
  -2   2   8   20.70    2.60
  -2   2   8   19.00    1.50
   3  -2  -8    1.50    0.70
   3  -2  -8   -0.60    0.80
   3  -2  -8   -0.80    0.60
   3  -2  -8    3.40    1.00
  -3   2   8   -0.20    0.50
  -3   2   8   -0.20    0.60
  -3   2   8   -0.40    0.80
  -3   2   8    0.00    0.50
  -3   2   8    0.30    0.50
   4  -2  -8   41.70    3.00
   4  -2  -8   38.30    3.00
   4  -2  -8   40.60    3.10
  -4   2   8   41.50    2.70
  -4   2   8   42.90    3.10
  -4   2   8   33.40    2.40
  -4   2   8   42.00    2.60
   5  -2  -8    1.10    0.80
  -5   2   8    0.40    0.80
  -5   2   8    0.80    0.80
  -5   2   8    1.80    0.80
   6  -2  -8    0.10    1.00
   6  -2  -8    0.20    0.70
  -6   2   8    1.40    1.00
  -6   2   8    1.10    0.90
  -6   2   8    0.10    0.80
  -6   2   8   -0.10    0.70
   7  -2  -8    0.30    1.00
   7  -2  -8   -1.60    1.00
  -7   2   8   -0.70    0.80
  -7   2   8    0.50    1.00
  -7   2   8    0.30    1.10
   8  -2  -8   -0.10    1.00
   8  -2  -8   -0.40    1.20
  -8   2   8    1.10    1.00
  -8   2   8    1.40    1.40
  -8   2   8    2.20    1.20
  -8   2   8    0.50    1.10
   9  -2  -8    4.60    1.60
   9  -2  -8   10.90    2.20
  -9   2   8    7.80    2.40
  -9   2   8    7.30    1.90
  -9   2   8    6.40    1.80
  -9   2   8    8.70    2.20
  -8  -2  -9    1.60    1.30
  -8  -2  -9    0.20    0.90
  -8  -2  -9    2.10    1.40
   8   2   9    1.10    1.00
   8   2   9    1.50    1.10
  -7  -2  -9    0.60    0.80
  -7  -2  -9    0.20    0.70
  -7  -2  -9    0.80    1.00
   7   2   9   -0.20    0.70
   7   2   9    1.00    0.80
  -6  -2  -9    0.00    1.00
  -6  -2  -9    0.50    0.70
  -6  -2  -9   -0.40    1.00
  -6  -2  -9    1.10    0.90
   6   2   9    1.30    0.90
   6   2   9    1.30    0.70
   6   2   9    1.10    1.00
   6   2   9    2.50    0.80
  -5  -2  -9   49.40    3.90
  -5  -2  -9   43.40    3.10
  -5  -2  -9   43.00    2.80
  -5  -2  -9   39.70    2.70
   5   2   9   44.20    3.00
   5   2   9   39.30    2.50
   5   2   9   43.00    2.50
   5   2   9   38.80    2.70
  -4  -2  -9    9.90    1.50
  -4  -2  -9   13.50    1.40
  -4  -2  -9   11.30    1.50
  -4  -2  -9   13.80    1.90
   4   2   9   14.30    1.80
   4   2   9   13.50    1.80
   4   2   9   13.50    1.40
  -3  -2  -9   17.80    1.80
  -3  -2  -9   17.90    1.90
  -3  -2  -9   18.10    1.40
  -3  -2  -9   18.40    1.70
   3   2   9   18.70    1.70
   3   2   9   16.90    1.40
   3   2   9   22.10    1.60
  -2  -2  -9  173.98    7.60
  -2  -2  -9  176.08    7.70
  -2  -2  -9  176.18    7.80
   2   2   9  168.78    7.60
   2   2   9  174.48    7.20
   2   2   9  165.58    6.80
   2   2   9  167.58    6.40
  -1  -2  -9   12.20    1.70
  -1  -2  -9   11.30    0.80
  -1  -2  -9   11.50    1.10
  -1  -2  -9   10.70    1.60
  -1  -2  -9   10.10    1.60
   1   2   9   10.00    1.50
   1   2   9   11.70    1.00
   1   2   9   11.30    0.80
   1   2   9   12.50    1.30
   1   2   9   12.20    0.90
   0  -2  -9   79.29    4.50
   0  -2  -9   81.19    4.70
   0  -2  -9   87.09    4.50
   0  -2  -9   83.59    3.80
   0  -2  -9   82.49    4.10
   0   2   9   87.09    4.10
   0   2   9   91.39    3.80
   0   2   9   85.99    4.60
   0   2   9   83.69    4.10
   1  -2  -9   69.39    4.10
   1  -2  -9   70.89    4.00
   1  -2  -9   76.69    4.40
   1  -2  -9   67.09    3.20
   1  -2  -9   71.29    3.70
   1  -2  -9   70.39    3.60
  -1   2   9   70.09    3.50
  -1   2   9   69.79    3.60
  -1   2   9   70.19    3.40
  -1   2   9   76.29    3.50
  -1   2   9   70.59    4.10
   2  -2  -9   72.69    4.10
   2  -2  -9   76.89    4.40
   2  -2  -9   78.69    4.60
   2  -2  -9   77.99    4.30
   2  -2  -9   72.29    4.50
  -2   2   9   74.39    3.80
  -2   2   9   73.09    3.60
  -2   2   9   76.99    3.90
  -2   2   9   80.79    3.90
  -2   2   9   79.59    4.50
   3  -2  -9  221.18    9.80
   3  -2  -9  193.18    9.10
   3  -2  -9  215.48    9.50
  -3   2   9  225.38    9.00
  -3   2   9  197.98    8.50
  -3   2   9  200.38    9.50
  -3   2   9  207.18    8.80
   4  -2  -9    2.70    1.20
   4  -2  -9    2.80    1.40
  -4   2   9    1.60    0.80
  -4   2   9    0.50    0.70
  -4   2   9    1.90    0.80
  -4   2   9    0.80    1.00
   5  -2  -9   -0.70    0.80
   5  -2  -9   -0.20    1.00
  -5   2   9    0.30    0.70
  -5   2   9   -0.50    0.80
  -5   2   9    0.30    0.80
  -5   2   9   -0.90    0.80
   6  -2  -9    1.00    1.30
   6  -2  -9    6.40    1.60
  -6   2   9    2.90    1.00
  -6   2   9    2.40    1.10
  -6   2   9    2.90    1.20
   7  -2  -9    7.70    1.70
   7  -2  -9    5.90    1.60
  -7   2   9    4.90    1.40
  -7   2   9    5.50    1.40
  -7   2   9    4.60    1.50
   8  -2  -9    0.50    1.50
   8  -2  -9   -0.90    1.10
  -8   2   9    0.60    1.20
  -8   2   9    0.40    1.30
  -8   2   9   -0.90    1.10
  -9   2   9    3.70    1.80
  -9   2   9    3.10    1.90
  -7  -2 -10    6.30    1.50
  -7  -2 -10    9.60    2.00
  -7  -2 -10    4.70    1.30
   7   2  10    5.40    1.40
   7   2  10    6.70    1.50
   7   2  10    4.40    1.20
  -6  -2 -10    3.90    1.30
  -6  -2 -10    3.30    1.20
  -6  -2 -10    3.00    1.10
   6   2  10    1.10    1.00
   6   2  10    3.50    1.00
   6   2  10    2.70    1.10
  -5  -2 -10    4.60    1.10
  -5  -2 -10    3.90    1.30
  -5  -2 -10    2.50    1.00
  -5  -2 -10    3.70    1.10
   5   2  10    3.10    0.90
   5   2  10    1.10    1.00
   5   2  10    1.70    0.90
   5   2  10    2.60    1.00
  -4  -2 -10    6.60    1.30
  -4  -2 -10    5.30    1.20
  -4  -2 -10    7.40    1.60
   4   2  10    6.40    1.10
   4   2  10    3.40    1.00
   4   2  10    5.40    1.20
  -3  -2 -10   40.30    2.80
  -3  -2 -10   38.80    3.00
  -3  -2 -10   38.60    3.00
  -3  -2 -10   37.00    2.40
   3   2  10   38.70    2.20
   3   2  10   39.90    2.80
   3   2  10   39.20    2.50
  -2  -2 -10    0.90    0.80
  -2  -2 -10   -0.30    0.50
  -2  -2 -10   -0.70    0.50
  -2  -2 -10   -2.00    0.70
   2   2  10    0.60    0.70
   2   2  10   -0.20    0.50
   2   2  10    0.10    0.70
   2   2  10    0.20    0.20
  -1  -2 -10   18.10    1.50
  -1  -2 -10   15.80    1.10
  -1  -2 -10   16.20    2.10
  -1  -2 -10   16.10    2.10
   1   2  10   17.20    1.10
   1   2  10   16.20    1.80
   1   2  10   16.70    1.60
   1   2  10   16.10    1.10
   1   2  10   17.30    1.30
   0  -2 -10    3.90    0.70
   0  -2 -10    3.70    1.20
   0  -2 -10    4.70    1.30
   0  -2 -10    5.60    1.10
   0  -2 -10    3.50    2.00
   0   2  10    5.20    0.80
   0   2  10    3.40    0.70
   0   2  10    3.80    0.60
   0   2  10    5.20    1.00
   0   2  10    4.90    1.20
   1  -2 -10    2.30    0.90
   1  -2 -10    3.10    0.90
   1  -2 -10    1.40    1.00
   1  -2 -10    2.60    0.60
   1  -2 -10    4.50    1.90
   1  -2 -10    1.60    0.90
  -1   2  10    1.80    1.00
  -1   2  10    3.40    0.90
  -1   2  10    3.40    0.80
   2  -2 -10    8.10    1.80
   2  -2 -10    7.80    1.70
   2  -2 -10    7.30    1.40
   2  -2 -10    6.80    1.50
  -2   2  10    6.40    1.30
  -2   2  10    8.20    1.30
  -2   2  10    8.10    1.20
  -2   2  10    6.40    1.50
   3  -2 -10   12.80    2.10
   3  -2 -10   13.30    2.20
  -3   2  10   14.60    1.80
  -3   2  10   13.00    2.20
  -3   2  10   12.90    1.70
  -3   2  10   12.10    1.40
   4  -2 -10    0.50    0.90
   4  -2 -10   -0.90    1.10
  -4   2  10    3.10    1.10
   5  -2 -10    0.70    1.10
   5  -2 -10   -1.60    1.00
  -5   2  10    0.60    0.90
  -5   2  10   -0.40    1.20
  -5   2  10   -0.80    0.70
   6  -2 -10   33.00    3.40
   6  -2 -10   36.40    3.20
  -6   2  10   30.30    3.30
  -6   2  10   35.00    2.80
  -6   2  10   31.00    2.90
   7  -2 -10    1.10    1.80
   7  -2 -10    1.90    1.80
  -7   2  10    0.80    1.20
  -7   2  10    0.90    1.30
  -7   2  10    2.10    1.40
   8  -2 -10    4.80    1.80
   8  -2 -10    2.30    1.80
  -8   2  10    2.60    2.20
  -8   2  10    3.60    1.60
  -8   2  10    3.00    1.50
  -7  -2 -11   13.70    2.10
  -7  -2 -11    8.40    2.60
   7   2  11    8.50    1.90
   7   2  11    8.20    1.90
  -6  -2 -11    0.20    1.20
  -6  -2 -11    0.50    1.40
  -6  -2 -11    0.50    1.10
   6   2  11    2.70    1.20
   6   2  11    0.80    1.10
   6   2  11   -0.60    1.00
  -5  -2 -11    0.10    1.00
  -5  -2 -11    0.90    1.10
  -5  -2 -11    1.60    1.30
   5   2  11    0.00    0.90
   5   2  11    1.00    0.90
  -4  -2 -11    3.50    1.30
  -4  -2 -11    1.90    1.10
  -4  -2 -11    4.20    0.90
  -4  -2 -11    2.50    1.40
   4   2  11    4.80    1.20
   4   2  11    4.50    1.10
   4   2  11    5.50    1.20
  -3  -2 -11    2.90    1.10
  -3  -2 -11    1.10    1.10
  -3  -2 -11    6.60    1.50
  -3  -2 -11    2.50    0.90
   3   2  11    3.20    1.20
   3   2  11    2.10    0.80
   3   2  11    3.70    1.00
  -2  -2 -11    8.90    1.70
  -2  -2 -11    7.70    1.60
  -2  -2 -11    6.60    1.10
  -2  -2 -11    8.70    1.50
   2   2  11    6.00    1.20
   2   2  11    5.40    0.90
   2   2  11    5.90    0.50
   2   2  11    6.30    1.40
  -1  -2 -11    7.20    0.80
  -1  -2 -11    3.40    1.40
  -1  -2 -11    6.80    1.50
  -1  -2 -11    3.80    1.00
  -1  -2 -11    6.30    1.50
   1   2  11    6.60    0.80
   1   2  11    5.50    1.10
   1   2  11    6.70    0.70
   1   2  11    7.00    1.50
   0  -2 -11   10.70    2.00
   0  -2 -11   10.90    1.20
   0  -2 -11   12.40    1.60
   0  -2 -11    9.10    1.90
   0  -2 -11   12.60    2.00
   0   2  11    7.80    1.40
   0   2  11    8.00    1.00
   0   2  11   11.10    2.00
   1  -2 -11   19.50    2.50
   1  -2 -11   12.00    2.00
   1  -2 -11   18.20    1.40
   1  -2 -11   16.20    2.60
   1  -2 -11   12.90    1.60
   1  -2 -11   18.00    2.00
  -1   2  11   14.00    2.20
  -1   2  11   16.80    1.60
  -1   2  11   15.40    2.00
   2  -2 -11    0.50    1.10
   2  -2 -11   -0.10    1.10
   2  -2 -11   -0.70    1.10
  -2   2  11    0.60    0.90
  -2   2  11   -0.10    0.70
  -2   2  11   -0.20    0.80
   3  -2 -11    4.20    1.40
   3  -2 -11    2.40    1.40
  -3   2  11    1.70    1.10
  -3   2  11    1.40    0.90
   4  -2 -11    5.80    1.70
   4  -2 -11    1.20    1.30
  -4   2  11    3.70    1.20
  -4   2  11    6.70    1.60
  -4   2  11    3.50    1.20
   5  -2 -11   19.50    3.00
   5  -2 -11   21.40    2.80
  -5   2  11   21.70    3.10
  -5   2  11   17.90    2.30
  -5   2  11   22.90    2.40
   6  -2 -11    3.80    2.00
  -6   2  11    2.50    1.30
  -6   2  11    0.50    1.30
  -6   2  11    0.40    1.10
   7  -2 -11    1.40    1.60
   7  -2 -11    0.30    1.70
  -7   2  11   -2.00    1.10
  -7   2  11    0.10    1.20
  -7   2  11   -0.40    1.50
  -6  -2 -12    5.40    1.70
   6   2  12    3.40    1.80
   6   2  12    1.30    1.90
  -5  -2 -12    0.50    1.30
  -5  -2 -12    2.00    1.80
  -5  -2 -12    3.70    1.50
   5   2  12    0.60    1.10
   5   2  12    4.10    1.60
  -4  -2 -12    2.70    1.40
  -4  -2 -12    2.10    1.40
  -4  -2 -12    3.00    1.50
   4   2  12    0.60    1.20
   4   2  12    1.90    1.10
  -3  -2 -12    2.20    1.30
  -3  -2 -12    1.50    1.50
  -3  -2 -12    0.70    1.10
   3   2  12    1.50    1.20
   3   2  12    1.30    1.00
  -2  -2 -12    0.70    1.50
  -2  -2 -12    3.30    1.50
  -2  -2 -12    3.80    1.50
   2   2  12    2.90    1.20
   2   2  12    4.30    1.10
  -1  -2 -12    0.20    1.20
  -1  -2 -12    1.60    1.20
  -1  -2 -12    0.50    1.30
  -1  -2 -12    1.10    0.50
   1   2  12    0.70    0.40
   1   2  12   -0.40    0.80
   1   2  12    0.00    1.00
   0  -2 -12    2.90    1.60
   0  -2 -12   -0.20    0.80
   0  -2 -12    4.60    1.50
   0  -2 -12    2.20    0.80
   0  -2 -12    5.70    1.50
   0   2  12    3.10    1.30
   0   2  12    1.90    0.70
   0   2  12    4.50    0.80
   0   2  12    2.50    1.10
   1  -2 -12   11.40    2.40
   1  -2 -12    8.30    1.10
   1  -2 -12    7.60    3.50
   1  -2 -12    7.80    1.80
  -1   2  12   10.60    1.70
  -1   2  12    9.10    1.20
  -1   2  12   11.90    2.20
   2  -2 -12    2.10    1.40
   2  -2 -12    2.30    1.30
   2  -2 -12    3.20    1.40
  -2   2  12    3.20    1.20
  -2   2  12    3.70    1.60
  -2   2  12    1.50    0.90
   3  -2 -12   12.10    2.20
   3  -2 -12   15.10    2.50
  -3   2  12   10.90    1.80
  -3   2  12   22.60    3.40
  -3   2  12   14.30    1.90
   4  -2 -12   32.80    3.70
   4  -2 -12   43.30    3.90
  -4   2  12   42.20    3.90
  -4   2  12   47.30    3.30
  -4   2  12   42.00    3.20
   5  -2 -12   -0.20    1.30
   5  -2 -12   -0.30    1.50
  -5   2  12   -0.70    1.10
  -5   2  12   -1.60    1.40
  -5   2  12   -0.50    1.10
   6  -2 -12    1.50    1.60
   6  -2 -12    1.20    1.70
  -6   2  12    0.80    1.60
  -6   2  12   -0.20    1.20
  -4  -2 -13    6.60    1.90
  -4  -2 -13   10.00    2.40
  -4  -2 -13    9.10    2.10
   4   2  13    9.10    2.20
   4   2  13    7.60    1.60
  -3  -2 -13    3.20    1.50
  -3  -2 -13    0.20    1.50
  -3  -2 -13   -0.20    1.30
   3   2  13   -0.40    1.10
   3   2  13    0.10    1.40
  -2  -2 -13    1.40    1.80
  -2  -2 -13    3.30    1.50
   2   2  13    3.80    1.50
   2   2  13    1.60    1.10
  -1  -2 -13    1.30    1.60
  -1  -2 -13    2.40    1.60
  -1  -2 -13    1.70    1.70
   1   2  13    0.90    1.30
   1   2  13    2.00    1.00
   1   2  13    0.30    0.50
   0  -2 -13    3.00    1.50
   0  -2 -13    2.60    2.00
   0  -2 -13    1.80    1.60
   0   2  13    3.80    1.80
   0   2  13    2.70    0.80
   0   2  13    2.10    0.80
   1  -2 -13    4.20    1.80
   1  -2 -13    4.00    1.70
   1  -2 -13    1.40    1.50
  -1   2  13    3.00    0.90
  -1   2  13    3.60    1.30
  -1   2  13    2.70    0.80
  -1   2  13    2.30    1.50
   2  -2 -13    3.70    1.80
  -2   2  13   -0.60    1.60
  -2   2  13    1.40    0.80
  -2   2  13    4.70    1.30
   3  -2 -13    5.60    2.00
  -3   2  13    7.90    1.60
  -3   2  13    8.70    1.70
  -3   2  13    7.60    2.10
   4  -2 -13    1.70    2.00
   4  -2 -13    4.70    1.70
  -4   2  13    5.00    1.40
  -4   2  13    7.20    1.60
  -4   2  13    9.70    2.40
  -5   2  13    0.60    1.50
  -5   2  13    0.70    1.50
  -5   2  13    1.70    1.70
  -2  -2 -14   12.30    2.80
  -2  -2 -14   18.20    3.60
  -2  -2 -14   17.00    3.00
   2   2  14   13.80    3.30
  -1  -2 -14    5.30    2.00
  -1  -2 -14    3.30    1.80
  -1  -2 -14    6.40    2.20
   1   2  14    3.70    1.50
   0  -2 -14    2.90    1.90
   0  -2 -14    6.30    2.10
   0  -2 -14    3.20    2.20
   0   2  14    5.00    0.90
   0   2  14    4.60    2.10
   0   2  14    4.90    1.40
   1  -2 -14    3.80    2.10
   1  -2 -14    3.30    1.80
   1  -2 -14    5.50    1.90
  -1   2  14    2.40    1.00
  -1   2  14    3.10    1.80
  -1   2  14    2.50    0.90
  -1   2  14    3.10    1.50
   2  -2 -14    1.20    1.80
   2  -2 -14   -0.40    1.50
  -2   2  14    2.30    1.20
  -2   2  14    0.20    1.80
  -2   2  14    0.10    1.00
   3  -2 -14    3.20    2.60
  -3   2  14    3.10    1.50
  -3   2  14    0.70    1.90
  -3   2  14    3.30    1.20
  -3  -3  14   -0.60    1.50
  -2  -3  14    1.50    1.90
  -2  -3  14    2.70    1.50
  -2  -3  14    1.90    1.60
   2   3 -14    1.40    2.60
  -1  -3  14    0.80    1.40
  -1  -3  14   -0.40    1.30
  -1  -3  14    2.30    1.90
   1   3 -14    0.60    2.00
   1   3 -14    1.00    2.10
   1   3 -14   -0.10    1.90
   1   3 -14   -1.00    1.20
   0  -3  14    6.00    2.10
   0  -3  14    2.40    1.70
   0   3 -14   -0.70    1.90
   0   3 -14   -1.30    2.10
   0   3 -14    3.20    2.00
   1  -3  14   -0.90    1.30
   1  -3  14    0.50    1.20
  -1   3 -14    3.30    2.30
  -1   3 -14    0.70    2.00
   2  -3  14   23.60    3.10
   2  -3  14   33.50    3.80
  -2   3 -14   21.80    5.40
  -5  -3  13   -1.70    1.50
  -5  -3  13   -0.20    1.60
  -5  -3  13   -1.50    1.50
   5   3 -13    1.90    2.40
  -4  -3  13    6.40    2.80
  -4  -3  13   10.10    2.20
  -4  -3  13    9.20    2.00
   4   3 -13    9.00    2.40
   4   3 -13    8.60    2.40
  -3  -3  13    2.90    1.80
  -3  -3  13    3.80    1.60
   3   3 -13    0.60    1.70
   3   3 -13    1.30    1.70
  -2  -3  13    6.40    2.10
  -2  -3  13    5.80    1.60
  -2  -3  13    3.80    1.50
   2   3 -13    5.00    1.20
   2   3 -13    5.60    1.90
   2   3 -13    0.80    3.80
  -1  -3  13   -1.30    1.10
  -1  -3  13   -0.30    1.20
  -1  -3  13    1.00    1.40
   1   3 -13   -0.60    1.70
   1   3 -13    1.00    1.90
   0  -3  13    5.70    1.50
   0  -3  13    5.20    1.50
   0  -3  13    4.20    1.70
   0   3 -13    4.70    3.10
   0   3 -13    6.20    2.30
   0   3 -13    5.80    2.90
   1  -3  13   28.90    3.70
   1  -3  13   16.10    2.30
   1  -3  13   22.30    2.40
  -1   3 -13   19.70    3.30
   2  -3  13    2.70    1.30
   2  -3  13    3.60    1.20
   2  -3  13    1.40    1.30
  -2   3 -13    3.90    1.50
  -2   3 -13    3.60    1.70
  -2   3 -13    0.30    2.10
   3  -3  13   11.60    2.00
   3  -3  13   14.30    2.40
  -3   3 -13   14.80    2.50
  -3   3 -13   12.70    2.50
  -3   3 -13   10.80    2.50
   4  -3  13    7.30    2.00
   4  -3  13    3.30    1.60
  -4   3 -13    2.50    3.00
  -4   3 -13    2.00    1.90
  -6  -3  12   -0.10    1.60
  -6  -3  12    0.80    1.60
  -6  -3  12    0.20    1.40
   6   3 -12    0.70    1.70
  -5  -3  12   -0.90    1.30
  -5  -3  12    0.20    1.20
  -5  -3  12    0.60    1.30
   5   3 -12    1.00    2.00
   5   3 -12    2.90    1.80
  -4  -3  12    6.00    1.60
  -4  -3  12    8.40    2.30
  -4  -3  12    5.70    1.70
   4   3 -12    3.80    2.00
   4   3 -12    2.40    1.70
  -3  -3  12    0.90    1.20
  -3  -3  12   -0.80    1.10
  -3  -3  12    0.70    1.20
   3   3 -12    1.20    1.60
   3   3 -12    0.20    0.60
   3   3 -12    2.00    1.70
  -2  -3  12   29.90    3.30
  -2  -3  12   28.00    2.90
  -2  -3  12   31.00    3.00
   2   3 -12   26.20    3.30
   2   3 -12   30.30    2.20
   2   3 -12   31.60    3.60
  -1  -3  12   -0.60    1.00
  -1  -3  12    1.00    1.10
  -1  -3  12    0.00    1.00
   1   3 -12    1.80    1.30
   1   3 -12   -1.10    1.30
   1   3 -12    0.30    1.50
   0  -3  12   19.60    2.40
   0  -3  12   16.60    2.20
   0  -3  12   23.60    2.70
   0   3 -12   16.20    2.60
   0   3 -12   19.10    2.80
   0   3 -12   19.10    3.10
   1  -3  12    1.20    0.90
   1  -3  12    1.30    1.10
   1  -3  12    1.20    0.40
   1  -3  12    1.30    1.10
  -1   3 -12    3.80    1.70
  -1   3 -12    1.10    1.40
  -1   3 -12    1.30    1.50
   2  -3  12    0.90    1.00
   2  -3  12    1.00    1.10
   2  -3  12    0.40    0.90
  -2   3 -12   -0.10    1.20
  -2   3 -12   -0.30    0.90
  -2   3 -12   -0.20    1.40
   3  -3  12    4.70    1.30
   3  -3  12    1.60    1.10
   3  -3  12    0.20    1.30
  -3   3 -12    4.70    1.60
  -3   3 -12    3.80    1.30
  -3   3 -12    3.50    1.60
   4  -3  12    1.80    1.30
   4  -3  12   -0.20    1.10
   4  -3  12    2.30    0.80
  -4   3 -12    5.90    1.90
  -4   3 -12    1.70    1.80
  -4   3 -12    3.40    1.50
   5  -3  12    3.70    1.40
   5  -3  12    0.80    1.30
  -5   3 -12    5.10    1.70
  -5   3 -12    1.30    1.50
  -5   3 -12    1.20    1.70
   6  -3  12   -0.30    1.30
  -7  -3  11    0.50    1.40
  -7  -3  11   -1.40    1.30
  -7  -3  11   -0.90    1.40
   7   3 -11    1.10    1.60
   7   3 -11    0.90    1.60
  -6  -3  11   -1.00    1.90
  -6  -3  11    1.50    1.60
  -6  -3  11   -0.10    1.30
   6   3 -11   -0.30    1.50
  -5  -3  11   15.50    2.30
  -5  -3  11   12.80    2.30
  -5  -3  11   10.60    2.50
   5   3 -11   15.50    2.80
   5   3 -11   17.40    2.60
  -4  -3  11   14.30    2.40
  -4  -3  11   10.10    2.30
   4   3 -11   10.90    2.20
   4   3 -11   15.00    2.80
  -3  -3  11   -0.70    1.00
  -3  -3  11    0.90    1.00
  -3  -3  11   -1.00    0.90
   3   3 -11    1.20    0.60
   3   3 -11   -0.50    1.30
   3   3 -11    0.20    1.20
  -2  -3  11    6.60    1.60
  -2  -3  11    4.00    1.20
  -2  -3  11    9.40    1.90
   2   3 -11    2.60    1.30
   2   3 -11    4.60    1.60
   2   3 -11    5.20    1.00
  -1  -3  11    2.20    1.00
  -1  -3  11    1.70    1.60
  -1  -3  11    3.20    1.10
   1   3 -11    2.30    1.30
   1   3 -11    2.30    1.30
   1   3 -11    2.50    1.50
   0  -3  11    4.90    1.20
   0  -3  11    5.30    1.30
   0  -3  11    3.20    1.10
   0   3 -11    4.80    1.60
   0   3 -11    4.30    1.60
   0   3 -11    5.00    1.70
   1  -3  11    4.30    1.20
   1  -3  11    7.50    1.50
   1  -3  11    4.10    0.50
   1  -3  11    4.40    1.20
  -1   3 -11    3.50    1.40
  -1   3 -11    6.00    1.80
  -1   3 -11    3.20    1.40
   2  -3  11    9.60    1.50
   2  -3  11   10.20    1.80
   2  -3  11    9.60    1.80
  -2   3 -11   13.80    2.30
  -2   3 -11    8.90    1.90
  -2   3 -11    9.00    1.90
   3  -3  11   47.10    3.20
   3  -3  11   52.89    4.00
   3  -3  11   37.50    2.60
  -3   3 -11   41.90    3.70
  -3   3 -11   48.20    3.50
  -3   3 -11   49.70    3.80
   4  -3  11    9.10    1.70
   4  -3  11    9.40    1.60
   4  -3  11    8.10    1.20
  -4   3 -11   13.50    2.30
  -4   3 -11   10.50    2.00
  -4   3 -11    9.50    1.90
   5  -3  11    1.20    1.10
   5  -3  11    0.70    0.70
   5  -3  11   -0.30    0.90
  -5   3 -11   -1.10    1.20
  -5   3 -11   -1.70    2.00
  -5   3 -11    0.90    1.80
   6  -3  11   -0.80    1.00
   6  -3  11    2.40    1.20
  -6   3 -11    2.50    1.80
  -6   3 -11    1.70    1.30
  -6   3 -11    0.20    1.20
   7  -3  11    6.90    1.70
  -8  -3  10   -1.40    1.60
   8   3 -10    2.30    1.90
   8   3 -10   -0.20    1.70
  -7  -3  10    0.20    1.20
  -7  -3  10    0.60    2.20
  -7  -3  10   -0.10    1.30
   7   3 -10   -0.10    1.50
  -6  -3  10    2.30    1.30
  -6  -3  10    0.90    1.30
  -6  -3  10    1.20    1.40
   6   3 -10   -1.20    1.20
   6   3 -10   -0.50    1.20
  -5  -3  10   30.20    2.90
  -5  -3  10   32.70    3.20
   5   3 -10   31.50    3.30
  -4  -3  10    1.50    1.10
  -4  -3  10    2.20    1.00
  -4  -3  10    1.30    1.20
   4   3 -10    1.50    1.10
   4   3 -10    4.00    1.60
  -3  -3  10    1.20    0.90
  -3  -3  10   -0.10    1.00
  -3  -3  10    1.40    1.30
   3   3 -10    1.00    1.10
   3   3 -10   -0.70    1.00
   3   3 -10    0.20    0.50
  -2  -3  10   12.00    1.90
  -2  -3  10    9.60    1.80
  -2  -3  10   12.30    2.10
   2   3 -10   11.00    1.40
   2   3 -10   15.20    2.30
   2   3 -10   13.40    2.40
  -1  -3  10    9.70    1.70
  -1  -3  10   13.80    2.20
   1   3 -10   13.20    2.40
   1   3 -10    8.70    1.90
   1   3 -10   17.10    3.40
   0  -3  10    5.70    1.50
   0  -3  10    4.30    1.10
   0  -3  10    3.80    1.10
   0   3 -10    6.50    1.00
   0   3 -10    6.20    1.60
   0   3 -10    5.90    1.70
   0   3 -10    4.70    1.40
   1  -3  10    2.70    1.00
   1  -3  10    1.10    0.70
   1  -3  10    0.70    0.80
   1  -3  10    2.10    0.40
  -1   3 -10    2.00    1.10
  -1   3 -10    1.50    1.00
  -1   3 -10    0.60    0.60
  -1   3 -10    2.40    1.30
   2  -3  10   92.79    5.00
   2  -3  10   79.29    4.50
  -2   3 -10   90.19    5.20
  -2   3 -10   95.09    5.30
  -2   3 -10   82.69    4.90
   3  -3  10    6.50    1.20
   3  -3  10    4.60    1.20
   3  -3  10    5.40    1.00
  -3   3 -10    8.80    1.80
  -3   3 -10    4.10    1.30
  -3   3 -10    5.50    1.50
   4  -3  10    0.50    0.60
   4  -3  10    1.40    1.00
   4  -3  10    0.70    0.70
  -4   3 -10   -0.40    0.70
  -4   3 -10   -0.40    1.20
  -4   3 -10    0.10    0.90
   5  -3  10    8.50    1.40
   5  -3  10   10.40    1.80
   5  -3  10   12.40    1.10
   5  -3  10   13.20    1.20
  -5   3 -10   12.90    2.00
  -5   3 -10   10.00    1.60
  -5   3 -10   10.80    1.70
   6  -3  10    0.70    0.60
   6  -3  10   -0.10    0.90
   6  -3  10    0.40    0.90
  -6   3 -10    0.40    1.30
  -6   3 -10   -0.20    0.90
  -6   3 -10   -1.00    1.00
   7  -3  10    0.80    0.90
   7  -3  10    0.30    0.90
   7  -3  10   -0.40    1.00
  -7   3 -10   -1.10    1.10
  -7   3 -10   -0.70    0.90
  -7   3 -10    0.10    1.50
   9   3  -9    1.40    1.80
  -8  -3   9    5.80    1.80
  -8  -3   9    5.80    1.70
  -8  -3   9    7.20    1.70
   8   3  -9    7.00    2.00
   8   3  -9    3.60    2.10
  -7  -3   9    8.80    1.80
  -7  -3   9    7.90    1.70
  -7  -3   9    6.60    1.70
   7   3  -9    7.40    1.90
   7   3  -9    6.70    1.70
  -6  -3   9    1.00    1.20
  -6  -3   9    2.10    1.20
  -6  -3   9    0.90    1.10
   6   3  -9    0.00    1.00
   6   3  -9   -0.60    1.00
  -5  -3   9    5.40    1.40
  -5  -3   9    7.50    1.50
  -5  -3   9    5.50    1.50
   5   3  -9    4.90    1.50
   5   3  -9    4.90    1.60
  -4  -3   9    1.30    0.80
  -4  -3   9    1.00    1.60
  -4  -3   9    0.40    1.10
   4   3  -9    0.30    1.00
   4   3  -9   -0.40    0.40
   4   3  -9   -0.40    0.90
  -3  -3   9   56.59    4.00
  -3  -3   9   56.99    3.60
  -3  -3   9   53.49    3.90
   3   3  -9   62.49    4.20
   3   3  -9   53.89    2.90
   3   3  -9   62.99    4.40
  -2  -3   9    6.70    1.50
  -2  -3   9   10.50    1.70
  -2  -3   9    9.50    1.80
   2   3  -9    9.30    1.30
   2   3  -9   10.40    2.00
   2   3  -9    9.70    1.70
  -1  -3   9    3.80    1.20
  -1  -3   9    4.20    1.00
  -1  -3   9    2.60    1.00
   1   3  -9    3.60    1.20
   1   3  -9    5.00    1.40
   1   3  -9    2.30    0.70
   1   3  -9    3.40    1.00
   0  -3   9   55.09    3.50
   0  -3   9   52.19    3.10
   0   3  -9   51.59    3.60
   0   3  -9   49.20    3.50
   0   3  -9   51.99    2.70
   0   3  -9   53.39    3.50
   1  -3   9   27.50    2.40
   1  -3   9   30.60    1.40
   1  -3   9   27.70    2.10
   1  -3   9   26.90    2.10
  -1   3  -9   28.20    2.50
  -1   3  -9   28.20    1.70
  -1   3  -9   32.40    2.70
  -1   3  -9   26.50    2.60
   2  -3   9   45.10    2.80
   2  -3   9   46.70    3.10
   2  -3   9   44.10    2.70
  -2   3  -9   48.80    3.10
  -2   3  -9   45.10    3.30
  -2   3  -9   39.40    3.10
  -2   3  -9   45.40    2.60
   3  -3   9    1.90    0.60
   3  -3   9    1.00    0.80
   3  -3   9    1.00    0.70
  -3   3  -9    1.90    1.10
  -3   3  -9    0.50    1.50
  -3   3  -9    0.50    0.70
   4  -3   9    9.70    1.00
   4  -3   9    8.50    1.40
  -4   3  -9    8.90    1.70
  -4   3  -9    7.80    1.30
  -4   3  -9   10.90    1.60
   5  -3   9   12.80    1.10
   5  -3   9   12.10    1.70
   5  -3   9    9.50    1.00
   5  -3   9    7.60    1.20
  -5   3  -9   12.10    2.00
  -5   3  -9   10.30    1.60
  -5   3  -9    9.80    1.50
   6  -3   9   35.20    2.50
   6  -3   9   35.40    1.90
   6  -3   9   35.10    2.70
   6  -3   9   36.50    2.00
   6  -3   9   38.10    2.60
  -6   3  -9   34.20    3.10
  -6   3  -9   33.80    2.70
  -6   3  -9   38.80    2.90
   7  -3   9    0.40    0.80
   7  -3   9    1.40    0.90
   7  -3   9   -0.10    0.50
   7  -3   9    0.70    0.80
  -7   3  -9   -0.10    1.00
  -7   3  -9    0.00    1.40
  -7   3  -9    1.30    2.30
   8  -3   9   11.40    1.70
   8  -3   9    9.50    1.60
   8  -3   9   11.10    2.00
  -8   3  -9    9.90    1.70
  -8   3  -9   10.50    2.40
  -8   3  -9    6.00    1.30
  -9  -3   8   12.00    2.40
  -9  -3   8   16.80    2.40
  -9  -3   8   18.80    2.90
   9   3  -8   11.70    2.10
   9   3  -8   17.20    2.50
  -8  -3   8   14.80    2.50
  -8  -3   8   19.10    3.70
  -8  -3   8   16.00    2.60
   8   3  -8   16.40    2.50
   8   3  -8   19.90    2.50
  -7  -3   8    9.90    1.90
  -7  -3   8   12.70    2.20
  -7  -3   8   14.20    2.50
   7   3  -8   13.20    2.30
   7   3  -8   10.20    1.90
  -6  -3   8    2.60    1.10
  -6  -3   8    3.90    1.30
  -6  -3   8    0.90    1.10
   6   3  -8    2.30    1.20
   6   3  -8    3.90    1.40
  -5  -3   8    2.20    1.10
  -5  -3   8    3.60    1.20
  -5  -3   8    3.30    1.40
   5   3  -8    2.30    1.30
   5   3  -8    3.70    1.20
  -4  -3   8   12.50    1.80
  -4  -3   8   15.10    2.40
  -4  -3   8   11.20    2.00
   4   3  -8   10.90    2.00
   4   3  -8   11.00    1.90
  -3  -3   8    9.50    1.50
  -3  -3   8    4.90    1.30
  -3  -3   8    9.80    1.80
   3   3  -8    7.40    1.40
   3   3  -8    5.90    0.90
   3   3  -8    6.90    1.60
  -2  -3   8    0.00    0.60
  -2  -3   8    0.30    0.70
  -2  -3   8   -0.80    0.50
   2   3  -8    0.50    0.60
   2   3  -8    0.60    0.60
   2   3  -8    0.40    0.40
   2   3  -8    0.50    0.50
  -1  -3   8   13.10    1.90
  -1  -3   8   16.90    1.80
  -1  -3   8   16.70    1.60
   1   3  -8   18.50    1.60
   1   3  -8   17.80    2.20
   1   3  -8   15.70    1.40
   1   3  -8   18.50    1.80
   0  -3   8   78.29    4.20
   0  -3   8   83.29    4.40
   0  -3   8   84.79    4.10
   0   3  -8   79.29    3.70
   0   3  -8   87.19    4.70
   0   3  -8   82.39    4.50
   0   3  -8   78.49    3.90
   0   3  -8   80.19    4.40
   0   3  -8   77.09    3.80
   1  -3   8   57.49    3.20
   1  -3   8   61.39    3.50
   1  -3   8   58.89    2.40
   1  -3   8   55.39    3.20
  -1   3  -8   60.59    3.70
  -1   3  -8   57.29    3.50
  -1   3  -8   61.29    3.50
  -1   3  -8   56.29    2.80
  -1   3  -8   61.79    2.80
  -1   3  -8   58.09    3.00
   2  -3   8    7.10    1.10
   2  -3   8    7.30    1.00
   2  -3   8    8.50    1.40
  -2   3  -8    5.80    1.20
  -2   3  -8    4.90    1.20
  -2   3  -8    7.60    0.90
  -2   3  -8    7.00    1.20
  -2   3  -8    6.60    1.00
   3  -3   8    0.10    0.50
   3  -3   8    0.70    0.50
   3  -3   8    1.30    0.60
  -3   3  -8    0.50    0.80
  -3   3  -8    1.80    0.60
  -3   3  -8    0.30    0.40
  -3   3  -8    0.50    0.70
   4  -3   8  224.58    8.90
   4  -3   8  221.68    9.60
   4  -3   8  221.18    9.30
  -4   3  -8  227.58    9.70
  -4   3  -8  233.28   10.50
  -4   3  -8  243.28   10.00
   5  -3   8    0.40    0.60
   5  -3   8    0.90    0.50
   5  -3   8    0.40    0.60
   5  -3   8    0.10    0.50
   5  -3   8    0.70    0.40
  -5   3  -8    0.40    0.60
  -5   3  -8    0.10    0.50
  -5   3  -8    0.30    0.80
   6  -3   8    0.50    0.50
   6  -3   8    0.40    0.60
   6  -3   8   -0.40    0.50
   6  -3   8   -0.40    0.50
  -6   3  -8    0.10    0.60
  -6   3  -8   -0.60    0.90
  -6   3  -8    0.80    0.80
   7  -3   8    3.60    0.90
   7  -3   8    5.00    0.80
   7  -3   8    2.50    0.80
   7  -3   8    2.90    0.90
  -7   3  -8    3.10    1.20
  -7   3  -8    3.80    1.20
  -7   3  -8    5.10    1.30
   8  -3   8    1.00    0.60
   8  -3   8    0.30    0.80
   8  -3   8    0.30    0.80
   8  -3   8    0.80    0.70
  -8   3  -8    1.20    1.30
  -8   3  -8   -0.20    1.10
   9  -3   8    2.20    1.00
   9  -3   8    6.00    1.30
  -9  -3   7    8.10    2.10
  -9  -3   7   10.80    2.00
  -9  -3   7   17.40    2.70
  -9  -3   7   12.70    2.20
   9   3  -7   12.00    2.10
   9   3  -7   10.10    1.90
  -8  -3   7    5.20    1.60
  -8  -3   7    3.80    1.30
  -8  -3   7    5.00    1.40
  -8  -3   7    5.00    1.40
   8   3  -7    2.70    1.10
   8   3  -7    2.10    1.20
  -7  -3   7    7.80    1.60
  -7  -3   7    9.00    2.00
  -7  -3   7    9.30    1.90
   7   3  -7    9.70    1.70
   7   3  -7    5.70    1.70
  -6  -3   7    1.60    0.90
  -6  -3   7    1.50    1.00
  -6  -3   7    1.30    1.10
   6   3  -7    2.60    1.10
   6   3  -7    2.20    1.10
  -5  -3   7   31.40    2.80
  -5  -3   7   27.40    2.40
  -5  -3   7   29.60    2.70
   5   3  -7   29.10    2.70
  -4  -3   7    0.10    0.60
  -4  -3   7    0.30    0.60
  -4  -3   7    1.20    0.80
   4   3  -7    0.90    0.90
   4   3  -7    0.20    0.80
  -3  -3   7    5.10    1.20
  -3  -3   7    8.40    1.60
  -3  -3   7    4.80    1.20
  -3  -3   7    7.00    1.20
  -3  -3   7    6.20    1.20
   3   3  -7    5.30    1.20
   3   3  -7    8.60    1.60
   3   3  -7    4.20    0.70
  -2  -3   7    1.00    0.60
  -2  -3   7    0.30    0.60
  -2  -3   7    0.90    0.80
  -2  -3   7    0.60    0.60
  -2  -3   7    0.60    0.50
  -2  -3   7    0.00    0.60
   2   3  -7    0.50    0.50
   2   3  -7    0.80    0.70
   2   3  -7    0.30    0.50
   2   3  -7    1.10    0.40
   2   3  -7    0.10    0.50
   2   3  -7    0.70    0.50
  -1  -3   7   12.50    1.30
  -1  -3   7   13.40    1.40
  -1  -3   7   14.50    1.30
  -1  -3   7   13.20    1.30
  -1  -3   7   12.40    1.40
  -1  -3   7   12.80    1.70
   1   3  -7   12.70    1.70
   1   3  -7   14.10    1.10
   1   3  -7   13.40    1.90
   1   3  -7   12.30    1.30
   1   3  -7    9.20    1.40
   1   3  -7   14.40    1.20
   0  -3   7  118.79    5.50
   0  -3   7  119.29    5.40
   0  -3   7  118.19    5.30
   0  -3   7  118.69    5.20
   0  -3   7  118.09    5.40
   0  -3   7  122.49    5.60
   0   3  -7  116.59    5.10
   0   3  -7  116.39    5.00
   0   3  -7  119.99    5.80
   0   3  -7  125.39    5.70
   0   3  -7  119.99    5.80
   0   3  -7  124.09    5.10
   1  -3   7    9.50    0.60
   1  -3   7   10.10    1.00
   1  -3   7    8.90    1.00
   1  -3   7    8.70    1.00
   1  -3   7   10.00    1.30
   1  -3   7   10.20    1.10
   1  -3   7    7.70    1.10
  -1   3  -7    9.90    0.80
  -1   3  -7   10.50    1.40
  -1   3  -7    7.80    0.90
  -1   3  -7   11.00    1.60
  -1   3  -7    7.90    1.30
  -1   3  -7    8.00    0.80
   2  -3   7   22.60    1.70
   2  -3   7   22.90    1.80
   2  -3   7   21.50    1.80
   2  -3   7   25.90    1.60
   2  -3   7   23.40    1.50
  -2   3  -7   25.40    1.60
  -2   3  -7   23.60    1.90
  -2   3  -7   27.70    1.90
  -2   3  -7   23.30    1.40
  -2   3  -7   22.10    1.80
   3  -3   7   39.80    2.00
   3  -3   7   36.30    2.40
   3  -3   7   41.70    2.30
  -3   3  -7   38.30    2.00
  -3   3  -7   41.90    2.70
  -3   3  -7   38.60    2.20
  -3   3  -7   37.80    2.40
  -3   3  -7   38.00    2.50
   4  -3   7  130.49    6.00
   4  -3   7  137.59    5.80
   4  -3   7  136.59    5.50
   4  -3   7  136.99    5.70
  -4   3  -7  136.79    5.90
  -4   3  -7  133.39    6.30
  -4   3  -7  132.49    6.10
  -4   3  -7  133.69    6.00
  -4   3  -7  126.69    5.90
   5  -3   7   19.60    1.40
   5  -3   7   19.90    1.60
   5  -3   7   20.10    1.70
   5  -3   7   19.20    1.50
   5  -3   7   19.60    1.30
  -5   3  -7   20.30    1.80
  -5   3  -7   20.60    2.00
  -5   3  -7   19.50    2.10
   6  -3   7    1.20    0.60
   6  -3   7    1.20    0.90
   6  -3   7    0.70    0.60
   6  -3   7   -0.10    0.50
   6  -3   7    0.30    0.30
  -6   3  -7   -0.10    0.80
  -6   3  -7    2.00    0.70
  -6   3  -7    1.10    0.60
   7  -3   7   40.30    2.50
   7  -3   7   43.90    2.60
   7  -3   7   44.20    2.60
   7  -3   7   41.70    2.20
  -7   3  -7   43.70    3.00
  -7   3  -7   42.20    2.80
  -7   3  -7   37.60    3.00
   8  -3   7   33.40    2.50
   8  -3   7   30.10    2.20
   8  -3   7   34.20    2.00
   8  -3   7   32.50    2.30
  -8   3  -7   28.70    2.60
  -8   3  -7   31.40    2.50
  -8   3  -7   33.40    2.90
   9  -3   7    1.30    0.90
   9  -3   7   -0.90    0.80
   9  -3   7    0.60    0.70
  -9   3  -7    0.00    1.20
  -9   3  -7    0.70    0.80
  -9   3  -7   -0.40    1.00
 -10  -3   6    1.70    2.20
 -10  -3   6   -0.50    1.20
 -10  -3   6    2.00    1.80
  10   3  -6    1.70    1.20
  10   3  -6    0.70    1.60
  10   3  -6    0.20    1.40
  -9  -3   6    0.90    1.30
  -9  -3   6   -0.20    1.40
  -9  -3   6   -1.00    1.00
  -9  -3   6    2.90    1.40
   9   3  -6    1.00    1.30
   9   3  -6    0.30    1.00
   9   3  -6    0.80    1.10
  -8  -3   6    9.10    1.80
  -8  -3   6   10.70    2.10
  -8  -3   6    7.50    1.60
   8   3  -6    7.80    1.60
   8   3  -6    9.90    1.70
  -7  -3   6    1.40    0.80
  -7  -3   6    2.90    1.20
  -7  -3   6    1.30    1.10
  -7  -3   6    1.70    1.00
   7   3  -6    1.30    1.10
   7   3  -6    0.50    0.90
  -6  -3   6   43.80    2.60
  -6  -3   6   41.30    3.10
  -6  -3   6   48.90    3.50
  -6  -3   6   49.10    5.00
   6   3  -6   49.40    3.50
   6   3  -6   41.20    3.00
  -5  -3   6    1.50    0.80
  -5  -3   6    0.60    0.70
  -5  -3   6    1.30    0.80
   5   3  -6    0.60    0.80
   5   3  -6    0.40    0.70
  -4  -3   6    2.00    0.80
  -4  -3   6    3.30    1.10
  -4  -3   6    4.30    1.20
  -4  -3   6    3.60    0.90
  -4  -3   6    3.20    1.00
   4   3  -6    2.10    0.80
   4   3  -6    4.00    0.70
   4   3  -6    2.00    0.90
  -3  -3   6   31.00    2.40
  -3  -3   6   25.50    2.10
  -3  -3   6   24.10    2.20
  -3  -3   6   29.50    2.00
  -3  -3   6   29.70    2.30
   3   3  -6   30.60    1.90
   3   3  -6   29.80    2.10
   3   3  -6   26.30    2.10
   3   3  -6   30.80    2.20
   3   3  -6   28.70    2.40
   3   3  -6   29.10    1.70
  -2  -3   6   33.20    2.20
  -2  -3   6   37.10    2.30
  -2  -3   6   34.30    2.50
  -2  -3   6   38.00    2.50
  -2  -3   6   33.50    2.40
  -2  -3   6   36.90    2.30
   2   3  -6   35.90    2.40
   2   3  -6   38.00    2.10
   2   3  -6   36.90    2.20
   2   3  -6   35.20    2.00
   2   3  -6   36.80    2.60
  -1  -3   6   -0.20    0.30
  -1  -3   6    0.30    0.40
  -1  -3   6    0.80    0.50
  -1  -3   6    0.50    0.50
  -1  -3   6    0.10    0.40
  -1  -3   6   -0.20    0.40
   1   3  -6   -0.40    0.40
   1   3  -6   -0.10    0.30
   1   3  -6    0.10    0.40
   1   3  -6    0.40    0.30
   1   3  -6   -0.10    0.30
   1   3  -6    0.10    0.50
   0  -3   6   36.80    2.20
   0  -3   6   35.40    2.50
   0  -3   6   39.90    2.30
   0  -3   6   40.50    2.20
   0  -3   6   37.60    2.10
   0   3  -6   39.10    2.10
   0   3  -6   38.30    2.40
   0   3  -6   38.50    2.40
   0   3  -6   38.20    2.00
   0   3  -6   39.00    2.50
   0   3  -6   36.80    2.00
   1  -3   6   81.19    3.70
   1  -3   6   83.29    3.30
   1  -3   6   75.29    3.50
   1  -3   6   82.79    3.60
   1  -3   6   73.49    4.10
   1  -3   6   77.39    3.70
  -1   3  -6   78.19    3.60
  -1   3  -6   82.59    3.90
  -1   3  -6   81.89    4.00
  -1   3  -6   84.89    3.40
  -1   3  -6   76.99    3.40
  -1   3  -6   76.69    4.10
   2  -3   6  104.49    4.70
   2  -3   6  109.59    4.80
   2  -3   6  104.29    4.70
   2  -3   6  106.59    4.60
   2  -3   6  101.59    4.50
   2  -3   6  103.89    3.90
   2  -3   6  106.69    4.50
  -2   3  -6  108.19    5.00
  -2   3  -6  105.39    4.30
  -2   3  -6  107.69    4.80
  -2   3  -6  107.49    4.60
  -2   3  -6  108.89    4.90
  -2   3  -6  106.49    4.40
   3  -3   6    0.60    0.30
   3  -3   6    0.00    0.40
   3  -3   6   -0.10    0.40
   3  -3   6    1.20    0.50
   3  -3   6    0.80    0.40
  -3   3  -6   -0.10    0.30
  -3   3  -6    0.80    0.50
  -3   3  -6    0.20    0.30
  -3   3  -6   -0.10    0.40
  -3   3  -6   -0.10    0.50
   4  -3   6   44.70    2.40
   4  -3   6   46.30    2.30
   4  -3   6   45.70    2.60
   4  -3   6   46.90    2.20
  -4   3  -6   46.50    2.60
  -4   3  -6   43.70    2.80
  -4   3  -6   46.80    2.70
  -4   3  -6   45.70    2.80
  -4   3  -6   43.70    2.50
   5  -3   6   30.30    1.80
   5  -3   6   29.20    1.80
   5  -3   6   33.10    1.70
   5  -3   6   30.40    1.90
   5  -3   6   27.40    2.00
  -5   3  -6   33.90    2.20
  -5   3  -6   32.70    2.30
  -5   3  -6   31.40    2.10
  -5   3  -6   28.60    2.10
   6  -3   6   38.50    2.30
   6  -3   6   41.00    2.30
   6  -3   6   39.80    2.30
   6  -3   6   40.20    2.50
  -6   3  -6   45.00    2.80
  -6   3  -6   42.70    2.80
  -6   3  -6   40.00    2.70
   7  -3   6    4.60    0.90
   7  -3   6    2.70    0.70
  -7   3  -6    5.60    1.10
  -7   3  -6    5.30    1.10
  -7   3  -6    3.80    1.10
   8  -3   6    0.50    1.10
   8  -3   6    1.10    0.60
   8  -3   6    1.20    0.70
   8  -3   6    0.30    0.70
  -8   3  -6    1.30    0.80
  -8   3  -6    1.10    0.90
  -8   3  -6    1.20    0.80
  -8   3  -6    0.90    0.30
   9  -3   6    2.70    0.90
   9  -3   6    5.00    1.10
   9  -3   6    2.40    0.90
  -9   3  -6    3.20    1.00
  -9   3  -6    3.50    1.50
  -9   3  -6    3.80    1.20
  10  -3   6    2.40    1.00
 -10  -3   5    1.00    1.50
 -10  -3   5    0.70    1.30
 -10  -3   5    1.40    1.70
 -10  -3   5    2.60    1.50
  10   3  -5    2.20    1.30
  10   3  -5    2.00    1.00
  10   3  -5    0.80    1.40
  -9  -3   5    2.20    1.10
  -9  -3   5    3.50    1.30
  -9  -3   5    3.30    1.40
  -9  -3   5    0.90    1.30
   9   3  -5    2.70    1.40
   9   3  -5    0.70    1.10
   9   3  -5    1.70    1.00
  -8  -3   5   29.50    2.60
  -8  -3   5   34.00    2.80
  -8  -3   5   36.10    3.20
  -8  -3   5   32.90    3.10
   8   3  -5   28.50    2.80
   8   3  -5   31.50    2.50
  -7  -3   5   -0.20    0.80
  -7  -3   5    0.60    0.70
  -7  -3   5   -0.30    0.80
  -7  -3   5    1.10    0.70
   7   3  -5   -0.80    0.70
   7   3  -5    0.60    0.70
  -6  -3   5   19.10    2.00
  -6  -3   5   15.90    2.20
  -6  -3   5   18.10    1.70
  -6  -3   5   17.20    1.50
   6   3  -5   18.10    1.80
   6   3  -5   15.50    2.20
  -5  -3   5    9.70    1.80
  -5  -3   5    8.20    1.30
  -5  -3   5   11.50    1.60
  -5  -3   5   12.60    1.90
  -5  -3   5   11.00    1.10
   5   3  -5    9.50    1.60
   5   3  -5    9.50    1.50
  -4  -3   5   19.70    1.60
  -4  -3   5   15.70    2.00
  -4  -3   5   19.60    1.80
  -4  -3   5   17.10    1.30
  -4  -3   5   16.90    1.80
  -4  -3   5   19.20    1.90
  -4  -3   5   18.80    1.80
   4   3  -5   15.70    1.30
   4   3  -5   15.20    1.70
   4   3  -5   15.60    1.60
   4   3  -5   17.10    1.50
   4   3  -5   18.40    1.70
   4   3  -5   17.10    1.70
  -3  -3   5   77.19    3.60
  -3  -3   5   69.29    3.80
  -3  -3   5   69.99    3.70
  -3  -3   5   63.39    3.90
  -3  -3   5   71.69    3.90
   3   3  -5   70.39    3.90
   3   3  -5   66.09    3.30
   3   3  -5   73.69    3.70
   3   3  -5   75.29    3.30
   3   3  -5   65.19    3.80
  -2  -3   5    6.10    0.90
  -2  -3   5    6.40    1.00
  -2  -3   5    5.10    1.10
  -2  -3   5    6.80    0.90
  -2  -3   5    9.30    1.20
   2   3  -5    6.30    0.90
   2   3  -5    9.70    1.30
   2   3  -5    6.70    0.90
   2   3  -5    8.20    1.00
  -1  -3   5    2.00    0.60
  -1  -3   5    4.00    0.70
  -1  -3   5    2.10    0.60
  -1  -3   5    5.00    0.90
  -1  -3   5    2.80    0.60
  -1  -3   5    4.00    0.70
   1   3  -5    1.80    0.60
   1   3  -5    4.40    1.00
   1   3  -5    4.70    0.70
   1   3  -5    3.30    0.60
   1   3  -5    3.70    0.80
   1   3  -5    3.70    0.80
   0  -3   5   27.60    1.60
   0  -3   5   24.50    1.60
   0  -3   5   23.50    1.50
   0  -3   5   24.10    1.50
   0  -3   5   26.20    1.70
   0  -3   5   23.60    1.50
   0   3  -5   28.70    1.80
   0   3  -5   23.90    1.80
   0   3  -5   23.90    1.50
   0   3  -5   27.60    1.50
   0   3  -5   25.20    1.40
   0   3  -5   27.80    1.70
   1  -3   5  716.73   27.90
   1  -3   5  747.43   28.00
   1  -3   5  765.92   27.40
   1  -3   5  749.73   27.90
   1  -3   5  785.72   27.80
   1  -3   5  757.92   27.80
   1  -3   5  744.63   28.10
  -1   3  -5  781.42   27.70
  -1   3  -5  760.52   28.40
  -1   3  -5  753.62   27.90
  -1   3  -5  765.42   28.20
  -1   3  -5  751.22   27.60
  -1   3  -5  771.12   27.70
  -1   3  -5  784.22   28.20
   2  -3   5   16.40    1.10
   2  -3   5   14.20    1.10
   2  -3   5   15.20    1.20
   2  -3   5   14.90    1.20
   2  -3   5   14.10    1.00
   2  -3   5   16.40    1.00
   2  -3   5   14.90    0.70
  -2   3  -5   12.60    1.20
  -2   3  -5   13.80    1.00
  -2   3  -5   14.60    1.00
  -2   3  -5   14.60    1.40
  -2   3  -5   15.00    0.90
  -2   3  -5   15.90    1.20
   3  -3   5    2.60    0.50
   3  -3   5    3.60    0.50
   3  -3   5    4.60    1.10
   3  -3   5    3.30    0.50
   3  -3   5    3.30    0.80
   3  -3   5    2.70    0.60
  -3   3  -5    2.40    0.60
  -3   3  -5    2.20    0.60
  -3   3  -5    4.70    0.60
  -3   3  -5    1.60    0.50
  -3   3  -5    3.70    0.70
   4  -3   5  225.98    8.80
   4  -3   5  226.38    9.40
   4  -3   5  235.08    8.90
   4  -3   5  210.68    9.00
   4  -3   5  229.58    9.10
   4  -3   5  223.68    9.40
  -4   3  -5  230.18    9.20
  -4   3  -5  245.48    9.10
  -4   3  -5  219.78    8.20
  -4   3  -5  233.08    9.30
  -4   3  -5  225.18    9.00
  -4   3  -5  221.68    8.90
   5  -3   5   36.40    1.90
   5  -3   5   34.10    2.00
   5  -3   5   33.30    2.10
   5  -3   5   33.60    2.00
  -5   3  -5   37.60    2.40
  -5   3  -5   35.50    2.10
  -5   3  -5   38.90    2.30
  -5   3  -5   35.90    2.30
  -5   3  -5   34.70    2.20
  -5   3  -5   33.90    1.70
   6  -3   5  347.47   13.50
   6  -3   5  340.57   13.20
   6  -3   5  338.77   13.30
   6  -3   5  324.67   13.30
  -6   3  -5  365.26   13.80
  -6   3  -5  374.86   14.90
  -6   3  -5  351.46   13.90
  -6   3  -5  326.97   12.70
  -6   3  -5  347.57   13.50
   7  -3   5    6.50    1.10
   7  -3   5    4.80    0.90
   7  -3   5    5.70    1.00
   7  -3   5    5.90    1.10
  -7   3  -5    5.60    1.10
  -7   3  -5    6.20    1.10
  -7   3  -5    5.80    0.70
  -7   3  -5    6.00    1.20
  -7   3  -5    6.20    1.30
   8  -3   5    2.40    0.80
   8  -3   5    1.80    0.70
   8  -3   5    2.60    0.90
  -8   3  -5    1.40    0.50
  -8   3  -5    2.70    0.90
  -8   3  -5    1.50    1.00
  -8   3  -5    1.20    0.80
   9  -3   5  114.59    5.80
   9  -3   5  119.49    5.70
   9  -3   5  119.09    5.40
  -9   3  -5  116.19    4.90
  -9   3  -5  113.29    5.70
  -9   3  -5  119.49    6.10
  -9   3  -5  124.79    6.20
  10  -3   5    2.40    0.90
  10  -3   5    2.00    1.10
 -10   3  -5    4.40    1.40
 -10   3  -5    2.10    1.20
 -10   3  -5    2.90    1.40
 -10  -3   4    2.70    2.20
 -10  -3   4    5.80    1.70
 -10  -3   4    2.40    1.30
 -10  -3   4    0.80    1.10
  10   3  -4    1.10    1.30
  10   3  -4    6.30    1.80
  10   3  -4    2.00    1.00
  -9  -3   4   10.30    1.70
  -9  -3   4    7.30    2.00
  -9  -3   4    8.10    1.80
  -9  -3   4   10.00    1.80
   9   3  -4    9.30    1.70
   9   3  -4   10.10    1.80
   9   3  -4    9.00    1.40
  -8  -3   4   38.40    2.80
  -8  -3   4   32.10    3.00
  -8  -3   4   38.20    2.80
  -8  -3   4   32.90    3.20
   8   3  -4   33.90    2.50
   8   3  -4   38.00    3.00
   8   3  -4   39.90    3.10
  -7  -3   4   14.40    1.90
  -7  -3   4   17.00    2.00
   7   3  -4   12.60    1.80
   7   3  -4   16.20    1.60
  -6  -3   4   12.10    1.80
  -6  -3   4   17.20    1.90
  -6  -3   4   11.30    1.60
  -6  -3   4   12.30    1.80
  -6  -3   4   14.00    1.50
   6   3  -4   16.60    1.50
   6   3  -4   16.00    2.10
  -5  -3   4   11.20    1.40
  -5  -3   4   12.50    1.50
  -5  -3   4   10.80    1.60
  -5  -3   4   10.00    1.60
  -5  -3   4   10.10    1.60
  -5  -3   4   12.50    1.40
   5   3  -4   16.10    2.00
   5   3  -4   12.90    1.30
   5   3  -4    9.30    1.20
  -4  -3   4  125.79    5.40
  -4  -3   4  125.29    5.90
  -4  -3   4  118.39    6.20
  -4  -3   4  127.19    5.90
  -4  -3   4  116.29    6.00
  -4  -3   4  135.89    5.60
   4   3  -4  129.79    6.00
   4   3  -4  132.29    5.40
   4   3  -4  127.49    5.60
   4   3  -4  123.79    5.80
   4   3  -4  123.59    5.80
   4   3  -4  123.59    5.40
  -3  -3   4  114.79    5.10
  -3  -3   4   99.79    5.70
  -3  -3   4   98.29    5.40
  -3  -3   4  111.29    5.20
  -3  -3   4  109.19    4.80
  -3  -3   4  109.49    5.10
   3   3  -4  113.59    5.10
   3   3  -4  114.59    4.80
   3   3  -4  114.99    5.10
   3   3  -4  114.49    5.10
   3   3  -4  115.89    4.80
  -2  -3   4   26.30    1.80
  -2  -3   4   28.60    1.70
  -2  -3   4   29.40    2.00
  -2  -3   4   27.00    1.90
  -2  -3   4   28.10    1.90
  -2  -3   4   30.20    1.90
   2   3  -4   34.80    2.10
   2   3  -4   28.70    1.80
   2   3  -4   28.50    1.60
   2   3  -4   27.40    1.80
   2   3  -4   28.50    1.80
   2   3  -4   29.20    1.70
  -1  -3   4   58.09    2.80
  -1  -3   4   56.89    2.80
  -1  -3   4   60.49    2.90
  -1  -3   4   57.49    2.90
  -1  -3   4   57.39    2.70
   1   3  -4   60.59    2.90
   1   3  -4   55.79    2.70
   1   3  -4   56.69    2.70
   1   3  -4   56.19    2.90
   1   3  -4   56.99    2.60
   1   3  -4   56.29    3.10
   0  -3   4   67.69    3.10
   0  -3   4   71.89    3.10
   0  -3   4   70.09    3.20
   0  -3   4   71.19    3.10
   0  -3   4   71.79    3.30
   0  -3   4   72.09    3.10
   0   3  -4   70.99    3.00
   0   3  -4   69.79    3.30
   0   3  -4   69.69    3.10
   0   3  -4   72.09    3.50
   0   3  -4   66.69    2.90
   0   3  -4   71.49    3.30
   1  -3   4    9.60    0.80
   1  -3   4    8.90    0.70
   1  -3   4    9.90    0.80
   1  -3   4    8.90    0.80
   1  -3   4    9.90    0.50
   1  -3   4    9.30    0.70
  -1   3  -4   10.50    1.00
  -1   3  -4   10.40    0.70
  -1   3  -4   10.30    0.60
  -1   3  -4    9.50    0.80
  -1   3  -4   10.70    0.90
  -1   3  -4    9.70    0.90
   2  -3   4    0.30    0.20
   2  -3   4    0.70    0.30
   2  -3   4   -0.10    0.30
   2  -3   4   -0.10    0.10
   2  -3   4   -0.10    0.20
   2  -3   4    0.00    0.20
   2  -3   4    0.80    0.30
  -2   3  -4   -0.40    0.20
  -2   3  -4    0.10    0.20
  -2   3  -4    0.10    0.30
  -2   3  -4    0.10    0.20
  -2   3  -4    0.40    0.20
  -2   3  -4    0.20    0.30
   3  -3   4   21.30    1.30
   3  -3   4   21.70    1.50
   3  -3   4   21.30    1.40
   3  -3   4   22.50    1.40
   3  -3   4   22.40    1.60
   3  -3   4   22.70    1.30
  -3   3  -4   24.70    1.40
  -3   3  -4   22.60    1.40
  -3   3  -4   23.30    1.30
  -3   3  -4   25.50    1.40
  -3   3  -4   20.90    1.00
  -3   3  -4   22.20    1.80
  -3   3  -4   23.60    1.80
   4  -3   4    7.20    0.80
   4  -3   4    6.50    0.70
   4  -3   4    7.20    1.00
   4  -3   4    7.10    1.10
   4  -3   4    6.50    0.80
   4  -3   4    5.00    0.90
  -4   3  -4    7.70    0.90
  -4   3  -4    7.30    0.90
  -4   3  -4    8.10    1.10
  -4   3  -4    7.00    0.50
  -4   3  -4    7.10    1.00
  -4   3  -4    5.40    0.80
  -4   3  -4    7.80    0.90
   5  -3   4   40.40    2.10
   5  -3   4   38.40    2.10
   5  -3   4   38.40    2.40
   5  -3   4   39.20    2.20
   5  -3   4   38.50    2.70
   5  -3   4   40.30    2.20
  -5   3  -4   40.00    2.50
  -5   3  -4   37.40    2.20
  -5   3  -4   41.60    2.40
  -5   3  -4   39.80    2.40
  -5   3  -4   39.20    1.80
  -5   3  -4   41.80    2.30
   6  -3   4    3.00    0.70
   6  -3   4    2.60    0.60
   6  -3   4    2.10    0.60
   6  -3   4    3.10    0.70
  -6   3  -4    1.50    0.70
  -6   3  -4    2.40    0.70
  -6   3  -4    1.40    0.60
  -6   3  -4    3.90    0.80
   7  -3   4   55.39    3.10
   7  -3   4   58.79    2.90
   7  -3   4   55.69    3.10
   7  -3   4   54.09    3.00
  -7   3  -4   54.99    3.00
  -7   3  -4   54.99    3.30
  -7   3  -4   54.79    3.40
  -7   3  -4   52.89    3.00
   8  -3   4    2.30    0.70
  -8   3  -4    0.90    0.70
  -8   3  -4    0.80    0.80
  -8   3  -4    2.00    0.90
   9  -3   4   -0.90    0.60
   9  -3   4   -0.20    0.60
   9  -3   4    0.40    0.70
  -9   3  -4    0.50    1.00
  -9   3  -4   -0.50    0.70
  -9   3  -4   -0.50    0.70
  10  -3   4   13.60    1.90
  10  -3   4   12.20    2.00
  10  -3   4   13.90    1.70
 -10   3  -4    9.20    1.80
 -10   3  -4    9.90    1.70
 -10   3  -4    8.30    2.30
  11   3  -3    8.10    1.40
 -10  -3   3    0.30    1.30
 -10  -3   3    2.10    1.20
 -10  -3   3    1.50    1.40
  10   3  -3    0.40    0.80
  10   3  -3    1.00    1.30
  10   3  -3    1.20    1.10
  -9  -3   3   16.20    2.60
  -9  -3   3   14.70    2.20
  -9  -3   3   16.40    2.20
  -9  -3   3   17.70    2.30
   9   3  -3   24.40    4.10
   9   3  -3   20.20    2.50
   9   3  -3   21.10    1.80
  -8  -3   3   26.90    2.30
  -8  -3   3   21.80    2.20
  -8  -3   3   23.40    2.60
  -8  -3   3   28.60    2.80
   8   3  -3   26.80    2.00
   8   3  -3   22.40    2.40
   8   3  -3   24.90    2.30
  -7  -3   3    6.90    1.50
  -7  -3   3    8.00    1.30
  -7  -3   3    6.60    1.30
  -7  -3   3    8.30    1.50
  -7  -3   3    9.40    1.70
   7   3  -3    9.00    1.20
   7   3  -3    7.70    1.40
   7   3  -3    8.80    1.50
  -6  -3   3   -0.30    0.50
  -6  -3   3    0.30    0.50
  -6  -3   3    0.00    0.60
  -6  -3   3   -0.50    0.50
  -6  -3   3    0.70    0.70
   6   3  -3    0.30    0.50
   6   3  -3    0.40    0.60
   6   3  -3    0.60    0.50
  -5  -3   3  115.99    5.20
  -5  -3   3  110.79    5.60
  -5  -3   3  105.89    5.30
  -5  -3   3  119.59    5.60
  -5  -3   3  120.79    5.60
  -5  -3   3  111.49    5.20
   5   3  -3  121.69    5.50
   5   3  -3  111.59    5.50
   5   3  -3  113.59    5.10
   5   3  -3  112.89    5.50
   5   3  -3  110.19    5.00
  -4  -3   3  158.48    6.60
  -4  -3   3  161.78    6.90
  -4  -3   3  147.19    6.80
  -4  -3   3  145.29    6.90
  -4  -3   3  148.39    6.70
  -4  -3   3  165.18    6.60
   4   3  -3  155.28    6.50
   4   3  -3  162.18    6.50
   4   3  -3  153.68    6.40
   4   3  -3  163.48    6.90
   4   3  -3  156.78    6.80
   4   3  -3  149.59    6.80
  -3  -3   3  323.87   12.30
  -3  -3   3  316.37   12.20
  -3  -3   3  308.17   12.40
  -3  -3   3  285.67   12.50
  -3  -3   3  322.47   12.50
  -3  -3   3  329.27   12.20
   3   3  -3  310.17   12.50
   3   3  -3  324.67   12.20
   3   3  -3  323.27   12.40
   3   3  -3  326.77   12.00
   3   3  -3  310.67   12.30
  -2  -3   3   12.70    1.10
  -2  -3   3   15.10    1.20
  -2  -3   3   14.20    1.10
  -2  -3   3   13.80    1.20
  -2  -3   3   13.90    1.20
  -2  -3   3   15.10    1.10
  -2  -3   3   12.30    1.00
   2   3  -3   16.60    1.20
   2   3  -3   14.10    1.00
   2   3  -3   12.70    1.10
   2   3  -3   13.00    1.00
   2   3  -3   12.70    1.20
   2   3  -3   14.70    1.10
  -1  -3   3  537.35   20.50
  -1  -3   3  547.95   20.30
  -1  -3   3  538.95   20.60
  -1  -3   3  569.24   20.50
  -1  -3   3  570.94   20.60
   1   3  -3  538.85   20.60
   1   3  -3  559.34   20.60
   1   3  -3  577.44   20.40
   1   3  -3  552.74   20.20
   1   3  -3  569.34   20.60
   1   3  -3  528.85   20.40
   0  -3   3   15.60    0.90
   0  -3   3   16.40    0.80
   0  -3   3   16.10    1.00
   0  -3   3   16.70    1.10
   0  -3   3   16.10    1.00
   0  -3   3   16.80    1.00
   0   3  -3   16.00    1.20
   0   3  -3   16.60    0.90
   0   3  -3   14.80    1.10
   0   3  -3   16.40    1.00
   0   3  -3   16.20    1.10
   0   3  -3   15.20    0.90
   1  -3   3  522.65   18.90
   1  -3   3  515.45   19.00
   1  -3   3  522.45   18.90
   1  -3   3  519.25   19.10
   1  -3   3  497.05   19.00
   1  -3   3  514.75   18.70
   1  -3   3  513.25   18.90
  -1   3  -3  522.15   19.10
  -1   3  -3  506.05   19.00
  -1   3  -3  521.65   19.20
  -1   3  -3  531.45   18.90
   2  -3   3   68.09    3.10
   2  -3   3   68.49    3.20
   2  -3   3   66.99    2.80
   2  -3   3   70.29    2.90
   2  -3   3   70.49    3.00
   2  -3   3   70.39    3.10
  -2   3  -3   70.09    3.00
  -2   3  -3   74.89    2.80
  -2   3  -3   72.89    3.20
  -2   3  -3   72.69    3.20
  -2   3  -3   69.79    2.90
  -2   3  -3   73.69    3.10
   3  -3   3 1353.76   49.20
   3  -3   3 1359.36   49.40
   3  -3   3 1336.67   49.60
   3  -3   3 1379.36   49.30
   3  -3   3 1312.97   49.70
  -3   3  -3 1431.76   49.60
  -3   3  -3 1335.47   49.50
  -3   3  -3 1394.56   49.40
  -3   3  -3 1356.86   49.30
  -3   3  -3 1331.07   49.00
  -3   3  -3 1393.26   49.60
  -3   3  -3 1385.66   49.20
   4  -3   3  270.57   10.90
   4  -3   3  259.07   10.60
   4  -3   3  272.27   10.40
   4  -3   3  275.87   11.10
   4  -3   3  277.37   10.50
   4  -3   3  268.57   10.40
  -4   3  -3  264.37   10.70
  -4   3  -3  283.77   10.80
  -4   3  -3  283.57   10.70
  -4   3  -3  272.97   10.50
  -4   3  -3  274.27   10.80
  -4   3  -3  279.27   10.50
   5  -3   3   19.40    1.40
   5  -3   3   21.40    1.60
   5  -3   3   20.30    1.30
   5  -3   3   21.50    1.50
   5  -3   3   20.10    1.30
   5  -3   3   15.30    1.70
   5  -3   3   21.70    2.00
  -5   3  -3   21.90    1.50
  -5   3  -3   21.00    1.50
  -5   3  -3   19.80    1.70
  -5   3  -3   20.80    1.60
  -5   3  -3   19.90    1.40
  -5   3  -3   19.80    1.40
   6  -3   3  136.89    5.80
   6  -3   3  127.79    5.80
   6  -3   3  133.99    5.60
   6  -3   3  132.59    5.90
  -6   3  -3  137.29    6.20
  -6   3  -3  137.89    5.80
  -6   3  -3  135.39    6.00
  -6   3  -3  122.69    6.10
  -6   3  -3  140.69    5.70
   7  -3   3   48.00    2.60
   7  -3   3   51.39    2.90
   7  -3   3   48.50    3.00
   7  -3   3   49.40    2.80
  -7   3  -3   50.19    3.20
  -7   3  -3   49.99    3.00
  -7   3  -3   50.09    3.00
   8  -3   3   54.29    3.20
   8  -3   3   53.49    3.10
   8  -3   3   49.70    2.80
  -8   3  -3   53.99    3.30
  -8   3  -3   54.09    3.40
  -8   3  -3   54.59    3.10
   9  -3   3    4.30    0.90
   9  -3   3    2.40    1.00
   9  -3   3    3.10    0.90
  -9   3  -3    4.30    1.10
  -9   3  -3    1.70    1.00
  -9   3  -3    1.70    0.90
  10  -3   3   17.90    2.00
  10  -3   3   17.90    2.60
  10  -3   3   15.60    1.80
 -10   3  -3   11.80    1.80
 -10   3  -3   15.50    1.90
 -10   3  -3   15.10    2.30
 -11  -3   2   -0.50    1.20
 -11  -3   2    2.80    1.90
  11   3  -2    0.40    1.30
  11   3  -2   -0.50    1.50
  11   3  -2    0.90    0.90
 -10  -3   2    3.20    1.40
 -10  -3   2    0.60    2.10
 -10  -3   2    2.70    1.60
 -10  -3   2    3.20    1.20
  10   3  -2    2.40    1.50
  10   3  -2    3.00    1.20
  10   3  -2    1.00    0.80
  -9  -3   2    0.20    1.10
  -9  -3   2    1.30    0.90
  -9  -3   2    1.70    1.10
  -9  -3   2    1.30    1.00
   9   3  -2    3.60    0.90
   9   3  -2    3.60    1.00
   9   3  -2    3.20    1.30
  -8  -3   2    1.40    0.90
  -8  -3   2    2.30    0.80
  -8  -3   2    2.60    0.90
  -8  -3   2    2.90    1.20
   8   3  -2    3.90    1.10
   8   3  -2    3.20    1.10
   8   3  -2    4.00    0.80
  -7  -3   2   69.49    4.20
  -7  -3   2   66.09    4.10
  -7  -3   2   67.09    3.70
  -7  -3   2   64.89    4.20
  -7  -3   2   74.39    4.00
   7   3  -2   74.79    3.90
   7   3  -2   66.99    3.40
   7   3  -2   70.29    4.10
  -6  -3   2   57.49    3.30
  -6  -3   2   52.89    3.40
  -6  -3   2   55.69    3.50
  -6  -3   2   57.89    3.10
  -6  -3   2   56.59    3.30
  -6  -3   2   55.99    3.50
   6   3  -2   47.40    3.20
   6   3  -2   52.79    2.80
   6   3  -2   56.69    3.30
   6   3  -2   54.69    3.00
  -5  -3   2   91.59    4.40
  -5  -3   2   95.09    4.60
  -5  -3   2   86.69    4.40
  -5  -3   2   82.49    4.40
  -5  -3   2   90.89    4.10
   5   3  -2   88.09    4.10
   5   3  -2   89.19    4.00
   5   3  -2   87.49    4.50
   5   3  -2   87.39    4.30
  -4  -3   2    7.40    1.10
  -4  -3   2   10.60    1.20
  -4  -3   2   12.40    1.10
  -4  -3   2   10.20    1.40
  -4  -3   2   10.10    1.00
  -4  -3   2   10.80    1.10
   4   3  -2   10.70    1.10
   4   3  -2   11.50    0.90
   4   3  -2   12.30    1.00
   4   3  -2    9.70    1.30
   4   3  -2   11.60    1.10
  -3  -3   2    5.30    0.80
  -3  -3   2    4.80    0.80
  -3  -3   2    7.00    1.00
  -3  -3   2    6.80    1.10
  -3  -3   2    5.50    0.80
  -3  -3   2    7.80    1.10
   3   3  -2    4.70    0.80
   3   3  -2    6.70    1.00
   3   3  -2    6.30    0.80
   3   3  -2    6.40    0.80
   3   3  -2    6.20    0.90
   3   3  -2    5.20    0.80
  -2  -3   2  365.56   13.10
  -2  -3   2  350.56   13.20
  -2  -3   2  355.06   13.30
  -2  -3   2  345.17   13.20
  -2  -3   2  343.77   13.30
  -2  -3   2  346.07   13.40
   2   3  -2  364.26   13.20
   2   3  -2  354.56   13.10
   2   3  -2  334.27   13.20
   2   3  -2  355.96   13.20
   2   3  -2  343.27   13.10
   2   3  -2  341.17   13.30
  -1  -3   2    7.00    1.00
  -1  -3   2    7.10    0.60
  -1  -3   2    8.20    0.70
  -1  -3   2    6.70    0.60
  -1  -3   2    6.60    0.60
  -1  -3   2    7.00    0.50
   1   3  -2    6.80    0.60
   1   3  -2    8.00    0.70
   1   3  -2    7.60    0.70
   1   3  -2    7.00    0.70
   1   3  -2    7.30    0.50
   1   3  -2    7.40    0.70
   0  -3   2  238.28    8.90
   0  -3   2  234.88    8.70
   0  -3   2  220.28    8.70
   0  -3   2  234.08    8.60
   0  -3   2  222.98    8.70
   0   3  -2  228.78    8.50
   0   3  -2  241.38    9.00
   0   3  -2  221.48    8.60
   0   3  -2  223.88    8.70
   0   3  -2  239.18    8.60
   0   3  -2  230.08    8.70
   1  -3   2  176.58    6.70
   1  -3   2  176.78    6.60
   1  -3   2  172.58    6.60
   1  -3   2  167.78    6.50
   1  -3   2  177.18    6.70
   1  -3   2  179.28    6.70
   1  -3   2  172.58    6.50
  -1   3  -2  167.08    6.70
  -1   3  -2  178.28    6.60
  -1   3  -2  173.18    6.80
  -1   3  -2  178.88    6.60
  -1   3  -2  177.08    6.70
   2  -3   2   20.40    1.00
   2  -3   2   19.10    0.90
   2  -3   2   19.00    1.10
   2  -3   2   17.90    1.10
   2  -3   2   18.60    1.20
  -2   3  -2   18.40    1.10
  -2   3  -2   19.70    0.90
  -2   3  -2   19.60    1.10
  -2   3  -2   18.40    1.00
  -2   3  -2   19.40    1.20
  -2   3  -2   19.70    1.10
   3  -3   2    0.10    0.20
   3  -3   2    0.20    0.30
   3  -3   2    0.30    0.20
   3  -3   2   -0.10    0.10
   3  -3   2   -0.20    0.20
  -3   3  -2    0.70    0.30
  -3   3  -2    0.00    0.20
  -3   3  -2    0.50    0.20
  -3   3  -2    0.10    0.20
  -3   3  -2    0.00    0.20
  -3   3  -2    0.50    0.30
   4  -3   2    1.60    0.50
   4  -3   2    0.80    0.40
   4  -3   2    1.00    0.30
   4  -3   2    1.00    0.30
   4  -3   2    0.70    0.50
   4  -3   2    0.70    0.40
  -4   3  -2    0.30    0.40
  -4   3  -2    1.50    0.50
  -4   3  -2    0.30    0.30
  -4   3  -2    0.90    0.40
  -4   3  -2    2.00    0.50
  -4   3  -2    1.70    0.50
   5  -3   2    6.90    1.20
   5  -3   2    7.70    0.80
   5  -3   2    7.40    1.00
   5  -3   2    6.50    0.70
   5  -3   2    7.70    1.30
   5  -3   2    8.50    1.20
  -5   3  -2    8.20    0.90
  -5   3  -2    7.10    1.10
  -5   3  -2    6.30    1.10
  -5   3  -2    8.00    1.00
  -5   3  -2    9.20    1.10
   6  -3   2    0.40    0.30
   6  -3   2    0.60    0.40
   6  -3   2   -0.70    0.70
   6  -3   2    0.70    0.40
   6  -3   2    1.10    0.60
  -6   3  -2   -0.30    0.40
  -6   3  -2   -0.30    0.30
  -6   3  -2   -1.10    0.50
  -6   3  -2   -0.10    0.40
   7  -3   2   71.99    3.30
   7  -3   2   75.49    3.60
   7  -3   2   78.59    3.90
  -7   3  -2   70.89    4.10
  -7   3  -2   70.49    3.80
  -7   3  -2   76.59    3.70
   8  -3   2    6.80    0.90
   8  -3   2    7.10    1.10
   8  -3   2    6.00    1.10
  -8   3  -2    6.20    1.10
  -8   3  -2    6.80    1.20
  -8   3  -2    5.20    1.30
   9  -3   2    8.70    1.40
   9  -3   2    9.40    1.30
   9  -3   2   15.40    1.90
   9  -3   2   11.60    1.10
  -9   3  -2    8.80    1.40
  -9   3  -2    9.20    1.90
  -9   3  -2   11.50    1.60
  10  -3   2   14.00    1.90
  10  -3   2   10.40    1.60
  10  -3   2   14.80    2.00
 -10   3  -2   12.90    2.00
 -10   3  -2   17.10    3.10
 -10   3  -2   14.30    2.10
  11  -3   2    3.00    1.00
 -11  -3   1   18.10    2.50
 -11  -3   1   15.80    2.50
 -11  -3   1   18.20    3.00
  11   3  -1   21.20    2.70
  11   3  -1   16.70    2.80
  11   3  -1   16.50    1.80
  11   3  -1   19.70    2.80
 -10  -3   1    0.60    2.00
 -10  -3   1    1.00    1.30
 -10  -3   1    0.40    1.00
 -10  -3   1    0.60    1.10
  10   3  -1    1.00    0.80
  10   3  -1    1.40    1.20
  10   3  -1    0.50    1.20
  10   3  -1   -0.50    0.70
  -9  -3   1    6.80    1.30
  -9  -3   1    7.20    1.80
  -9  -3   1    5.00    1.30
  -9  -3   1    6.00    1.60
   9   3  -1    7.50    1.50
   9   3  -1    6.40    1.10
   9   3  -1    6.10    1.50
  -8  -3   1   64.49    3.60
  -8  -3   1   55.79    4.20
  -8  -3   1   75.29    5.10
  -8  -3   1   60.89    4.00
  -8  -3   1   62.69    4.20
   8   3  -1   57.59    3.80
   8   3  -1   60.69    3.00
   8   3  -1   56.09    3.50
  -7  -3   1   15.20    2.10
  -7  -3   1   14.00    1.80
  -7  -3   1   11.80    1.90
  -7  -3   1   15.80    2.20
  -7  -3   1   11.10    1.50
   7   3  -1   12.60    1.90
   7   3  -1    8.70    1.30
   7   3  -1   12.90    1.10
   7   3  -1    9.90    1.50
  -6  -3   1   66.09    3.90
  -6  -3   1   73.79    3.50
  -6  -3   1   71.99    3.70
  -6  -3   1   65.09    3.80
  -6  -3   1   56.49    3.40
  -6  -3   1   66.49    3.80
   6   3  -1   66.69    3.70
   6   3  -1   59.29    3.60
   6   3  -1   67.49    3.10
   6   3  -1   66.09    3.40
   6   3  -1   73.09    3.60
  -5  -3   1   12.00    1.50
  -5  -3   1   12.10    1.40
  -5  -3   1   10.80    1.20
  -5  -3   1   14.10    1.80
  -5  -3   1    9.90    1.30
  -5  -3   1   10.50    1.10
  -5  -3   1   11.20    1.20
   5   3  -1   10.40    0.90
   5   3  -1   13.10    1.20
   5   3  -1   11.90    1.30
   5   3  -1   12.30    1.30
   5   3  -1   12.00    1.10
   5   3  -1    8.40    1.20
  -4  -3   1   16.70    1.40
  -4  -3   1   15.50    1.40
  -4  -3   1   17.10    1.20
  -4  -3   1   18.90    1.40
  -4  -3   1   18.80    1.40
  -4  -3   1   17.20    1.60
   4   3  -1   18.70    1.40
   4   3  -1   17.80    1.40
   4   3  -1   16.80    1.40
   4   3  -1   16.90    1.30
   4   3  -1   17.70    1.10
   4   3  -1   16.00    1.20
  -3  -3   1  755.72   27.10
  -3  -3   1  728.93   27.40
  -3  -3   1  784.02   27.40
  -3  -3   1  751.02   27.30
  -3  -3   1  729.73   27.20
  -3  -3   1  670.43   27.40
   3   3  -1  729.23   26.90
   3   3  -1  767.72   27.40
   3   3  -1  751.22   27.30
   3   3  -1  724.63   27.30
   3   3  -1  761.22   27.50
   3   3  -1  737.13   27.40
  -2  -3   1  155.08    6.10
  -2  -3   1  147.39    5.90
  -2  -3   1  153.88    6.00
  -2  -3   1  144.79    5.90
  -2  -3   1  145.09    6.10
  -2  -3   1  154.38    5.80
   2   3  -1  150.98    5.70
   2   3  -1  151.48    5.90
   2   3  -1  164.18    6.00
   2   3  -1  146.89    5.70
   2   3  -1  146.29    5.90
   2   3  -1  139.79    6.00
  -1  -3   1   57.79    2.40
  -1  -3   1   55.99    2.40
  -1  -3   1   57.69    2.40
  -1  -3   1   55.29    2.20
  -1  -3   1   54.79    2.30
  -1  -3   1   58.89    2.60
  -1  -3   1   54.19    2.30
   1   3  -1   59.79    2.30
   1   3  -1   53.69    2.50
   1   3  -1   53.59    2.30
   1   3  -1   51.89    2.10
   1   3  -1   51.89    2.30
   0  -3   1  284.87   10.00
   0  -3   1  266.97   10.00
   0  -3   1  273.07   10.00
   0  -3   1  269.97    9.90
   0  -3   1  275.07   10.00
   0   3  -1  258.17    9.90
   0   3  -1  274.87   10.00
   0   3  -1  276.47   10.00
   0   3  -1  265.67    9.90
   0   3  -1  267.37    9.90
   0   3  -1  282.27   10.30
   0   3  -1  264.67   10.00
  -1   3  -1  994.30   36.00
   2  -3   1 1990.10   74.49
   2  -3   1 2119.59   93.19
  -2   3  -1 2081.49   90.29
  -2   3  -1 1744.83   74.39
   3  -3   1  235.18    8.70
   3  -3   1  214.78    8.70
   3  -3   1  230.58    8.50
   3  -3   1  210.88    9.00
   3  -3   1  223.48    8.60
   3  -3   1  225.58    8.70
  -3   3  -1  227.78    8.60
  -3   3  -1  222.68    8.80
  -3   3  -1  225.18    8.60
  -3   3  -1  231.58    8.60
  -3   3  -1  222.28    8.70
   4  -3   1   41.60    2.70
   4  -3   1   42.60    2.10
   4  -3   1   46.00    2.30
   4  -3   1   45.40    2.40
   4  -3   1   44.90    2.50
   4  -3   1   46.90    2.30
  -4   3  -1   47.00    2.30
  -4   3  -1   45.80    2.50
  -4   3  -1   42.40    2.40
  -4   3  -1   45.80    2.30
  -4   3  -1   51.29    2.50
   5  -3   1  635.54   23.80
   5  -3   1  629.24   23.80
   5  -3   1  613.84   24.10
   5  -3   1  635.34   23.90
   5  -3   1  650.33   23.50
   5  -3   1  640.74   23.30
  -5   3  -1  650.23   23.80
  -5   3  -1  661.33   23.70
  -5   3  -1  638.34   24.20
  -5   3  -1  630.24   24.10
  -5   3  -1  625.64   23.80
   6  -3   1    9.00    1.30
   6  -3   1    9.20    1.00
   6  -3   1    9.60    0.90
   6  -3   1    9.30    1.40
   6  -3   1   11.30    1.20
  -6   3  -1    9.90    1.30
  -6   3  -1   12.80    1.80
  -6   3  -1   10.70    1.20
  -6   3  -1    9.80    1.10
   7  -3   1    9.00    1.10
   7  -3   1    7.30    1.00
   7  -3   1    5.30    1.00
  -7   3  -1    8.10    1.30
  -7   3  -1    5.50    1.10
  -7   3  -1    6.80    1.10
   8  -3   1   19.10    1.40
   8  -3   1   17.10    1.80
   8  -3   1   18.10    1.50
  -8   3  -1   20.60    1.80
  -8   3  -1   21.90    2.20
  -8   3  -1   19.20    1.80
   9  -3   1    9.50    1.10
   9  -3   1   11.30    1.80
   9  -3   1   10.30    1.40
  -9   3  -1   14.20    2.40
  -9   3  -1   12.90    1.70
  -9   3  -1    8.20    1.50
  10  -3   1    3.40    0.90
  10  -3   1    1.10    0.70
  10  -3   1    3.10    1.10
 -10   3  -1    2.70    1.20
 -10   3  -1    2.40    1.40
  11  -3   1   -0.20    0.90
  11  -3   1    1.40    1.30
  11  -3   1   -0.10    1.00
 -11   3  -1    0.20    1.20
 -11  -3   0    3.30    1.30
 -11  -3   0    7.20    1.70
 -11  -3   0    4.20    2.00
  11   3   0    4.60    1.10
  11   3   0    3.80    1.30
  11   3   0    5.00    1.70
  11   3   0    5.20    1.50
 -10  -3   0    2.10    1.20
 -10  -3   0    2.20    1.00
 -10  -3   0    1.00    1.50
 -10  -3   0    2.40    1.50
  10   3   0    1.30    1.10
  10   3   0    2.60    1.00
  10   3   0    0.00    0.70
  10   3   0    2.00    1.10
  -9  -3   0   10.20    1.70
  -9  -3   0    9.40    1.80
  -9  -3   0    9.30    1.90
   9   3   0    7.10    1.30
   9   3   0    7.50    1.60
   9   3   0   11.70    1.30
   9   3   0    8.80    1.70
  -8  -3   0    5.30    1.20
  -8  -3   0    7.00    1.20
  -8  -3   0    6.70    1.60
  -8  -3   0    6.90    1.50
  -8  -3   0    6.70    1.60
   8   3   0    5.10    1.00
   8   3   0    6.20    1.40
   8   3   0    8.90    0.90
   8   3   0    6.80    1.20
  -7  -3   0    3.60    0.80
  -7  -3   0    3.60    1.10
  -7  -3   0    3.40    0.90
  -7  -3   0    2.40    1.00
  -7  -3   0    2.40    0.80
   7   3   0    3.70    0.70
   7   3   0    2.40    0.90
   7   3   0    3.50    1.00
   7   3   0    3.60    0.90
   7   3   0    3.80    0.90
  -6  -3   0    0.30    0.60
  -6  -3   0    0.50    0.40
  -6  -3   0    0.50    0.50
  -6  -3   0    1.20    0.60
  -6  -3   0    0.60    0.70
  -6  -3   0    0.10    0.60
   6   3   0    0.80    0.30
   6   3   0    1.00    0.50
   6   3   0    0.80    0.60
   6   3   0    0.00    0.60
   6   3   0    0.60    0.60
  -5  -3   0    0.00    0.40
  -5  -3   0   -0.60    0.40
  -5  -3   0    0.20    0.50
  -5  -3   0    0.50    0.50
  -5  -3   0    0.50    0.40
  -5  -3   0   -0.20    0.30
   5   3   0    0.00    0.50
   5   3   0    0.10    0.20
   5   3   0    0.10    0.50
   5   3   0    0.30    0.30
   5   3   0    0.20    0.40
   5   3   0    0.10    0.40
  -4  -3   0    4.50    0.70
  -4  -3   0    4.80    0.90
  -4  -3   0    3.80    0.90
  -4  -3   0    7.10    1.10
  -4  -3   0    5.00    0.90
  -4  -3   0    5.20    0.90
  -4  -3   0    3.80    0.70
   4   3   0    3.60    0.80
   4   3   0    4.20    0.70
   4   3   0    3.60    0.80
   4   3   0    4.00    0.40
   4   3   0    5.50    0.70
   4   3   0    4.00    0.70
  -3  -3   0    2.40    0.50
  -3  -3   0    3.20    0.50
  -3  -3   0    2.80    0.50
  -3  -3   0    2.30    0.50
  -3  -3   0    5.10    0.70
  -3  -3   0    2.60    0.50
  -3  -3   0    3.40    0.70
   3   3   0    3.10    0.60
   3   3   0    3.80    0.50
   3   3   0    3.10    0.30
   3   3   0    4.50    0.60
   3   3   0    2.90    0.50
   3   3   0    2.20    0.50
  -2  -3   0  317.17   11.70
  -2  -3   0  314.77   12.00
  -2  -3   0  330.97   11.50
  -2  -3   0  332.77   11.70
  -2  -3   0  311.97   11.50
  -2  -3   0  319.97   11.80
   2   3   0  309.27   11.40
   2   3   0  300.67   11.30
   2   3   0  299.97   11.90
   2   3   0  296.87   11.70
   2   3   0  309.07   11.60
   2   3   0  306.97   11.90
   2   3   0  316.97   11.70
   2   3   0  311.37   11.60
  -1  -3   0    0.90    0.30
  -1  -3   0    1.80    0.20
  -1  -3   0    2.00    0.30
  -1  -3   0    1.70    0.20
  -1  -3   0    1.20    0.20
  -1  -3   0    1.30    0.20
  -1  -3   0    1.80    0.40
  -1  -3   0    2.00    0.20
   1   3   0    1.60    0.20
   1   3   0    1.70    0.30
   1   3   0    1.80    0.30
   1   3   0    1.40    0.30
   1   3   0    1.20    0.20
   1   3   0    1.50    0.20
   1   3   0    1.50    0.30
   0  -3   0    0.00    0.10
   0  -3   0    0.00    0.10
   0  -3   0    0.00    0.10
   0  -3   0    0.10    0.10
   0  -3   0    0.10    0.10
   0  -3   0    0.10    0.10
   0  -3   0    0.10    0.10
   0   3   0    0.00    0.10
   0   3   0    0.10    0.10
   0   3   0    0.00    0.10
   0   3   0    0.10    0.10
   0   3   0    0.20    0.10
   1  -3   0    1.80    0.30
   1  -3   0    1.50    0.20
   1  -3   0    1.20    0.20
   1  -3   0    1.90    0.30
   1  -3   0    1.80    0.20
   1  -3   0    2.10    0.30
   1  -3   0    2.50    0.40
  -1   3   0    1.70    0.30
  -1   3   0    1.90    0.30
  -1   3   0    1.90    0.20
  -1   3   0    1.40    0.30
  -1   3   0    2.00    0.30
  -1   3   0    1.90    0.30
   2  -3   0  299.57   11.40
   2  -3   0  324.87   11.70
   2  -3   0  308.07   11.80
   2  -3   0  305.37   11.50
   2  -3   0  313.17   11.50
  -2   3   0  309.27   11.40
  -2   3   0  315.17   11.70
  -2   3   0  309.47   11.60
  -2   3   0  302.97   11.40
  -2   3   0  308.67   11.70
   3  -3   0    2.70    0.50
   3  -3   0    3.70    0.60
   3  -3   0    3.40    0.70
   3  -3   0    3.20    0.50
   3  -3   0    2.70    0.50
   3  -3   0    3.90    0.60
  -3   3   0    3.00    0.50
  -3   3   0    3.40    0.70
  -3   3   0    2.80    0.40
  -3   3   0    3.20    0.50
  -3   3   0    2.10    0.40
   4  -3   0    3.10    0.60
   4  -3   0    3.90    0.70
   4  -3   0    5.10    0.90
   4  -3   0    4.30    0.80
   4  -3   0    5.30    1.00
   4  -3   0    3.40    0.70
  -4   3   0    5.30    0.70
  -4   3   0    3.90    0.70
  -4   3   0    4.30    0.70
  -4   3   0    6.10    1.10
  -4   3   0    6.00    0.90
   5  -3   0    0.80    0.40
   5  -3   0    0.70    0.40
   5  -3   0    0.10    0.50
   5  -3   0   -0.10    0.50
   5  -3   0    0.50    0.40
   5  -3   0   -0.10    0.30
   5  -3   0    1.10    0.50
  -5   3   0    0.60    0.50
  -5   3   0    0.50    0.50
  -5   3   0    0.10    0.40
  -5   3   0    0.30    0.30
  -5   3   0   -0.10    0.30
   6  -3   0    1.40    0.80
   6  -3   0    0.60    0.40
   6  -3   0    0.20    0.40
   6  -3   0    1.20    0.50
   6  -3   0    1.20    0.70
   6  -3   0   -0.10    0.60
  -6   3   0    1.00    0.50
  -6   3   0    0.60    0.50
  -6   3   0    1.30    0.60
  -6   3   0    0.90    0.70
   7  -3   0    2.50    0.70
   7  -3   0    1.60    0.70
   7  -3   0    4.00    0.80
  -7   3   0    3.00    1.10
  -7   3   0    3.40    0.90
  -7   3   0    1.70    0.80
   8  -3   0    8.80    1.20
   8  -3   0    7.20    1.10
   8  -3   0    4.70    1.00
  -8   3   0    4.40    1.10
  -8   3   0    6.20    1.30
  -8   3   0    8.30    1.30
   9  -3   0   12.20    1.40
   9  -3   0   10.40    1.50
   9  -3   0    9.90    1.50
  -9   3   0    9.00    1.80
  -9   3   0    8.50    1.40
  10  -3   0    1.20    0.80
  10  -3   0    1.70    0.90
  10  -3   0    2.10    1.10
 -10   3   0    2.70    1.40
 -10   3   0    2.10    1.10
  11  -3   0    2.60    1.20
  11  -3   0    3.80    1.40
 -11   3   0    5.40    1.40
 -11  -3  -1    0.50    1.80
 -11  -3  -1    2.80    1.40
  11   3   1    1.60    0.90
  11   3   1    0.40    1.40
  11   3   1    0.70    1.00
  11   3   1    0.80    1.20
 -10  -3  -1    2.60    1.20
 -10  -3  -1    1.80    1.00
 -10  -3  -1    1.30    1.70
 -10  -3  -1    2.30    1.40
  10   3   1    3.50    1.30
  10   3   1    1.70    1.10
  10   3   1    4.80    1.50
  10   3   1    2.40    0.80
  -9  -3  -1    7.30    1.40
  -9  -3  -1   12.70    2.20
  -9  -3  -1   10.80    1.80
  -9  -3  -1    7.20    1.30
   9   3   1   10.30    1.80
   9   3   1   10.30    1.50
   9   3   1    9.50    1.20
   9   3   1    7.90    1.80
  -8  -3  -1   16.00    2.00
  -8  -3  -1   18.50    1.70
  -8  -3  -1   19.10    2.40
  -8  -3  -1   22.80    2.50
  -8  -3  -1   18.40    2.30
   8   3   1   20.40    2.10
   8   3   1   19.10    1.90
   8   3   1   19.80    1.40
   8   3   1   19.10    1.80
  -7  -3  -1    8.10    1.60
  -7  -3  -1    8.00    1.10
  -7  -3  -1    4.90    1.20
  -7  -3  -1    7.10    1.20
  -7  -3  -1    7.40    1.40
   7   3   1    8.20    0.80
   7   3   1    8.50    1.40
   7   3   1   10.00    1.90
   7   3   1    5.60    1.20
   7   3   1    6.40    1.20
   7   3   1    5.90    1.20
  -6  -3  -1   10.60    1.50
  -6  -3  -1    8.40    1.50
  -6  -3  -1    8.30    1.20
  -6  -3  -1    9.50    1.20
  -6  -3  -1   10.70    1.40
  -6  -3  -1    8.20    1.10
   6   3   1   11.60    1.70
   6   3   1    9.10    1.20
   6   3   1    9.80    1.20
   6   3   1    9.90    1.10
   6   3   1    9.60    1.00
  -5  -3  -1  664.83   24.60
  -5  -3  -1  672.23   25.10
  -5  -3  -1  713.23   24.40
  -5  -3  -1  665.53   25.00
  -5  -3  -1  669.33   24.40
  -5  -3  -1  662.53   24.60
  -5  -3  -1  618.94   24.20
   5   3   1  635.74   24.50
   5   3   1  649.34   23.80
   5   3   1  655.63   24.20
   5   3   1  640.94   24.40
   5   3   1  609.74   25.00
   5   3   1  653.23   24.80
   5   3   1  641.14   24.10
  -4  -3  -1   46.90    2.40
  -4  -3  -1   44.10    2.70
  -4  -3  -1   43.40    2.30
  -4  -3  -1   47.90    2.30
  -4  -3  -1   43.30    2.10
  -4  -3  -1   44.00    2.40
  -4  -3  -1   44.30    2.60
   4   3   1   44.80    2.20
   4   3   1   47.20    2.40
   4   3   1   48.50    2.70
   4   3   1   43.40    2.40
   4   3   1   47.90    2.40
   4   3   1   46.90    1.90
   4   3   1   44.60    2.40
  -3  -3  -1  229.18    9.10
  -3  -3  -1  200.48    8.80
  -3  -3  -1  233.58    9.20
  -3  -3  -1  229.48    9.20
  -3  -3  -1  234.98    8.70
  -3  -3  -1  235.38    8.80
  -3  -3  -1  243.08    8.70
  -3  -3  -1  236.58    8.90
   3   3   1  229.98    8.80
   3   3   1  228.78    8.70
   3   3   1  219.78    8.90
   3   3   1  225.68    8.40
   3   3   1  219.28    8.50
   3   3   1  240.18    8.70
  -2  -3  -1 1902.71   68.79
  -2  -3  -1 1899.41   68.29
  -1  -3  -1  981.10   35.60
  -1  -3  -1  997.00   35.50
  -1  -3  -1  991.00   35.50
   1   3   1  983.70   35.50
   1   3   1  929.31   35.50
   0  -3  -1  283.07    9.90
   0  -3  -1  296.37    9.90
   0  -3  -1  276.37   10.30
   0  -3  -1  277.47   10.20
   0  -3  -1  264.97   10.10
   0  -3  -1  270.57   10.20
   0   3   1  268.87    9.90
   0   3   1  266.47   10.30
   0   3   1  260.87   10.20
   0   3   1  268.97   10.00
   0   3   1  268.37   10.10
   1  -3  -1   56.29    2.30
   1  -3  -1   59.19    2.40
   1  -3  -1   55.89    2.30
   1  -3  -1   55.19    2.20
   1  -3  -1   52.89    2.00
   1  -3  -1   54.39    2.20
  -1   3   1   51.19    2.20
  -1   3   1   54.79    2.10
  -1   3   1   53.49    2.30
  -1   3   1   54.99    2.30
  -1   3   1   54.19    2.40
   2  -3  -1  147.39    5.60
   2  -3  -1  153.18    6.10
   2  -3  -1  148.49    5.80
   2  -3  -1  148.99    5.90
   2  -3  -1  152.18    5.90
  -2   3   1  149.79    5.60
  -2   3   1  146.39    5.90
  -2   3   1  145.99    6.00
  -2   3   1  153.58    5.70
  -2   3   1  151.08    5.90
   3  -3  -1  753.82   27.10
   3  -3  -1  736.03   27.10
   3  -3  -1  736.73   27.10
   3  -3  -1  737.03   27.40
   3  -3  -1  744.33   27.00
   3  -3  -1  725.83   26.90
  -3   3   1  732.93   27.20
  -3   3   1  746.13   26.80
  -3   3   1  757.02   27.00
  -3   3   1  718.63   27.10
  -3   3   1  721.83   27.30
   4  -3  -1   17.20    1.30
   4  -3  -1   17.80    1.20
   4  -3  -1   16.20    1.50
   4  -3  -1   18.30    1.40
   4  -3  -1   14.40    1.20
  -4   3   1   17.80    1.40
  -4   3   1   19.50    1.30
  -4   3   1   16.60    1.50
  -4   3   1   19.30    1.50
  -4   3   1   19.20    1.20
   5  -3  -1   10.30    1.00
   5  -3  -1   11.40    0.90
   5  -3  -1   11.70    1.20
   5  -3  -1   12.90    1.50
   5  -3  -1   11.40    1.10
  -5   3   1    9.10    1.00
  -5   3   1   12.20    1.70
  -5   3   1   10.60    1.00
  -5   3   1   11.10    1.40
   6  -3  -1   65.29    3.50
   6  -3  -1   61.19    3.90
   6  -3  -1   67.29    3.10
   6  -3  -1   67.19    3.20
   6  -3  -1   65.19    3.70
  -6   3   1   59.29    3.80
  -6   3   1   61.99    3.70
  -6   3   1   67.39    3.90
  -6   3   1   69.19    3.40
   7  -3  -1   11.90    1.20
   7  -3  -1   12.40    1.20
   7  -3  -1   14.60    1.60
  -7   3   1   13.80    1.40
  -7   3   1   10.40    1.40
  -7   3   1    9.70    1.60
   8  -3  -1   63.59    3.40
   8  -3  -1   61.39    4.10
   8  -3  -1   64.79    3.40
  -8   3   1   70.89    4.40
  -8   3   1   69.39    3.70
  -8   3   1   67.29    3.70
   9  -3  -1    4.40    1.20
   9  -3  -1    5.20    1.00
  -9   3   1    6.20    1.40
  -9   3   1    7.00    1.70
  -9   3   1    7.00    1.40
  10  -3  -1   -0.30    0.70
  10  -3  -1    2.30    1.00
  10  -3  -1    0.50    1.00
 -10   3   1   -0.20    1.00
 -10   3   1    2.00    1.70
 -10   3   1    0.30    1.30
  11  -3  -1   13.30    2.00
  11  -3  -1   15.20    1.90
 -11   3   1   23.90    5.60
 -11   3   1   17.30    2.30
 -10  -3  -2   21.20    2.20
 -10  -3  -2   15.20    3.00
  10   3   2   15.60    2.00
  10   3   2   16.70    1.70
  10   3   2   11.90    1.90
  10   3   2    9.70    1.90
  -9  -3  -2   11.10    1.70
  -9  -3  -2   10.70    2.10
  -9  -3  -2   11.30    1.80
  -9  -3  -2   10.70    1.50
   9   3   2   11.50    1.90
   9   3   2    9.70    1.10
   9   3   2   13.40    2.00
   9   3   2    8.20    1.30
  -8  -3  -2    6.00    1.20
  -8  -3  -2    5.80    1.00
  -8  -3  -2    6.60    1.70
  -8  -3  -2    6.70    1.60
  -8  -3  -2    8.40    1.50
   8   3   2    7.90    1.20
   8   3   2    6.90    1.10
   8   3   2    4.20    1.10
   8   3   2    5.70    1.20
   8   3   2    7.30    1.30
   8   3   2    8.10    0.80
  -7  -3  -2   72.19    4.20
  -7  -3  -2   75.39    3.60
  -7  -3  -2   76.89    3.90
  -7  -3  -2   72.89    4.00
  -7  -3  -2   70.29    4.40
   7   3   2   75.89    4.20
   7   3   2   68.69    3.70
   7   3   2   76.69    3.90
   7   3   2   74.69    3.20
   7   3   2   72.89    3.70
   7   3   2   72.99    4.00
  -6  -3  -2    0.30    0.40
  -6  -3  -2    0.70    0.80
  -6  -3  -2    0.30    0.40
  -6  -3  -2    1.20    0.60
  -6  -3  -2    0.00    0.50
  -6  -3  -2    0.10    0.50
   6   3   2    0.20    0.30
   6   3   2   -0.10    0.50
   6   3   2    0.00    0.20
   6   3   2   -0.20    0.50
   6   3   2    0.00    0.50
   6   3   2    0.10    0.50
  -5  -3  -2    8.00    0.90
  -5  -3  -2    7.70    1.10
  -5  -3  -2    9.20    1.60
  -5  -3  -2    8.50    1.20
  -5  -3  -2    7.60    1.10
  -5  -3  -2    5.00    1.00
  -5  -3  -2    7.40    0.80
   5   3   2    8.10    0.90
   5   3   2    7.80    0.90
   5   3   2    7.00    0.60
   5   3   2    8.30    0.80
   5   3   2    9.50    1.40
   5   3   2    7.20    1.00
  -4  -3  -2    1.20    0.40
  -4  -3  -2    0.30    0.40
  -4  -3  -2    1.00    0.30
  -4  -3  -2    0.00    0.30
  -4  -3  -2    1.30    0.40
  -4  -3  -2    0.80    0.30
  -4  -3  -2    0.50    0.50
  -4  -3  -2    0.70    0.50
   4   3   2    0.70    0.30
   4   3   2    0.90    0.20
   4   3   2    1.70    0.50
   4   3   2    0.20    0.60
   4   3   2    0.80    0.30
   4   3   2    0.80    0.30
   4   3   2    0.80    0.40
  -3  -3  -2    0.30    0.30
  -3  -3  -2    0.30    0.20
  -3  -3  -2   -0.10    0.20
  -3  -3  -2    0.50    0.20
  -3  -3  -2    0.00    0.30
  -3  -3  -2    0.70    0.30
  -3  -3  -2    0.20    0.20
  -3  -3  -2    0.20    0.20
   3   3   2    0.10    0.20
   3   3   2    0.20    0.20
   3   3   2    0.10    0.20
   3   3   2    0.20    0.20
   3   3   2    0.20    0.30
   3   3   2   -0.40    0.30
   3   3   2    0.30    0.30
   3   3   2    0.60    0.10
  -2  -3  -2   18.50    0.80
  -2  -3  -2   21.00    1.00
  -2  -3  -2   18.80    1.30
  -2  -3  -2   21.10    1.00
  -2  -3  -2   19.20    1.20
  -2  -3  -2   19.80    1.00
  -2  -3  -2   21.00    1.00
  -2  -3  -2   20.30    0.90
  -2  -3  -2   16.80    1.30
  -2  -3  -2   19.50    1.40
   2   3   2   18.90    1.20
   2   3   2   18.50    0.90
   2   3   2   21.00    1.30
   2   3   2   18.40    1.30
   2   3   2   18.20    1.10
  -1  -3  -2  176.48    6.40
  -1  -3  -2  169.38    6.90
  -1  -3  -2  177.18    6.40
  -1  -3  -2  171.48    6.80
  -1  -3  -2  175.88    6.40
  -1  -3  -2  173.28    6.50
  -1  -3  -2  173.48    6.90
  -1  -3  -2  181.58    6.30
  -1  -3  -2  179.18    6.30
   1   3   2  173.18    6.90
   1   3   2  178.88    6.40
   1   3   2  174.58    6.80
   1   3   2  170.38    6.80
   1   3   2  169.28    6.70
   1   3   2  172.28    6.50
   0  -3  -2  238.78    8.50
   0  -3  -2  230.48    8.60
   0  -3  -2  245.18    8.90
   0  -3  -2  234.78    8.60
   0  -3  -2  236.68    8.60
   0  -3  -2  225.38    8.80
   0  -3  -2  235.78    8.80
   0  -3  -2  243.38    8.50
   0  -3  -2  231.38    8.70
   0   3   2  225.78    8.70
   0   3   2  226.08    8.60
   0   3   2  236.38    8.60
   0   3   2  224.58    8.90
   0   3   2  226.88    8.80
   1  -3  -2    7.70    0.60
   1  -3  -2    7.20    0.60
   1  -3  -2    6.80    0.60
   1  -3  -2    6.20    0.60
   1  -3  -2    7.00    0.50
  -1   3   2    6.20    0.50
  -1   3   2    6.90    0.60
  -1   3   2    6.80    0.50
  -1   3   2    6.60    0.50
   2  -3  -2  343.67   12.80
   2  -3  -2  351.56   13.00
   2  -3  -2  340.37   13.10
   2  -3  -2  347.87   12.90
   2  -3  -2  351.56   12.90
  -2   3   2  331.27   13.00
  -2   3   2  343.57   12.50
  -2   3   2  345.37   12.80
  -2   3   2  341.77   13.10
  -2   3   2  344.87   13.10
   3  -3  -2    6.50    0.90
   3  -3  -2    7.10    0.90
   3  -3  -2    6.20    0.90
   3  -3  -2    5.50    0.80
   3  -3  -2    5.30    0.80
  -3   3   2    6.30    0.80
  -3   3   2    5.30    0.50
  -3   3   2    6.10    0.90
  -3   3   2    5.20    0.80
  -3   3   2    5.90    0.90
  -3   3   2    5.00    0.70
   4  -3  -2    6.90    1.00
   4  -3  -2   14.20    1.90
   4  -3  -2   10.30    1.00
   4  -3  -2   10.30    1.00
  -4   3   2    9.70    0.90
  -4   3   2   10.70    1.10
  -4   3   2   11.20    1.20
  -4   3   2   10.40    1.40
  -4   3   2   11.00    0.90
   5  -3  -2   89.59    4.10
   5  -3  -2   87.09    4.30
   5  -3  -2   84.49    4.50
   5  -3  -2   89.09    4.40
   5  -3  -2   84.69    4.20
  -5   3   2   93.79    4.30
  -5   3   2   81.69    4.40
  -5   3   2   87.09    4.30
  -5   3   2   94.69    4.10
  -5   3   2   90.49    4.60
  -5   3   2   91.79    4.10
   6  -3  -2   50.79    3.10
   6  -3  -2   52.89    2.90
   6  -3  -2   59.99    3.70
  -6   3   2   56.39    3.10
  -6   3   2   55.09    3.00
  -6   3   2   56.79    3.10
  -6   3   2   52.49    3.40
   7  -3  -2   67.29    3.40
   7  -3  -2   61.79    3.70
   7  -3  -2   62.39    3.40
  -7   3   2   72.09    3.60
  -7   3   2   62.89    4.10
  -7   3   2   68.79    3.70
  -7   3   2   64.99    3.60
   8  -3  -2    2.80    0.90
   8  -3  -2    2.90    0.90
   8  -3  -2    2.80    1.10
  -8   3   2    4.30    1.10
  -8   3   2    4.90    1.20
  -8   3   2    2.60    1.20
   9  -3  -2    0.80    0.80
   9  -3  -2    3.10    0.90
   9  -3  -2    0.80    0.90
  -9   3   2    3.60    1.70
  -9   3   2    2.50    1.10
  -9   3   2    1.00    0.90
  10  -3  -2    1.40    1.00
  10  -3  -2    0.50    0.90
  10  -3  -2    0.70    1.00
 -10   3   2    1.80    1.40
 -10   3   2    3.40    1.20
  11  -3  -2    0.30    1.30
  11  -3  -2   -0.60    1.00
  11  -3  -2    0.00    1.20
 -11   3   2   -0.70    1.30
 -11   3   2    0.00    2.00
 -10  -3  -3   13.30    1.90
 -10  -3  -3   19.60    2.70
 -10  -3  -3   11.20    1.70
  10   3   3   13.20    1.80
  10   3   3   13.40    2.00
  10   3   3   12.40    1.90
  10   3   3   12.50    2.00
  -9  -3  -3    4.00    1.40
  -9  -3  -3    3.30    0.90
  -9  -3  -3    3.70    1.20
   9   3   3    2.80    1.20
   9   3   3    3.50    1.10
   9   3   3    3.90    0.70
   9   3   3    4.10    1.00
  -8  -3  -3   54.09    3.80
  -8  -3  -3   53.39    3.20
  -8  -3  -3   53.49    2.80
   8   3   3   49.50    3.00
   8   3   3   52.39    3.40
   8   3   3   54.79    2.60
   8   3   3   53.49    3.30
   8   3   3   47.30    3.00
   8   3   3   53.59    3.00
  -7  -3  -3   45.80    3.10
  -7  -3  -3   47.50    3.60
  -7  -3  -3   47.20    3.10
  -7  -3  -3   46.30    2.70
  -7  -3  -3   51.59    2.90
   7   3   3   43.80    2.60
   7   3   3   49.99    2.60
   7   3   3   44.40    2.90
   7   3   3   48.90    2.30
   7   3   3   43.90    2.60
   7   3   3   48.50    3.10
  -6  -3  -3  125.09    6.00
  -6  -3  -3  129.99    5.80
  -6  -3  -3  141.39    5.50
  -6  -3  -3  133.59    5.70
  -6  -3  -3  129.29    6.50
  -6  -3  -3  125.89    5.60
   6   3   3  132.89    5.60
   6   3   3  133.49    5.60
   6   3   3  135.69    5.60
   6   3   3  134.29    5.20
   6   3   3  131.29    6.00
   6   3   3  139.29    6.20
  -5  -3  -3   17.60    1.20
  -5  -3  -3   18.70    1.50
  -5  -3  -3   19.50    1.70
  -5  -3  -3   22.60    1.60
  -5  -3  -3   20.80    1.20
  -5  -3  -3   19.00    1.30
  -5  -3  -3   21.60    1.40
  -5  -3  -3   19.60    1.80
   5   3   3   19.10    2.00
   5   3   3   18.80    1.20
   5   3   3   19.70    1.60
   5   3   3   18.90    1.50
   5   3   3   20.80    1.70
   5   3   3   19.70    1.10
   5   3   3   19.00    1.30
  -4  -3  -3  279.17   10.40
  -4  -3  -3  267.57   10.20
  -4  -3  -3  273.77   10.30
  -4  -3  -3  269.67   11.10
  -4  -3  -3  285.47   10.80
  -4  -3  -3  288.77   10.20
  -4  -3  -3  278.37   10.60
  -4  -3  -3  273.07   11.10
   4   3   3  285.47   10.30
   4   3   3  264.97   10.80
   4   3   3  268.27   10.80
   4   3   3  272.97   10.20
   4   3   3  273.47   10.90
   4   3   3  274.37   10.10
   4   3   3  265.17   10.30
   4   3   3  261.77   11.20
  -3  -3  -3 1378.86   49.70
  -3  -3  -3 1308.17   49.60
  -3  -3  -3 1384.46   49.00
  -3  -3  -3 1462.75   49.00
  -3  -3  -3 1373.96   48.90
  -3  -3  -3 1350.86   48.80
  -3  -3  -3 1350.56   48.80
  -3  -3  -3 1419.36   49.00
   3   3   3 1336.97   49.20
   3   3   3 1337.37   48.80
   3   3   3 1361.56   49.70
   3   3   3 1298.47   48.90
   3   3   3 1302.27   49.30
   3   3   3 1340.47   49.40
   3   3   3 1327.37   48.70
   3   3   3 1370.16   48.70
  -2  -3  -3   73.39    2.90
  -2  -3  -3   71.39    3.40
  -2  -3  -3   72.19    2.90
  -2  -3  -3   71.29    2.80
  -2  -3  -3   67.79    3.30
  -2  -3  -3   70.89    2.90
  -2  -3  -3   67.99    3.20
  -2  -3  -3   70.59    2.80
  -2  -3  -3   70.19    3.40
  -2  -3  -3   71.69    2.70
   2   3   3   73.39    2.90
   2   3   3   70.89    2.90
   2   3   3   71.09    3.20
   2   3   3   75.29    3.40
   2   3   3   71.29    2.90
   2   3   3   68.39    3.20
  -1  -3  -3  511.85   18.90
  -1  -3  -3  513.45   19.20
  -1  -3  -3  529.25   18.90
  -1  -3  -3  546.05   18.90
  -1  -3  -3  534.55   19.50
  -1  -3  -3  515.45   19.00
  -1  -3  -3  510.25   19.30
  -1  -3  -3  549.25   19.50
  -1  -3  -3  545.45   19.10
   1   3   3  516.45   19.50
   1   3   3  518.55   18.90
   1   3   3  524.75   19.00
   1   3   3  480.25   19.30
   0  -3  -3   15.60    0.90
   0  -3  -3   16.60    1.10
   0  -3  -3   16.80    1.20
   0  -3  -3   17.10    0.90
   0  -3  -3   17.00    0.90
   0  -3  -3   15.90    0.90
   0  -3  -3   17.30    1.00
   0  -3  -3   17.50    1.10
   0  -3  -3   16.50    0.90
   0   3   3   16.50    0.90
   0   3   3   16.20    1.00
   0   3   3   15.50    0.90
   0   3   3   17.50    1.20
   0   3   3   17.40    0.90
   0   3   3   15.90    0.70
   1  -3  -3  597.54   20.40
   1  -3  -3  569.14   20.50
   1  -3  -3  564.74   20.70
   1  -3  -3  562.44   20.70
   1  -3  -3  584.24   20.60
   1  -3  -3  572.94   20.40
  -1   3   3  537.45   20.20
  -1   3   3  538.65   20.60
  -1   3   3  556.34   20.40
  -1   3   3  547.95   20.40
  -1   3   3  551.84   20.70
  -1   3   3  543.85   20.40
   2  -3  -3   14.30    1.10
   2  -3  -3   14.60    1.10
   2  -3  -3   13.90    1.00
   2  -3  -3   13.50    1.10
   2  -3  -3   12.40    0.90
  -2   3   3   14.60    1.10
  -2   3   3   14.90    1.10
  -2   3   3   10.90    1.00
  -2   3   3   13.80    0.70
  -2   3   3   14.80    0.80
  -2   3   3   13.70    1.00
  -2   3   3   14.30    0.90
   3  -3  -3  305.07   12.50
   3  -3  -3  334.27   12.30
   3  -3  -3  322.07   12.40
   3  -3  -3  322.37   12.40
   3  -3  -3  317.97   12.20
  -3   3   3  329.27   12.30
  -3   3   3  307.27   12.30
  -3   3   3  319.37   12.50
  -3   3   3  322.97   12.10
  -3   3   3  305.47   12.40
   4  -3  -3  165.48    6.70
   4  -3  -3  153.88    6.80
   4  -3  -3  155.68    7.00
   4  -3  -3  161.08    6.90
   4  -3  -3  152.28    6.60
  -4   3   3  157.18    7.00
  -4   3   3  164.28    7.00
  -4   3   3  163.68    6.70
  -4   3   3  165.08    6.80
  -4   3   3  153.58    6.50
  -4   3   3  154.58    6.30
   5  -3  -3  115.39    5.20
   5  -3  -3  109.19    5.20
   5  -3  -3  111.19    5.50
   5  -3  -3  114.99    5.70
   5  -3  -3  114.89    5.40
  -5   3   3  116.29    5.00
  -5   3   3  113.09    5.60
  -5   3   3  119.09    5.70
  -5   3   3  121.29    5.30
  -5   3   3  118.69    5.20
  -5   3   3  112.29    5.40
   6  -3  -3    0.10    0.50
   6  -3  -3    0.90    0.80
   6  -3  -3    0.20    0.50
  -6   3   3    0.10    0.50
  -6   3   3    0.70    0.50
  -6   3   3   -0.40    0.50
  -6   3   3    0.10    0.50
   7  -3  -3   11.10    1.50
   7  -3  -3   10.00    1.60
  -7   3   3    7.90    1.80
  -7   3   3    7.50    1.30
  -7   3   3    8.20    1.40
  -7   3   3    9.60    1.40
   8  -3  -3   26.00    2.10
   8  -3  -3   24.20    2.10
   8  -3  -3   28.40    2.40
  -8   3   3   25.50    2.80
  -8   3   3   25.90    2.20
  -8   3   3   28.10    2.20
  -8   3   3   25.20    2.30
   9  -3  -3   18.40    2.00
   9  -3  -3   15.90    2.20
   9  -3  -3   21.60    2.00
  -9   3   3   18.90    2.00
  -9   3   3   23.40    3.30
  -9   3   3   20.70    2.50
  10  -3  -3    1.50    1.10
  10  -3  -3    3.10    1.10
 -10   3   3   -0.50    1.00
 -10   3   3    0.80    1.40
 -10   3   3   -0.40    1.20
 -10  -3  -4   13.30    2.40
 -10  -3  -4    4.60    1.50
 -10  -3  -4    9.40    1.60
  10   3   4   11.00    2.00
  10   3   4    8.90    1.20
  10   3   4    9.20    1.70
  10   3   4   11.20    1.50
  -9  -3  -4    0.50    0.80
  -9  -3  -4   -0.60    1.00
  -9  -3  -4   -1.00    0.80
   9   3   4   -0.80    0.50
   9   3   4    1.90    1.00
   9   3   4    0.70    0.60
   9   3   4    0.80    0.80
   9   3   4    0.80    0.80
  -8  -3  -4    0.90    1.00
  -8  -3  -4    1.30    0.80
  -8  -3  -4    1.00    1.30
  -8  -3  -4    1.30    0.80
   8   3   4    0.40    0.90
   8   3   4    1.20    0.70
   8   3   4    1.50    0.80
   8   3   4    0.90    0.70
   8   3   4    1.50    0.60
   8   3   4    0.90    0.50
  -7  -3  -4   49.20    3.30
  -7  -3  -4   46.80    2.50
  -7  -3  -4   54.89    3.60
  -7  -3  -4   56.29    3.40
  -7  -3  -4   57.29    3.00
   7   3   4   56.79    3.30
   7   3   4   58.09    2.90
   7   3   4   55.69    2.80
   7   3   4   55.89    2.60
   7   3   4   55.29    2.90
   7   3   4   59.69    3.40
  -6  -3  -4    2.40    0.70
  -6  -3  -4    3.60    1.10
  -6  -3  -4    2.00    0.50
  -6  -3  -4    2.30    0.60
  -6  -3  -4    2.80    0.70
   6   3   4    2.30    0.60
   6   3   4    2.70    0.80
   6   3   4    3.10    0.60
   6   3   4    3.20    0.50
   6   3   4    3.60    0.60
   6   3   4    1.60    0.60
  -5  -3  -4   42.70    2.10
  -5  -3  -4   39.70    2.10
  -5  -3  -4   37.50    1.80
  -5  -3  -4   37.80    2.60
  -5  -3  -4   37.20    2.10
  -5  -3  -4   38.60    2.30
   5   3   4   39.10    2.50
   5   3   4   38.30    2.40
   5   3   4   38.30    2.40
   5   3   4   38.90    1.80
   5   3   4   39.70    2.00
   5   3   4   40.60    1.80
   5   3   4   38.20    2.00
  -4  -3  -4    7.20    0.70
  -4  -3  -4    7.60    0.70
  -4  -3  -4    7.20    0.70
  -4  -3  -4    7.00    0.60
  -4  -3  -4    8.70    0.80
  -4  -3  -4    7.10    1.20
  -4  -3  -4    8.70    1.30
   4   3   4    6.50    0.60
   4   3   4    6.00    0.60
   4   3   4    7.90    1.40
   4   3   4    6.60    0.40
   4   3   4    8.20    0.90
   4   3   4    8.40    1.20
  -3  -3  -4   21.40    1.20
  -3  -3  -4   25.60    1.30
  -3  -3  -4   18.80    1.90
  -3  -3  -4   21.20    1.10
  -3  -3  -4   21.80    1.10
  -3  -3  -4   21.50    1.50
  -3  -3  -4   22.20    1.30
   3   3   4   22.90    1.50
   3   3   4   21.80    1.10
   3   3   4   21.10    1.40
   3   3   4   23.40    1.70
   3   3   4   20.10    1.20
   3   3   4   22.70    1.10
   3   3   4   23.90    1.50
  -2  -3  -4    1.00    0.20
  -2  -3  -4    0.70    0.30
  -2  -3  -4    0.40    0.20
  -2  -3  -4    0.50    0.30
  -2  -3  -4    0.10    0.20
  -2  -3  -4    0.20    0.30
  -2  -3  -4    0.10    0.20
  -2  -3  -4    0.40    0.20
  -2  -3  -4    0.00    0.30
   2   3   4    0.10    0.10
   2   3   4   -0.10    0.40
   2   3   4    0.80    0.40
   2   3   4    0.10    0.10
   2   3   4    0.40    0.20
   2   3   4   -0.10    0.20
   2   3   4    0.30    0.20
  -1  -3  -4    9.40    0.70
  -1  -3  -4   10.60    0.80
  -1  -3  -4   10.00    0.80
  -1  -3  -4    9.80    0.90
  -1  -3  -4   10.40    0.70
  -1  -3  -4   10.00    0.90
  -1  -3  -4   10.10    0.60
  -1  -3  -4    9.20    0.70
   1   3   4    9.70    0.70
   1   3   4    9.60    0.90
   1   3   4    9.40    0.50
   1   3   4   10.10    0.90
   1   3   4   10.30    0.70
   1   3   4   10.00    0.60
   1   3   4    9.00    0.50
   0  -3  -4   68.69    2.90
   0  -3  -4   72.49    3.10
   0  -3  -4   70.99    2.90
   0  -3  -4   69.29    2.90
   0  -3  -4   71.19    3.10
   0  -3  -4   66.59    3.20
   0  -3  -4   74.09    2.90
   0  -3  -4   70.39    3.00
   0   3   4   66.29    2.70
   0   3   4   65.99    3.00
   0   3   4   70.19    3.00
   0   3   4   66.09    3.00
   0   3   4   69.69    2.80
   0   3   4   69.79    2.90
   1  -3  -4   57.69    2.70
   1  -3  -4   56.49    2.40
   1  -3  -4   58.09    2.60
   1  -3  -4   59.49    2.70
   1  -3  -4   57.09    2.50
   1  -3  -4   56.99    2.80
   1  -3  -4   57.59    2.70
  -1   3   4   60.29    2.50
  -1   3   4   53.99    2.70
  -1   3   4   57.19    2.70
  -1   3   4   56.59    2.60
  -1   3   4   54.99    2.30
  -1   3   4   56.09    2.50
   2  -3  -4   31.00    1.80
   2  -3  -4   30.50    1.90
   2  -3  -4   28.00    1.80
   2  -3  -4   26.50    1.60
   2  -3  -4   28.40    1.70
  -2   3   4   28.00    1.80
  -2   3   4   29.00    1.30
  -2   3   4   27.00    1.60
  -2   3   4   29.50    1.60
  -2   3   4   28.10    1.60
  -2   3   4   29.50    1.80
   3  -3  -4  113.09    5.20
   3  -3  -4  116.19    5.10
   3  -3  -4  114.69    5.40
   3  -3  -4  116.89    5.00
  -3   3   4  112.49    5.20
  -3   3   4  110.99    4.60
  -3   3   4  112.59    5.20
  -3   3   4  115.89    4.80
  -3   3   4  111.89    5.00
  -3   3   4  116.59    5.00
   4  -3  -4  131.29    5.80
   4  -3  -4  106.99    5.90
   4  -3  -4  121.39    5.80
   4  -3  -4  125.59    5.70
   4  -3  -4  125.29    5.90
  -4   3   4  125.69    5.70
  -4   3   4  133.69    5.60
  -4   3   4  132.89    5.50
  -4   3   4  132.59    6.00
  -4   3   4  126.89    5.90
   5  -3  -4   13.70    1.70
   5  -3  -4   13.00    1.40
  -5   3   4   13.60    1.90
  -5   3   4   12.20    1.30
  -5   3   4   11.50    1.10
  -5   3   4    8.60    1.40
  -5   3   4   11.50    1.40
  -5   3   4   15.40    1.90
   6  -3  -4   14.50    1.80
   6  -3  -4   13.90    1.90
  -6   3   4   15.00    1.50
  -6   3   4   13.20    1.90
  -6   3   4   15.70    1.40
  -6   3   4   18.10    1.60
   7  -3  -4   11.30    1.70
  -7   3   4   14.10    1.50
  -7   3   4   15.90    2.20
  -7   3   4   16.00    1.90
   8  -3  -4   32.70    2.80
   8  -3  -4   34.00    2.50
  -8   3   4   34.20    3.20
  -8   3   4   37.70    2.80
  -8   3   4   34.10    2.40
  -8   3   4   34.20    2.60
  -8   3   4   34.00    2.60
   9  -3  -4   10.70    1.60
   9  -3  -4   11.30    2.00
   9  -3  -4    7.60    1.40
  -9   3   4   11.10    1.70
  -9   3   4   10.80    1.60
  -9   3   4    9.70    2.00
  -9   3   4   10.70    1.80
  10  -3  -4    4.20    1.40
  10  -3  -4    1.00    1.00
  10  -3  -4    3.20    1.20
 -10   3   4    3.50    1.30
 -10   3   4    1.80    1.30
 -10  -3  -5    2.40    1.10
 -10  -3  -5    0.80    1.50
 -10  -3  -5    2.40    1.10
  10   3   5    1.80    1.10
  10   3   5    2.80    1.20
  10   3   5    2.40    1.00
  10   3   5    2.70    0.90
  -9  -3  -5  124.49    6.60
  -9  -3  -5  118.09    5.80
  -9  -3  -5  118.79    5.70
   9   3   5  119.19    5.10
   9   3   5  115.69    5.60
   9   3   5  122.59    6.00
   9   3   5  118.49    6.10
  -8  -3  -5    1.90    1.20
  -8  -3  -5    1.30    0.70
  -8  -3  -5    2.90    0.90
  -8  -3  -5    0.30    0.60
  -8  -3  -5    3.00    1.30
   8   3   5    3.50    1.00
   8   3   5    1.30    0.70
   8   3   5    1.70    0.60
   8   3   5    0.90    0.80
   8   3   5    2.30    0.70
   8   3   5    0.90    0.50
  -7  -3  -5    5.40    0.80
  -7  -3  -5    3.20    1.10
  -7  -3  -5    6.70    1.30
  -7  -3  -5    7.70    1.10
  -7  -3  -5    5.80    1.00
   7   3   5    5.60    0.70
   7   3   5    5.70    0.80
   7   3   5    5.70    1.10
   7   3   5    6.30    1.10
   7   3   5    4.90    0.90
   7   3   5    7.50    1.20
  -6  -3  -5  329.67   12.80
  -6  -3  -5  354.86   14.10
  -6  -3  -5  358.96   13.40
  -6  -3  -5  339.17   13.60
  -6  -3  -5  345.97   13.20
   6   3   5  346.97   13.70
   6   3   5  348.27   13.10
   6   3   5  341.17   13.70
   6   3   5  336.47   12.60
   6   3   5  352.56   12.90
   6   3   5  327.27   13.10
  -5  -3  -5   33.30    1.90
  -5  -3  -5   35.50    2.20
  -5  -3  -5   34.40    2.50
  -5  -3  -5   34.30    1.80
  -5  -3  -5   34.30    2.00
  -5  -3  -5   34.50    1.60
   5   3   5   33.10    2.20
   5   3   5   34.80    1.90
   5   3   5   35.40    2.20
   5   3   5   36.60    1.80
   5   3   5   32.60    1.40
  -4  -3  -5  218.08    8.40
  -4  -3  -5  227.28    8.90
  -4  -3  -5  229.68    9.40
  -4  -3  -5  225.08    8.60
  -4  -3  -5  246.38    8.90
  -4  -3  -5  228.58    8.70
   4   3   5  215.48    9.60
   4   3   5  221.58    9.20
   4   3   5  222.88    8.60
   4   3   5  222.28    9.10
   4   3   5  220.08    8.70
   4   3   5  223.88    8.50
  -3  -3  -5    3.20    0.80
  -3  -3  -5    2.00    0.50
  -3  -3  -5    3.30    0.50
  -3  -3  -5    2.40    0.50
  -3  -3  -5    2.80    0.50
  -3  -3  -5    3.00    0.50
  -3  -3  -5    2.60    0.40
   3   3   5    2.80    0.50
   3   3   5    3.10    0.60
   3   3   5    2.70    0.70
   3   3   5    2.50    0.70
   3   3   5    3.00    0.50
   3   3   5    2.90    0.40
  -2  -3  -5   15.90    1.10
  -2  -3  -5   13.50    0.90
  -2  -3  -5   13.50    1.20
  -2  -3  -5   14.70    1.30
  -2  -3  -5   14.50    1.10
  -2  -3  -5   14.90    0.90
   2   3   5   16.90    1.00
   2   3   5   16.60    1.30
   2   3   5   15.30    0.90
   2   3   5   15.20    1.30
   2   3   5   14.20    0.80
   2   3   5   15.60    1.00
   2   3   5   14.40    0.80
  -1  -3  -5  756.02   27.80
  -1  -3  -5  785.52   27.60
  -1  -3  -5  765.12   27.60
  -1  -3  -5  749.73   27.60
  -1  -3  -5  771.62   28.10
  -1  -3  -5  801.52   27.90
  -1  -3  -5  737.43   27.90
   1   3   5  745.33   27.30
   1   3   5  748.43   27.90
   1   3   5  742.53   27.60
   1   3   5  748.43   27.50
   1   3   5  751.62   27.50
   1   3   5  758.62   28.10
   1   3   5  741.83   27.80
   0  -3  -5   26.20    1.60
   0  -3  -5   25.00    1.40
   0  -3  -5   25.20    1.50
   0  -3  -5   28.50    1.70
   0  -3  -5   25.90    1.40
   0  -3  -5   24.00    1.40
   0  -3  -5   28.80    1.60
   0   3   5   26.50    1.30
   0   3   5   26.00    1.40
   0   3   5   23.70    1.50
   0   3   5   25.50    1.20
   0   3   5   26.50    1.50
   0   3   5   25.50    1.40
   1  -3  -5    3.10    0.60
   1  -3  -5    2.90    0.50
   1  -3  -5    4.40    0.80
   1  -3  -5    3.50    0.60
   1  -3  -5    2.80    0.60
   1  -3  -5    3.70    0.70
   1  -3  -5    3.50    0.50
   1  -3  -5    2.90    0.60
  -1   3   5    3.50    0.60
  -1   3   5    3.00    0.50
  -1   3   5    3.30    0.70
  -1   3   5    3.20    0.50
  -1   3   5    3.20    0.70
  -1   3   5    4.20    0.60
   2  -3  -5    9.10    1.20
   2  -3  -5    7.10    0.90
   2  -3  -5    6.90    1.00
   2  -3  -5    7.30    1.30
   2  -3  -5    5.20    1.00
  -2   3   5    7.00    1.10
  -2   3   5    7.80    1.20
  -2   3   5    5.10    0.50
  -2   3   5    7.90    1.00
  -2   3   5    6.50    0.80
  -2   3   5    5.90    0.80
   3  -3  -5   71.69    3.80
   3  -3  -5   72.09    3.70
   3  -3  -5   77.39    3.90
   3  -3  -5   69.49    3.50
   3  -3  -5   70.69    3.80
  -3   3   5   77.59    3.60
  -3   3   5   69.79    3.20
  -3   3   5   70.89    3.60
  -3   3   5   77.69    3.80
  -3   3   5   70.69    3.40
   4  -3  -5   18.10    1.60
   4  -3  -5   17.00    1.50
   4  -3  -5   14.40    1.50
   4  -3  -5   16.20    1.70
   4  -3  -5   15.50    1.90
  -4   3   5   18.40    1.50
  -4   3   5   14.60    1.20
  -4   3   5   16.30    1.80
  -4   3   5   18.40    1.40
  -4   3   5   18.30    2.00
   5  -3  -5    9.30    1.60
   5  -3  -5   12.10    1.60
   5  -3  -5   14.50    2.80
  -5   3   5   10.20    1.40
  -5   3   5   10.40    1.40
  -5   3   5   15.30    2.00
  -5   3   5   10.80    1.30
  -5   3   5    7.50    1.40
   6  -3  -5   18.30    1.90
   6  -3  -5   17.70    1.90
  -6   3   5   17.80    1.60
  -6   3   5   15.10    1.10
  -6   3   5   20.50    2.10
  -6   3   5   19.80    1.70
  -6   3   5   18.40    1.80
   7  -3  -5   -0.10    0.70
   7  -3  -5    0.10    0.70
[truncated: 982,930 more chars]
