# Supplementary material for: 4-Amino-3,5-di­chloro­pyridinium 3-hy­droxy­pico­linate monohydrate
Source: IUCrdata. 2023 Sep 22;8(Pt 9):x230821. doi: 10.1107/S2414314623008210 (PMC10561231; doi:10.1107/S2414314623008210)
Supplement: Supplementary file 2 [file x-08-x230821-Isup2.hkl]

data_I                                                                          
_shelx_title ' mo_H18_NEHU_28_04_2022_0ma_a.res in P2(1)/c'                     
_shelx_refln_list_code          4                                               
_shelx_F_calc_maximum      282.98                                               
_exptl_crystal_F_000       656.00                                               
_reflns_d_resolution_high  0.7404                                               
                                                                                
loop_                                                                           
 _space_group_symop_operation_xyz                                               
 'x, y, z'                                                                      
 '-x, y+1/2, -z+1/2'                                                            
 '-x, -y, -z'                                                                   
 'x, -y-1/2, z-1/2'                                                             
                                                                                
_cell_length_a     8.4267                                                       
_cell_length_b    14.0837                                                       
_cell_length_c    10.9004                                                       
_cell_angle_alpha  90.000                                                       
_cell_angle_beta   91.953                                                       
_cell_angle_gamma  90.000                                                       
                                                                                
_shelx_F_squared_multiplier     1.000                                           
                                                                                
loop_                                                                           
 _refln_index_h                                                                 
 _refln_index_k                                                                 
 _refln_index_l                                                                 
 _refln_F_squared_calc                                                          
 _refln_F_squared_meas                                                          
 _refln_F_squared_sigma                                                         
 _refln_observed_status                                                         
   1   0   0        558.91        469.60        23.83 o                         
   2   0   0       1004.26       1240.01        14.74 o                         
   3   0   0      19277.24      16858.82       498.22 o                         
   4   0   0       1436.25       1418.41        15.95 o                         
   5   0   0       1189.40       1198.24        22.91 o                         
   6   0   0          1.05          1.29         0.88 o                         
   7   0   0        734.56        713.28        11.76 o                         
   8   0   0        733.88        693.36        12.48 o                         
   9   0   0         19.07         22.92         2.24 o                         
  10   0   0         36.19         29.41         2.85 o                         
  11   0   0         38.20         48.99         4.41 o                         
   1   1   0        226.15        248.55         2.20 o                         
   2   1   0         94.38         96.02         1.10 o                         
   3   1   0        295.87        277.57         2.71 o                         
   4   1   0       1142.25       1113.83         9.24 o                         
   5   1   0       1812.96       1753.64        14.28 o                         
   6   1   0        219.42        211.90         3.82 o                         
   7   1   0        111.78        117.95         4.00 o                         
   8   1   0        614.14        597.63         7.90 o                         
   9   1   0        381.01        365.89         6.30 o                         
  10   1   0         29.88         32.72         2.01 o                         
  11   1   0         31.48         40.85         2.57 o                         
   0   2   0       3669.85       3186.08       135.74 o                         
   1   2   0          3.84          6.80         0.29 o                         
   2   2   0       2254.81       2113.89        16.25 o                         
   3   2   0          0.28          7.96         0.38 o                         
   4   2   0       6340.41       6143.52        46.74 o                         
   5   2   0        128.83        128.46         1.88 o                         
   6   2   0          8.12          5.34         0.65 o                         
   7   2   0        107.31        109.05         2.41 o                         
   8   2   0          4.17          7.70         1.13 o                         
   9   2   0         50.99         54.59         2.72 o                         
  10   2   0         33.58         28.77         1.94 o                         
  11   2   0          0.04          2.17         1.80 o                         
   1   3   0          5.92          9.19         0.28 o                         
   2   3   0       1627.78       1699.12        12.93 o                         
   3   3   0         17.13         17.14         0.59 o                         
   4   3   0         24.96         24.57         0.90 o                         
   5   3   0          0.02          1.13         0.41 o                         
   6   3   0          4.19          3.72         0.61 o                         
   7   3   0         17.80         17.04         1.16 o                         
   8   3   0         35.77         37.77         1.68 o                         
   9   3   0         51.08         53.57         2.42 o                         
  10   3   0         13.48          9.28         1.56 o                         
  11   3   0         19.37         24.76         2.41 o                         
   0   4   0        474.28        500.51         5.65 o                         
   1   4   0        253.31        239.70         1.93 o                         
   2   4   0       2962.44       2930.81        23.49 o                         
   3   4   0        439.33        416.84         3.83 o                         
   4   4   0         45.04         44.16         1.05 o                         
   5   4   0          8.75         11.18         0.66 o                         
   6   4   0        595.20        585.82         6.15 o                         
   7   4   0        192.47        196.75         3.24 o                         
   8   4   0        257.91        261.39         4.12 o                         
   9   4   0         19.97         16.93         1.49 o                         
  10   4   0         57.05         62.09         3.06 o                         
  11   4   0          7.28         12.69         3.79 o                         
   1   5   0         96.50        117.81         1.18 o                         
   2   5   0       4081.34       4104.48        31.23 o                         
   3   5   0        443.39        488.60         4.32 o                         
   4   5   0         52.97         57.84         1.04 o                         
   5   5   0        180.12        155.31         2.13 o                         
   6   5   0         19.54         20.34         1.03 o                         
   7   5   0         39.39         38.49         1.65 o                         
   8   5   0        109.13        114.20         2.75 o                         
   9   5   0         61.04         62.15         2.49 o                         
  10   5   0          0.45          1.00         1.45 o                         
   0   6   0       4087.47       3928.62        39.72 o                         
   1   6   0       1222.89       1387.35        10.48 o                         
   2   6   0         93.95        144.55         1.64 o                         
   3   6   0       2846.58       3036.71        23.56 o                         
   4   6   0          6.20          5.64         0.47 o                         
   5   6   0        986.04        962.16         8.58 o                         
   6   6   0          1.90          1.59         0.67 o                         
   7   6   0         82.61         86.76         2.24 o                         
   8   6   0         94.80        103.16         2.77 o                         
   9   6   0          0.00         -1.07         1.07 o                         
  10   6   0          0.99          1.51         1.47 o                         
   1   7   0          3.46          6.60         0.34 o                         
   2   7   0        142.76        196.19         2.06 o                         
   3   7   0         49.63         48.64         1.09 o                         
   4   7   0         15.53         13.48         0.74 o                         
   5   7   0          7.98         10.95         0.82 o                         
   6   7   0        191.22        187.77         2.90 o                         
   7   7   0         88.03         93.81         2.26 o                         
   8   7   0        163.96        157.23         3.22 o                         
   9   7   0        183.04        188.78         4.45 o                         
  10   7   0          0.00          0.91         1.57 o                         
   0   8   0       1452.18       1411.93        15.69 o                         
   1   8   0       3389.65       3477.76        26.16 o                         
   2   8   0         90.50        106.76         1.40 o                         
   3   8   0        111.82         87.98         1.39 o                         
   4   8   0       3715.15       3580.68        29.89 o                         
   5   8   0          0.31          0.94         0.57 o                         
   6   8   0        226.51        221.74         4.30 o                         
   7   8   0        415.71        407.33         6.98 o                         
   8   8   0        110.27        103.84         3.17 o                         
   9   8   0         89.56         88.20         3.41 o                         
  10   8   0         21.24         20.46         2.38 o                         
   1   9   0         38.88         41.05         0.85 o                         
   2   9   0          0.12          1.26         0.33 o                         
   3   9   0         99.93         92.02         1.41 o                         
   4   9   0        156.76        157.06         2.45 o                         
   5   9   0        464.41        454.03         5.40 o                         
   6   9   0          0.08          1.58         0.80 o                         
   7   9   0        249.34        245.68         4.23 o                         
   8   9   0        253.50        262.00         4.90 o                         
   9   9   0         92.05         87.12         3.99 o                         
   0  10   0       3976.11       3909.09        41.75 o                         
   1  10   0       2806.53       2666.57        20.86 o                         
   2  10   0          4.14          8.12         0.50 o                         
   3  10   0        694.11        697.64         6.86 o                         
   4  10   0        868.56        848.22         8.52 o                         
   5  10   0        370.28        338.89         4.56 o                         
   6  10   0          0.38          0.08         0.89 o                         
   7  10   0         49.89         57.91         2.39 o                         
   8  10   0        176.82        192.10         4.90 o                         
   9  10   0         36.99         37.22         2.50 o                         
   1  11   0          4.95          6.88         0.52 o                         
   2  11   0        126.79        123.76         1.79 o                         
   3  11   0        392.85        356.70         4.17 o                         
   4  11   0        139.80        133.81         2.74 o                         
   5  11   0         96.90         85.26         2.03 o                         
   6  11   0        201.94        203.61         3.82 o                         
   7  11   0          0.44          3.52         1.15 o                         
   8  11   0         48.60         48.71         2.67 o                         
   9  11   0          0.02          2.01         2.63 o                         
   0  12   0        160.63        161.13         3.05 o                         
   1  12   0        182.04        184.58         2.33 o                         
   2  12   0          8.92         14.32         0.76 o                         
   3  12   0        145.50        153.87         2.52 o                         
   4  12   0         19.53         27.43         1.41 o                         
   5  12   0        111.77        110.87         2.31 o                         
   6  12   0         55.86         56.59         1.99 o                         
   7  12   0         98.17        106.41         3.31 o                         
   8  12   0          0.10         -0.27         2.01 o                         
   1  13   0        161.94        154.93         2.15 o                         
   2  13   0        942.59        903.86         9.42 o                         
   3  13   0         72.15         61.56         1.82 o                         
   4  13   0         10.20         12.66         1.27 o                         
   5  13   0        163.08        164.93         3.41 o                         
   6  13   0         66.96         74.81         3.27 o                         
   7  13   0         40.96         52.42         3.04 o                         
   8  13   0         12.29         14.13         2.28 o                         
   0  14   0         15.60         15.33         1.46 o                         
   1  14   0          6.11          8.12         0.76 o                         
   2  14   0         18.50         20.93         1.25 o                         
   3  14   0        118.32        117.08         2.76 o                         
   4  14   0         63.03         78.98         2.67 o                         
   5  14   0         10.73          9.24         1.40 o                         
   6  14   0         15.05         15.97         1.91 o                         
   7  14   0        221.93        250.22         5.34 o                         
   1  15   0         22.81         28.16         1.48 o                         
   2  15   0        158.97        157.20         3.32 o                         
   3  15   0          0.21          1.92         1.07 o                         
   4  15   0          0.15          0.53         1.28 o                         
   5  15   0         56.46         63.45         2.96 o                         
   6  15   0         18.78         14.22         2.15 o                         
   0  16   0        282.18        279.14         7.20 o                         
   1  16   0        156.72        147.65         3.31 o                         
   2  16   0         75.43         78.17         2.88 o                         
   3  16   0        219.21        228.46         4.82 o                         
   4  16   0        142.17        145.04         5.00 o                         
   5  16   0        101.20         97.18         3.72 o                         
   6  16   0          0.92          4.36         5.45 o                         
   1  17   0        104.87        115.34         3.79 o                         
   2  17   0          0.01          1.14         1.63 o                         
   3  17   0          6.02          9.15         1.72 o                         
   4  17   0         22.24         23.05         2.44 o                         
   0  18   0         74.15         68.30         5.15 o                         
   1  18   0        327.19        333.12        10.42 o                         
   2  18   0         23.92         20.61         2.25 o                         
   3  18   0          8.12          4.19         2.14 o                         
 -11   1   1          4.32          5.92         1.97 o                         
 -10   1   1         12.29         10.89         1.69 o                         
  -9   1   1         39.70         40.76         2.07 o                         
  -8   1   1         40.93         43.24         2.08 o                         
  -7   1   1         26.74         25.07         1.41 o                         
  -6   1   1        128.09        141.50         2.28 o                         
  -5   1   1       2254.69       2380.27        19.49 o                         
  -4   1   1        808.50        894.07         7.68 o                         
  -3   1   1        379.69        392.59         3.85 o                         
  -2   1   1       2392.51       2452.29        19.71 o                         
  -1   1   1        893.78        943.65         8.38 o                         
   0   1   1         81.20         69.34         5.82 o                         
   1   1   1      10601.18      11013.22       220.07 o                         
   2   1   1        479.15        571.41         4.43 o                         
   3   1   1        466.66        458.69         3.92 o                         
   4   1   1         96.20        119.17         1.51 o                         
   5   1   1        187.05        150.85         2.04 o                         
   6   1   1         85.41         86.19         1.76 o                         
   7   1   1         32.46         29.72         1.35 o                         
   8   1   1        592.89        537.95         7.70 o                         
   9   1   1        275.09        252.43         4.65 o                         
  10   1   1          2.80          4.36         1.33 o                         
  11   1   1          0.99          0.01         1.84 o                         
 -11   2   1         74.18         74.66         3.44 o                         
 -10   2   1          1.66         -1.37         1.42 o                         
  -9   2   1         41.02         38.84         2.06 o                         
  -8   2   1         79.80         84.74         2.82 o                         
  -7   2   1        264.99        262.92         4.18 o                         
  -6   2   1          4.17          7.29         0.70 o                         
  -5   2   1         38.76         41.20         1.32 o                         
  -4   2   1        171.32        171.01         2.20 o                         
  -3   2   1       2008.00       2016.40        16.21 o                         
  -2   2   1        167.13        183.05         2.03 o                         
  -1   2   1       1149.24       1292.16        11.31 o                         
   0   2   1       1176.33       1296.97         9.52 o                         
   1   2   1         49.66         59.23         0.61 o                         
   2   2   1        442.06        448.80         3.79 o                         
   3   2   1          4.09          9.00         0.41 o                         
   4   2   1        926.93        999.46         7.88 o                         
   5   2   1        523.91        535.24         5.29 o                         
   6   2   1          0.06          0.15         0.49 o                         
   7   2   1         49.45         54.72         1.71 o                         
   8   2   1         34.05         32.99         1.74 o                         
   9   2   1         81.41         76.37         2.51 o                         
  10   2   1        275.01        254.90         4.83 o                         
  11   2   1          0.42         -0.76         1.84 o                         
 -11   3   1         89.03         93.49         3.98 o                         
 -10   3   1          4.94          3.16         1.48 o                         
  -9   3   1         34.19         33.78         2.11 o                         
  -8   3   1        347.92        346.26         6.54 o                         
  -7   3   1         62.50         67.11         2.48 o                         
  -6   3   1        376.19        361.03         4.34 o                         
  -5   3   1         43.29         61.20         1.37 o                         
  -4   3   1        113.80         95.65         1.55 o                         
  -3   3   1       4055.73       4033.02        30.92 o                         
  -2   3   1        749.57        817.78         6.83 o                         
  -1   3   1        304.76        300.29         2.60 o                         
   0   3   1       1388.64       1485.66        11.41 o                         
   1   3   1       5604.02       5341.80        79.23 o                         
   2   3   1      10580.64      10589.29       261.77 o                         
   3   3   1       1232.99       1239.80         9.54 o                         
   4   3   1        257.49        248.40         2.57 o                         
   5   3   1       3596.84       3527.32        26.37 o                         
   6   3   1         50.12         53.43         1.48 o                         
   7   3   1         43.28         39.87         1.59 o                         
   8   3   1         92.59        104.89         2.56 o                         
   9   3   1         45.56         54.57         2.50 o                         
  10   3   1         14.60         13.62         1.62 o                         
  11   3   1          4.21          4.18         1.95 o                         
 -11   4   1        135.52        124.54         9.32 o                         
 -10   4   1        112.40        112.92         4.44 o                         
  -9   4   1         11.89         11.65         1.44 o                         
  -8   4   1        727.12        720.59         9.54 o                         
  -7   4   1        562.61        547.49         6.92 o                         
  -6   4   1        216.92        210.04         3.13 o                         
  -5   4   1         14.14         12.32         0.68 o                         
  -4   4   1        270.77        253.99         2.84 o                         
  -3   4   1       3934.76       3905.17        29.97 o                         
  -2   4   1         19.20         22.37         0.60 o                         
  -1   4   1       1061.57       1096.38         7.96 o                         
   0   4   1       2582.58       2626.77        19.20 o                         
   1   4   1       1651.21       1665.51        13.19 o                         
   2   4   1        128.89        135.03         1.39 o                         
   3   4   1        116.01        122.07         1.43 o                         
   4   4   1        110.37        111.97         1.48 o                         
   5   4   1        840.07        811.81         7.17 o                         
   6   4   1        649.47        624.40         6.30 o                         
   7   4   1        120.59        110.34         2.23 o                         
   8   4   1        455.44        443.70         5.80 o                         
   9   4   1         49.45         51.38         2.12 o                         
  10   4   1        132.53        137.25         4.03 o                         
  11   4   1          8.20         14.17         7.09 o                         
 -10   5   1          1.62          3.86         1.56 o                         
  -9   5   1         19.12         20.39         1.54 o                         
  -8   5   1         10.14          9.48         1.13 o                         
  -7   5   1       2123.99       2062.27        21.17 o                         
  -6   5   1        835.18        824.70         8.58 o                         
  -5   5   1        357.56        362.90         4.14 o                         
  -4   5   1       2786.31       2905.86        23.89 o                         
  -3   5   1       6183.55       5971.07        44.43 o                         
  -2   5   1      12990.34      12470.49       200.96 o                         
  -1   5   1        375.45        406.58         3.11 o                         
   0   5   1       4055.92       3938.43        27.54 o                         
   1   5   1      11378.44      10631.21       271.89 o                         
   2   5   1        745.76        743.18         5.77 o                         
   3   5   1        192.49        240.15         2.42 o                         
   4   5   1        498.06        445.76         3.99 o                         
   5   5   1       3589.26       3357.61        25.71 o                         
   6   5   1       2098.83       2024.03        18.65 o                         
   7   5   1        373.74        363.04         4.92 o                         
   8   5   1          7.57          9.64         1.10 o                         
   9   5   1        563.36        577.54         7.61 o                         
  10   5   1          2.35          3.93         1.50 o                         
 -10   6   1         26.92         34.50         2.56 o                         
  -9   6   1          6.02          5.66         1.35 o                         
  -8   6   1          0.38          1.71         0.98 o                         
  -7   6   1       1756.85       1723.82        18.08 o                         
  -6   6   1         68.69         70.58         1.92 o                         
  -5   6   1        159.26        161.59         2.40 o                         
  -4   6   1       1818.14       1833.70        14.77 o                         
  -3   6   1         22.88         14.92         0.63 o                         
  -2   6   1         82.96        120.26         1.39 o                         
  -1   6   1       1297.16       1357.75         9.38 o                         
   0   6   1        331.15        360.91         2.88 o                         
   1   6   1         47.18         58.02         0.92 o                         
   2   6   1        982.07       1060.24         8.42 o                         
   3   6   1       1259.74       1348.40        10.91 o                         
   4   6   1        284.53        275.01         2.88 o                         
   5   6   1        597.16        557.24         5.72 o                         
   6   6   1          3.58          2.76         0.66 o                         
   7   6   1         38.97         42.60         1.72 o                         
   8   6   1          5.44          3.57         1.00 o                         
   9   6   1        130.19        130.93         3.21 o                         
  10   6   1         57.44         57.63         2.59 o                         
 -10   7   1          6.63          5.33         2.04 o                         
  -9   7   1        150.72        163.52         3.95 o                         
  -8   7   1         60.05         60.78         2.23 o                         
  -7   7   1         25.26         28.06         1.62 o                         
  -6   7   1        426.24        438.69         5.69 o                         
  -5   7   1        615.45        615.58         6.08 o                         
  -4   7   1         13.67          6.94         0.46 o                         
  -3   7   1        123.45         99.54         1.47 o                         
  -2   7   1        189.42        279.24         2.74 o                         
  -1   7   1        400.80        406.33         3.69 o                         
   0   7   1         30.99         45.24         0.71 o                         
   1   7   1       3360.32       3338.87        26.24 o                         
   2   7   1        398.91        405.33         3.86 o                         
   3   7   1        480.22        492.67         4.28 o                         
   4   7   1        392.46        407.57         4.10 o                         
   5   7   1        316.20        316.47         3.74 o                         
   6   7   1        595.08        597.41         7.19 o                         
   7   7   1         76.12         73.18         2.25 o                         
   8   7   1          0.40         -0.09         0.83 o                         
   9   7   1          3.09          2.89         1.30 o                         
  10   7   1          1.57          3.07         1.71 o                         
 -10   8   1         15.08         17.34         2.72 o                         
  -9   8   1          0.31         -0.69         1.44 o                         
  -8   8   1         16.47         12.40         1.17 o                         
  -7   8   1        197.20        203.42         3.75 o                         
  -6   8   1         20.65         21.81         1.13 o                         
  -5   8   1        288.16        297.38         4.00 o                         
  -4   8   1          8.19         13.57         0.76 o                         
  -3   8   1         14.18         19.10         0.93 o                         
  -2   8   1        597.11        595.19         5.05 o                         
  -1   8   1         88.12         75.28         1.08 o                         
   0   8   1        593.89        603.79         4.71 o                         
   1   8   1        181.08        168.12         1.95 o                         
   2   8   1          8.05         13.05         0.56 o                         
   3   8   1        614.68        575.33         5.38 o                         
   4   8   1         22.82         21.59         0.99 o                         
   5   8   1        542.03        524.73         5.65 o                         
   6   8   1        325.43        314.54         4.69 o                         
   7   8   1        237.28        246.13         4.12 o                         
   8   8   1         19.49         20.97         1.57 o                         
   9   8   1        157.12        159.74         4.25 o                         
  10   8   1         21.60         24.90         2.60 o                         
  -9   9   1         46.32         44.68         2.44 o                         
  -8   9   1         22.50         24.58         1.74 o                         
  -7   9   1         11.52          9.74         1.24 o                         
  -6   9   1        102.68         97.90         2.69 o                         
  -5   9   1        222.67        214.78         3.19 o                         
  -4   9   1         54.35         60.48         1.69 o                         
  -3   9   1        130.35        135.81         2.09 o                         
  -2   9   1        485.12        474.68         4.80 o                         
  -1   9   1         17.30         19.52         0.69 o                         
   0   9   1          6.22          5.02         0.32 o                         
   1   9   1          9.27          9.65         0.51 o                         
   2   9   1        405.02        428.71         4.25 o                         
   3   9   1        237.74        235.52         3.24 o                         
   4   9   1        585.88        567.83         5.69 o                         
   5   9   1         43.44         44.22         1.49 o                         
   6   9   1        461.83        440.98         5.91 o                         
   7   9   1        126.51        117.61         2.80 o                         
   8   9   1          0.03          0.02         1.21 o                         
   9   9   1         13.79         14.57         1.92 o                         
  -9  10   1         45.78         45.79         2.65 o                         
  -8  10   1          7.36         10.49         1.66 o                         
  -7  10   1         19.48         23.33         1.73 o                         
  -6  10   1         13.68         15.93         1.33 o                         
  -5  10   1         68.11         66.94         1.92 o                         
  -4  10   1        189.66        190.64         2.79 o                         
  -3  10   1        198.07        193.34         2.53 o                         
  -2  10   1        245.82        249.58         2.97 o                         
  -1  10   1        320.80        298.40         3.01 o                         
   0  10   1       1112.76       1085.29         8.48 o                         
   1  10   1        505.66        504.59         4.80 o                         
   2  10   1          9.03          8.33         0.59 o                         
   3  10   1        363.18        344.48         4.34 o                         
   4  10   1          7.90         14.52         0.88 o                         
   5  10   1         28.72         28.46         1.20 o                         
   6  10   1          1.92          3.24         0.96 o                         
   7  10   1        201.89        183.02         3.72 o                         
   8  10   1         36.69         38.92         2.23 o                         
   9  10   1         67.01         69.08         3.19 o                         
  -9  11   1         97.05         87.48         4.82 o                         
  -8  11   1         32.26         28.47         2.31 o                         
  -7  11   1        132.30        129.31         3.35 o                         
  -6  11   1         13.37         19.65         1.38 o                         
  -5  11   1          7.68         10.22         1.03 o                         
  -4  11   1        644.16        582.02         7.10 o                         
  -3  11   1         22.48         18.40         0.89 o                         
  -2  11   1       1774.66       1727.04        15.51 o                         
  -1  11   1        414.27        412.43         4.04 o                         
   0  11   1       1542.76       1489.32        12.17 o                         
   1  11   1        722.01        722.50         7.15 o                         
   2  11   1        309.22        283.18         3.45 o                         
   3  11   1        136.61        114.58         2.22 o                         
   4  11   1        186.63        222.29         3.36 o                         
   5  11   1        118.96        128.07         2.75 o                         
   6  11   1        355.11        332.16         6.91 o                         
   7  11   1        195.47        211.48         4.84 o                         
   8  11   1        220.90        244.80         7.07 o                         
   9  11   1        258.13        265.69         6.99 o                         
  -8  12   1          4.67          5.66         2.31 o                         
  -7  12   1        135.49        131.07         3.65 o                         
  -6  12   1         12.38         15.54         1.47 o                         
  -5  12   1          3.54          4.26         1.07 o                         
  -4  12   1        323.54        301.45         4.40 o                         
  -3  12   1         81.31         70.81         1.69 o                         
  -2  12   1       1253.01       1206.97        11.82 o                         
  -1  12   1         13.26         13.76         0.77 o                         
   0  12   1        218.63        208.43         2.54 o                         
   1  12   1        388.45        366.36         4.33 o                         
   2  12   1         11.16         10.94         0.74 o                         
   3  12   1        150.52        139.10         2.40 o                         
   4  12   1         19.02         15.48         1.16 o                         
   5  12   1         71.45         67.49         2.30 o                         
   6  12   1        117.31        109.82         2.75 o                         
   7  12   1          3.48          5.60         1.56 o                         
   8  12   1         49.69         50.72         3.29 o                         
  -8  13   1         24.92         29.48         2.74 o                         
  -7  13   1         44.33         40.93         3.15 o                         
  -6  13   1        223.37        221.05         4.92 o                         
  -5  13   1         31.53         24.80         1.39 o                         
  -4  13   1        133.10        130.83         2.50 o                         
  -3  13   1        529.58        564.97         7.38 o                         
  -2  13   1        202.69        193.23         2.96 o                         
  -1  13   1        225.83        219.51         3.22 o                         
   0  13   1         69.93         69.84         1.52 o                         
   1  13   1        680.65        705.38         7.25 o                         
   2  13   1        993.78        928.74         9.95 o                         
   3  13   1          4.56          4.19         0.84 o                         
   4  13   1        546.90        507.61         6.55 o                         
   5  13   1        541.02        516.78         8.20 o                         
   6  13   1        164.44        167.03         4.14 o                         
   7  13   1        121.31        136.86         4.35 o                         
   8  13   1         15.00         12.99         2.24 o                         
  -7  14   1         73.18         81.29         3.29 o                         
  -6  14   1         93.06         96.62         3.36 o                         
  -5  14   1         13.82         14.90         1.24 o                         
  -4  14   1          0.83          0.73         1.19 o                         
  -3  14   1        328.72        296.38         4.23 o                         
  -2  14   1         16.47         22.79         1.17 o                         
  -1  14   1          1.53          1.36         0.64 o                         
   0  14   1          2.57          3.76         0.68 o                         
   1  14   1         44.03         41.41         1.59 o                         
   2  14   1         35.64         30.93         1.47 o                         
   3  14   1         87.88         90.53         2.53 o                         
   4  14   1         69.59         77.02         2.25 o                         
   5  14   1         15.25         19.91         1.84 o                         
   6  14   1         42.98         42.65         2.74 o                         
   7  14   1         14.48         18.05         2.06 o                         
  -6  15   1          0.40          0.89         1.67 o                         
  -5  15   1        101.56         97.03         3.32 o                         
  -4  15   1        166.47        169.89         4.64 o                         
  -3  15   1        481.90        455.72         6.65 o                         
  -2  15   1          1.18          1.42         0.84 o                         
  -1  15   1          0.34          1.41         0.81 o                         
   0  15   1        552.08        536.75         7.41 o                         
   1  15   1        151.36        147.05         3.06 o                         
   2  15   1        102.48        112.95         2.46 o                         
   3  15   1          8.42          9.63         1.16 o                         
   4  15   1          9.91          8.80         1.71 o                         
   5  15   1        174.99        197.01         4.47 o                         
   6  15   1        101.72        111.04         4.18 o                         
  -6  16   1         55.86         53.42         8.18 o                         
  -5  16   1          3.94          5.48         2.09 o                         
  -4  16   1         21.27         26.35         2.09 o                         
  -3  16   1          1.87          2.52         1.46 o                         
  -2  16   1         66.13         67.84         2.63 o                         
  -1  16   1         50.33         48.03         1.71 o                         
   0  16   1        266.62        284.50         5.03 o                         
   1  16   1         22.26         25.56         2.04 o                         
   2  16   1         62.40         68.60         2.58 o                         
   3  16   1        199.94        210.41         4.55 o                         
   4  16   1         66.02         68.13         3.24 o                         
   5  16   1         32.91         33.16         2.45 o                         
  -4  17   1         18.20         20.57         2.29 o                         
  -3  17   1          5.60          8.33         1.91 o                         
  -2  17   1        121.00        128.41         4.14 o                         
  -1  17   1         51.58         57.06         2.57 o                         
   0  17   1          5.43          7.79         1.52 o                         
   1  17   1          0.28          1.16         1.63 o                         
   2  17   1          2.92          0.64         1.32 o                         
   3  17   1         14.25         10.92         1.95 o                         
   4  17   1          3.11          5.81         2.03 o                         
  -3  18   1          1.25         -0.10         2.17 o                         
  -2  18   1         31.92         32.92         3.93 o                         
  -1  18   1        292.68        299.57        13.36 o                         
   0  18   1         18.90         16.39         2.07 o                         
   1  18   1          2.71          4.54         1.68 o                         
   2  18   1          5.03          8.83         2.34 o                         
   3  18   1         40.60         32.05         3.13 o                         
 -11   0   2         62.96         68.79         5.44 o                         
 -10   0   2        109.11        108.09         4.82 o                         
  -9   0   2        435.77        434.23         9.44 o                         
  -8   0   2         26.64         26.37         2.44 o                         
  -7   0   2          3.01          6.40         1.42 o                         
  -6   0   2        391.26        356.94         6.11 o                         
  -5   0   2        215.12        211.41         4.75 o                         
  -4   0   2        426.07        448.96         6.97 o                         
  -3   0   2        399.60        399.55         5.80 o                         
  -2   0   2      38857.40      36094.62      3194.53 o                         
  -1   0   2        319.41        275.15         3.60 o                         
   0   0   2        594.28        657.90         7.95 o                         
   1   0   2         14.03         20.08         0.46 o                         
   2   0   2       8154.81       7865.21       283.97 o                         
   3   0   2       3350.50       3583.54        35.11 o                         
   4   0   2       4921.29       5144.73        50.35 o                         
   5   0   2        939.13        936.18        10.73 o                         
   6   0   2        621.15        596.21         8.27 o                         
   7   0   2       1133.58       1175.67        17.56 o                         
   8   0   2        177.39        177.03         4.86 o                         
   9   0   2         19.22         20.72         2.12 o                         
  10   0   2        239.23        251.93         6.79 o                         
  11   0   2         32.84         43.05         4.30 o                         
 -11   1   2        149.37        148.66         5.75 o                         
 -10   1   2        127.75        135.18         3.72 o                         
  -9   1   2        189.58        195.17         4.50 o                         
  -8   1   2          2.15          1.33         0.98 o                         
  -7   1   2        145.42        144.10         3.01 o                         
  -6   1   2       1617.14       1608.23        15.87 o                         
  -5   1   2          0.17          0.74         0.49 o                         
  -4   1   2          8.40          7.88         0.73 o                         
  -3   1   2        324.63        307.02         3.44 o                         
  -2   1   2       4870.12       4922.78        43.51 o                         
  -1   1   2         68.33        113.12         1.28 o                         
   0   1   2        745.82        861.98         6.91 o                         
   1   1   2          1.08          2.35         0.23 o                         
   2   1   2         47.67         62.16         0.79 o                         
   3   1   2        827.04        873.88         6.87 o                         
   4   1   2       1492.07       1553.09        12.16 o                         
   5   1   2         86.58        112.77         2.14 o                         
   6   1   2        366.95        360.28         4.03 o                         
   7   1   2        180.33        174.01         2.80 o                         
   8   1   2         90.39         90.61         2.45 o                         
   9   1   2          0.32         -0.83         1.22 o                         
  10   1   2        118.45        119.77         4.27 o                         
  11   1   2         57.21         53.02         3.05 o                         
 -11   2   2          0.19          1.50         2.15 o                         
 -10   2   2         11.40          9.93         1.72 o                         
  -9   2   2         34.40         36.58         2.05 o                         
  -8   2   2         13.65         13.06         1.31 o                         
  -7   2   2         16.80         15.34         1.20 o                         
  -6   2   2        985.54        985.39        11.06 o                         
  -5   2   2        160.35        153.52         2.34 o                         
  -4   2   2        192.26        180.57         2.45 o                         
  -3   2   2       1575.29       1508.93        12.18 o                         
  -2   2   2       1185.53       1121.56         9.78 o                         
  -1   2   2       1286.75       1344.73        10.29 o                         
   0   2   2        338.89        343.45         2.84 o                         
   1   2   2       2417.03       2372.96        16.96 o                         
   2   2   2      11193.22      11451.09       260.19 o                         
   3   2   2        336.27        329.37         2.83 o                         
   4   2   2        816.12        913.69         7.51 o                         
   5   2   2        686.29        614.70         5.13 o                         
   6   2   2        194.09        189.92         2.49 o                         
   7   2   2        707.19        659.28         7.12 o                         
   8   2   2          0.15          1.23         0.81 o                         
   9   2   2          5.37          3.14         1.06 o                         
  10   2   2        238.43        251.13         5.60 o                         
  11   2   2          2.79          2.89         2.23 o                         
 -11   3   2          0.50          0.79         2.16 o                         
 -10   3   2          9.54         10.33         1.82 o                         
  -9   3   2          8.11         11.18         1.76 o                         
  -8   3   2         19.12         17.42         1.49 o                         
  -7   3   2        375.78        369.12         5.31 o                         
  -6   3   2        319.65        299.11         4.22 o                         
  -5   3   2        501.95        484.45         5.23 o                         
  -4   3   2         57.87         58.22         1.32 o                         
  -3   3   2         30.55         32.10         0.93 o                         
  -2   3   2       1907.93       1894.40        15.20 o                         
  -1   3   2         28.56         38.28         0.70 o                         
   0   3   2       1182.07       1265.15         9.47 o                         
   1   3   2        911.51        952.71         6.94 o                         
   2   3   2         94.61        105.68         1.13 o                         
   3   3   2          0.00          1.24         0.22 o                         
   4   3   2          2.07          4.82         0.40 o                         
   5   3   2         43.05         41.72         1.07 o                         
   6   3   2          1.15          0.66         0.49 o                         
   7   3   2        394.67        402.76         5.02 o                         
   8   3   2         43.11         36.93         1.51 o                         
   9   3   2         59.14         58.24         2.11 o                         
  10   3   2         73.11         80.02         3.75 o                         
  11   3   2         22.89         16.35         5.45 o                         
 -10   4   2         82.38         77.76         3.23 o                         
  -9   4   2         28.41         32.49         2.11 o                         
  -8   4   2        234.81        234.87         4.48 o                         
  -7   4   2        387.03        380.38         5.56 o                         
  -6   4   2         62.92         64.06         2.15 o                         
  -5   4   2         30.27         36.25         1.27 o                         
  -4   4   2        556.82        539.45         5.50 o                         
  -3   4   2        898.76        920.93         7.98 o                         
  -2   4   2        388.55        431.22         4.22 o                         
  -1   4   2        328.82        308.00         2.77 o                         
   0   4   2         37.69         45.15         0.62 o                         
   1   4   2       1726.23       1753.56        13.65 o                         
   2   4   2        311.07        299.65         2.66 o                         
   3   4   2       1892.12       1979.84        14.31 o                         
   4   4   2        154.75        130.03         1.63 o                         
   5   4   2         23.93         28.75         0.99 o                         
   6   4   2       3731.01       3624.47        31.20 o                         
   7   4   2        222.42        228.94         3.55 o                         
   8   4   2         47.56         45.60         1.82 o                         
   9   4   2         39.76         37.15         1.80 o                         
  10   4   2         62.17         69.17         2.84 o                         
 -10   5   2         27.52         25.01         2.22 o                         
  -9   5   2        228.66        229.09         4.54 o                         
  -8   5   2         77.14         79.23         2.57 o                         
  -7   5   2        183.94        188.00         3.59 o                         
  -6   5   2        151.89        154.21         3.02 o                         
  -5   5   2         22.25         23.55         1.05 o                         
  -4   5   2        692.17        723.92         7.08 o                         
  -3   5   2        100.62        121.80         1.78 o                         
  -2   5   2        521.48        549.84         4.85 o                         
  -1   5   2         11.50         17.62         0.48 o                         
   0   5   2       1414.02       1466.71        10.22 o                         
   1   5   2         39.64         49.89         0.82 o                         
   2   5   2        211.26        228.03         2.32 o                         
   3   5   2         99.17        129.98         1.63 o                         
   4   5   2        106.57        114.50         1.62 o                         
   5   5   2         49.48         48.73         1.12 o                         
   6   5   2        140.66        144.81         2.40 o                         
   7   5   2        213.64        221.29         3.84 o                         
   8   5   2         33.58         34.98         1.58 o                         
   9   5   2          0.14          1.33         1.04 o                         
  10   5   2         37.93         38.36         2.04 o                         
 -10   6   2         91.66         86.66         3.72 o                         
  -9   6   2          0.27          1.94         1.39 o                         
  -8   6   2         33.29         30.38         1.73 o                         
  -7   6   2       1045.41       1048.25        14.06 o                         
  -6   6   2        344.51        332.91         4.90 o                         
  -5   6   2         85.38         84.30         1.85 o                         
  -4   6   2        314.75        312.98         3.49 o                         
  -3   6   2          3.40          3.47         0.40 o                         
  -2   6   2        914.80        931.61         7.42 o                         
  -1   6   2       1369.61       1381.87        10.34 o                         
   0   6   2        700.43        713.07         5.36 o                         
   1   6   2       6003.17       6372.84        49.37 o                         
   2   6   2       2893.94       2856.02        23.22 o                         
   3   6   2       3247.16       3502.36        26.39 o                         
   4   6   2        134.44        137.42         1.86 o                         
   5   6   2       2891.88       2843.65        24.72 o                         
   6   6   2       1645.32       1621.35        15.72 o                         
   7   6   2        691.03        672.66         7.45 o                         
   8   6   2        223.86        232.17         3.87 o                         
   9   6   2         54.13         58.15         2.28 o                         
  10   6   2         11.18          7.80         1.65 o                         
 -10   7   2         33.78         35.67         2.77 o                         
  -9   7   2         65.01         65.78         2.67 o                         
  -8   7   2         83.50         82.64         2.64 o                         
  -7   7   2          0.36          1.34         1.00 o                         
  -6   7   2        999.55        963.82        11.08 o                         
  -5   7   2        636.65        627.98         6.92 o                         
  -4   7   2          1.07          3.70         0.46 o                         
  -3   7   2        279.93        297.87         3.14 o                         
  -2   7   2       1617.33       1569.62        11.64 o                         
  -1   7   2         44.98         51.63         0.90 o                         
   0   7   2        242.02        286.50         2.67 o                         
   1   7   2       1594.55       1664.33        13.59 o                         
   2   7   2        534.80        588.44         5.40 o                         
   3   7   2        215.16        233.86         2.78 o                         
   4   7   2        238.86        229.67         2.69 o                         
   5   7   2          7.66          9.81         0.73 o                         
   6   7   2        970.93        951.64         9.90 o                         
   7   7   2         82.83         79.22         2.21 o                         
   8   7   2         25.34         24.63         1.60 o                         
   9   7   2         37.93         39.85         2.19 o                         
  10   7   2         55.41         53.27         2.62 o                         
 -10   8   2          4.73          6.65         2.49 o                         
  -9   8   2          1.88          1.31         1.50 o                         
  -8   8   2         37.34         34.39         1.76 o                         
  -7   8   2        436.98        437.69         6.25 o                         
  -6   8   2        306.78        302.24         4.60 o                         
  -5   8   2        495.23        494.97         5.47 o                         
  -4   8   2          5.01          5.49         0.57 o                         
  -3   8   2        756.94        769.78         6.78 o                         
  -2   8   2       2584.92       2502.19        17.74 o                         
  -1   8   2        585.87        592.16         5.10 o                         
   0   8   2        210.19        191.88         2.04 o                         
   1   8   2       1066.16        967.17         8.21 o                         
   2   8   2        736.92        686.71         6.44 o                         
   3   8   2       1264.94       1201.36        11.32 o                         
   4   8   2         79.05         68.39         1.37 o                         
   5   8   2        110.96        105.58         2.01 o                         
   6   8   2        541.92        526.29         6.29 o                         
   7   8   2         38.64         45.48         1.84 o                         
   8   8   2         20.76         26.63         1.79 o                         
   9   8   2         99.17        107.96         3.44 o                         
  10   8   2         96.27         85.47         4.23 o                         
  -9   9   2         50.70         50.79         3.22 o                         
  -8   9   2         13.86         18.10         1.31 o                         
  -7   9   2        277.65        267.01         4.41 o                         
  -6   9   2          6.59          5.24         0.81 o                         
  -5   9   2        336.39        351.92         4.18 o                         
  -4   9   2         34.13         33.06         1.41 o                         
  -3   9   2         48.92         47.30         1.23 o                         
  -2   9   2       1110.56       1112.68         9.60 o                         
  -1   9   2         16.77         17.20         0.62 o                         
   0   9   2         62.72         58.67         1.05 o                         
   1   9   2         31.47         31.92         1.03 o                         
   2   9   2         14.78         18.16         0.85 o                         
   3   9   2         61.24         62.11         1.65 o                         
   4   9   2        174.99        183.27         2.91 o                         
   5   9   2         82.25         76.82         1.63 o                         
   6   9   2          0.58         -0.05         0.78 o                         
   7   9   2         22.87         19.71         1.52 o                         
   8   9   2         15.10         14.20         1.50 o                         
   9   9   2          5.64          3.82         1.69 o                         
  -9  10   2         46.69         45.35         4.22 o                         
  -8  10   2          0.03         -0.93         1.38 o                         
  -7  10   2        254.28        240.24         4.56 o                         
  -6  10   2        145.47        142.40         3.14 o                         
  -5  10   2          1.04          2.51         0.84 o                         
  -4  10   2        323.86        308.85         4.19 o                         
  -3  10   2        290.16        266.65         3.43 o                         
  -2  10   2       1147.48       1133.60         9.99 o                         
  -1  10   2        907.39        886.68         8.16 o                         
   0  10   2         37.63         40.18         1.01 o                         
   1  10   2       1404.12       1345.77        11.71 o                         
   2  10   2        853.85        846.95         8.70 o                         
   3  10   2        933.38        835.31         8.92 o                         
   4  10   2          0.40          2.65         0.68 o                         
   5  10   2          0.93          0.25         0.56 o                         
   6  10   2        537.91        531.83         7.62 o                         
   7  10   2        117.13        105.48         2.90 o                         
   8  10   2          5.89          8.15         1.57 o                         
   9  10   2          3.44          3.60         1.64 o                         
  -9  11   2          0.01          1.62         2.41 o                         
  -8  11   2         18.84         19.86         2.20 o                         
  -7  11   2        162.72        148.49         4.17 o                         
  -6  11   2        245.84        227.33         4.22 o                         
  -5  11   2         45.84         43.86         1.96 o                         
  -4  11   2         28.84         31.79         1.39 o                         
  -3  11   2        136.15        119.41         2.05 o                         
  -2  11   2         80.64         79.62         1.61 o                         
  -1  11   2        710.73        691.32         6.56 o                         
   0  11   2        162.90        156.72         2.02 o                         
   1  11   2       1264.01       1195.05        11.10 o                         
   2  11   2        157.09        149.56         2.48 o                         
   3  11   2          1.64          2.76         0.68 o                         
   4  11   2        361.14        343.59         5.16 o                         
   5  11   2         22.90         29.92         1.61 o                         
   6  11   2         53.22         50.41         1.74 o                         
   7  11   2          1.90          4.41         1.14 o                         
   8  11   2         44.05         45.32         2.53 o                         
   9  11   2         39.71         24.53         8.18 o                         
  -8  12   2        275.21        302.51         6.37 o                         
  -7  12   2         16.45         18.65         1.80 o                         
  -6  12   2         56.03         52.35         2.27 o                         
  -5  12   2          0.71          0.38         1.18 o                         
  -4  12   2          8.59         15.00         1.14 o                         
  -3  12   2        305.03        303.90         4.41 o                         
  -2  12   2         55.83         58.90         1.55 o                         
  -1  12   2         87.07         87.55         1.61 o                         
   0  12   2       1245.93       1220.79        11.42 o                         
   1  12   2        130.37        129.01         2.01 o                         
   2  12   2        682.93        731.13         7.40 o                         
   3  12   2         26.08         21.37         1.13 o                         
   4  12   2         16.60         12.98         1.06 o                         
   5  12   2         49.85         44.97         1.99 o                         
   6  12   2         38.71         35.37         2.01 o                         
   7  12   2         14.05         14.63         1.87 o                         
   8  12   2        174.93        171.49         4.47 o                         
  -8  13   2          1.34          1.37         2.28 o                         
  -7  13   2          5.99          4.56         1.68 o                         
  -6  13   2          5.15          7.34         1.59 o                         
  -5  13   2         64.50         55.22         2.40 o                         
  -4  13   2        503.75        501.47         6.43 o                         
  -3  13   2         36.58         34.20         1.53 o                         
  -2  13   2         31.29         30.32         1.41 o                         
  -1  13   2          8.15         10.58         0.73 o                         
   0  13   2         96.67         90.61         2.00 o                         
   1  13   2         44.48         41.89         1.40 o                         
   2  13   2        152.22        132.66         2.26 o                         
   3  13   2        189.76        175.36         3.00 o                         
   4  13   2         99.66        102.63         2.55 o                         
   5  13   2         89.24         84.62         2.96 o                         
   6  13   2          1.23         -0.96         1.55 o                         
   7  13   2         25.02         27.55         2.28 o                         
   8  13   2         33.87         31.62        11.99 o                         
  -7  14   2         14.10         14.63         2.03 o                         
  -6  14   2         34.46         32.71         2.17 o                         
  -5  14   2        269.48        258.92         4.71 o                         
  -4  14   2        150.06        140.04         3.82 o                         
  -3  14   2         39.28         35.18         2.06 o                         
  -2  14   2        123.34        117.04         2.97 o                         
  -1  14   2          0.80          2.19         0.67 o                         
   0  14   2         10.92         11.63         1.00 o                         
   1  14   2        388.50        377.55         5.21 o                         
   2  14   2          4.65          1.94         0.75 o                         
   3  14   2         39.72         41.64         1.93 o                         
   4  14   2         75.36         62.29         2.18 o                         
   5  14   2        230.90        245.26         5.42 o                         
   6  14   2          0.04         -0.83         1.54 o                         
   7  14   2          1.83          4.00         1.98 o                         
  -6  15   2         20.35         27.59         2.67 o                         
  -5  15   2         40.96         44.52         2.54 o                         
  -4  15   2         37.31         43.94         2.33 o                         
  -3  15   2         51.56         55.32         2.09 o                         
  -2  15   2        107.16        100.89         3.00 o                         
  -1  15   2          8.15         10.08         0.96 o                         
   0  15   2        229.09        221.28         3.67 o                         
   1  15   2         72.47         74.01         2.11 o                         
   2  15   2          2.65          1.26         0.87 o                         
   3  15   2         19.43         22.25         1.47 o                         
   4  15   2         21.81         23.27         1.68 o                         
   5  15   2         42.63         47.44         2.55 o                         
   6  15   2         18.53         19.22         2.55 o                         
  -5  16   2         15.77         22.04         2.50 o                         
  -4  16   2         57.92         48.03         2.51 o                         
  -3  16   2        150.69        159.62         6.22 o                         
  -2  16   2         83.69         81.19         2.44 o                         
  -1  16   2        342.91        329.44         5.95 o                         
   0  16   2          0.01          0.76         1.02 o                         
   1  16   2        139.04        152.87         3.24 o                         
   2  16   2        455.89        478.81         7.41 o                         
   3  16   2        187.23        179.47         4.78 o                         
   4  16   2          1.13          0.83         1.60 o                         
   5  16   2        172.27        181.55         5.78 o                         
  -4  17   2         25.58         31.65         3.51 o                         
  -3  17   2          5.48          5.01         1.63 o                         
  -2  17   2          0.60          1.25         1.50 o                         
  -1  17   2        248.91        245.13         7.56 o                         
   0  17   2         65.64         74.56         2.96 o                         
   1  17   2          0.00          2.07         1.37 o                         
   2  17   2          9.45          8.69         1.51 o                         
   3  17   2         13.71         13.45         1.98 o                         
   4  17   2          0.28          1.27         2.03 o                         
  -3  18   2        235.54        203.34        13.63 o                         
  -2  18   2         17.96         11.94         2.21 o                         
  -1  18   2        156.54        162.82         5.31 o                         
   0  18   2          3.69          3.78         1.92 o                         
   1  18   2          2.06          3.37         1.94 o                         
   2  18   2         79.02         81.77         4.19 o                         
   3  18   2        130.79        122.11        11.45 o                         
 -11   1   3         14.23         12.60         2.57 o                         
 -10   1   3          0.09          2.64         1.69 o                         
  -9   1   3         28.29         29.20         2.06 o                         
  -8   1   3         97.44        102.04         2.96 o                         
  -7   1   3         17.38         26.28         1.48 o                         
  -6   1   3         26.73         28.68         1.44 o                         
  -5   1   3        296.90        282.52         4.03 o                         
  -4   1   3       1732.67       1732.41        15.29 o                         
  -3   1   3        136.66        100.96         1.67 o                         
  -2   1   3        499.59        527.69         4.83 o                         
  -1   1   3      80076.80      52325.41      1010.21 o                         
   0   1   3       2688.42       2688.11        20.53 o                         
   1   1   3        555.92        638.06         4.94 o                         
   2   1   3       7060.16       6749.53        55.98 o                         
   3   1   3        107.48        107.51         1.22 o                         
   4   1   3       1109.83       1013.51         8.14 o                         
   5   1   3         54.83         39.23         1.16 o                         
   6   1   3        265.19        248.01         3.18 o                         
   7   1   3        825.32        750.10         8.37 o                         
   8   1   3          3.71          3.51         1.15 o                         
   9   1   3         50.13         50.28         2.53 o                         
  10   1   3         68.67         89.85         3.75 o                         
 -11   2   3         22.69         23.08         5.35 o                         
 -10   2   3         58.43         54.59         2.98 o                         
  -9   2   3        359.15        358.30         6.15 o                         
  -8   2   3         80.47         82.54         2.80 o                         
  -7   2   3        240.63        231.35         4.10 o                         
  -6   2   3        735.12        715.87        10.90 o                         
  -5   2   3        637.16        622.30         7.09 o                         
  -4   2   3       1155.72       1096.46         9.68 o                         
  -3   2   3        352.11        367.35         3.99 o                         
  -2   2   3        271.34        259.43         2.70 o                         
  -1   2   3       8163.34       7931.44        73.95 o                         
   0   2   3        483.63        515.42         4.32 o                         
   1   2   3        119.19        131.75         1.23 o                         
   2   2   3       1300.72       1261.92         9.16 o                         
   3   2   3        102.86        104.86         1.21 o                         
   4   2   3        202.79        205.78         2.03 o                         
   5   2   3         63.44         58.42         1.14 o                         
   6   2   3         12.24         16.22         0.80 o                         
   7   2   3        196.52        179.99         2.83 o                         
   8   2   3        390.47        363.12         5.20 o                         
   9   2   3         40.01         39.30         2.05 o                         
  10   2   3         62.60         79.27         2.95 o                         
 -11   3   3         50.07         44.16         7.63 o                         
 -10   3   3          8.35          5.29         1.86 o                         
  -9   3   3        100.01        104.53         3.92 o                         
  -8   3   3        142.63        140.16         3.35 o                         
  -7   3   3         45.23         46.87         2.09 o                         
  -6   3   3          0.14          1.01         0.75 o                         
  -5   3   3        648.94        625.07         6.23 o                         
  -4   3   3        939.95        857.67         7.64 o                         
  -3   3   3       1739.20       1733.49        14.66 o                         
  -2   3   3         60.83         75.82         1.12 o                         
  -1   3   3       3091.19       3040.85        23.29 o                         
   0   3   3         88.60         89.22         1.01 o                         
   1   3   3       3005.95       2837.34        21.22 o                         
   2   3   3        472.78        387.23         3.11 o                         
   3   3   3       7736.03       7418.74        50.71 o                         
   4   3   3       1571.90       1493.75        10.92 o                         
   5   3   3        113.12        108.87         1.50 o                         
   6   3   3        745.92        727.75         6.90 o                         
   7   3   3        261.22        262.35         3.66 o                         
   8   3   3        305.24        287.98         4.36 o                         
   9   3   3         19.46         18.57         1.48 o                         
  10   3   3         76.03         79.02         3.43 o                         
 -10   4   3        143.03        157.35         4.37 o                         
  -9   4   3         20.75         19.44         1.93 o                         
  -8   4   3         91.36        104.35         3.05 o                         
  -7   4   3          1.31          1.51         1.03 o                         
  -6   4   3        542.25        511.96         6.86 o                         
  -5   4   3       1281.86       1231.88        10.93 o                         
  -4   4   3        717.69        699.84         7.09 o                         
  -3   4   3         12.56         13.44         0.63 o                         
  -2   4   3        400.93        372.99         3.63 o                         
  -1   4   3        529.49        500.63         4.03 o                         
   0   4   3        416.35        422.84         3.66 o                         
   1   4   3        203.80        250.33         2.27 o                         
   2   4   3         37.93         59.11         0.80 o                         
   3   4   3         96.82        104.90         1.42 o                         
   4   4   3          1.63          0.56         0.29 o                         
   5   4   3          0.61          0.65         0.33 o                         
   6   4   3        234.66        210.22         2.76 o                         
   7   4   3        191.97        200.23         3.47 o                         
   8   4   3        255.83        263.08         3.91 o                         
   9   4   3          0.01         -0.78         0.99 o                         
  10   4   3         11.24          9.65         1.56 o                         
 -10   5   3         21.92         19.41         2.03 o                         
  -9   5   3         68.14         73.70         2.92 o                         
  -8   5   3          0.02         -0.70         1.08 o                         
  -7   5   3         82.25         79.52         4.11 o                         
  -6   5   3        329.98        329.54         5.05 o                         
  -5   5   3        281.63        274.19         3.96 o                         
  -4   5   3       1016.02       1065.75         9.88 o                         
  -3   5   3          6.00          4.50         0.52 o                         
  -2   5   3          0.35          2.87         0.40 o                         
  -1   5   3       4169.42       3917.89        27.63 o                         
   0   5   3         99.94         88.66         1.12 o                         
   1   5   3       3015.31       3269.58        25.72 o                         
   2   5   3       1100.81       1124.14         8.34 o                         
   3   5   3       2512.57       2396.18        18.68 o                         
   4   5   3        749.56        758.57         6.73 o                         
   5   5   3        523.71        508.99         4.80 o                         
   6   5   3         34.68         35.47         1.09 o                         
   7   5   3       1116.16       1104.91        11.63 o                         
   8   5   3        110.48        113.14         2.42 o                         
   9   5   3         54.74         56.68         2.20 o                         
  10   5   3          0.19          1.22         1.42 o                         
 -10   6   3         17.96         21.21         2.19 o                         
  -9   6   3        427.02        418.05         6.69 o                         
  -8   6   3         45.98         47.46         2.86 o                         
  -7   6   3         51.38         47.69         2.13 o                         
  -6   6   3         91.84         95.84         2.58 o                         
  -5   6   3        596.63        566.01         6.68 o                         
  -4   6   3         13.22         17.95         0.90 o                         
  -3   6   3       1516.62       1564.32        13.73 o                         
  -2   6   3        680.14        707.43         6.19 o                         
  -1   6   3        222.32        213.82         2.23 o                         
   0   6   3        108.16         94.50         1.12 o                         
   1   6   3       1802.58       1940.21        15.69 o                         
   2   6   3         61.69         64.71         1.16 o                         
   3   6   3        474.32        510.23         4.74 o                         
   4   6   3         25.02         19.20         0.76 o                         
   5   6   3        158.29        157.15         2.18 o                         
   6   6   3         16.56         14.71         0.91 o                         
   7   6   3        117.49        117.31         2.45 o                         
   8   6   3         70.70         69.57         1.80 o                         
   9   6   3          2.11          3.56         1.09 o                         
  10   6   3          6.03         11.20         1.78 o                         
 -10   7   3          0.34          0.33         2.05 o                         
  -9   7   3          6.05          6.84         1.57 o                         
  -8   7   3          2.78          2.82         1.22 o                         
  -7   7   3        132.51        128.80         3.05 o                         
  -6   7   3        141.54        133.74         2.85 o                         
  -5   7   3        928.72        910.14         9.59 o                         
  -4   7   3        181.34        200.44         2.88 o                         
  -3   7   3        405.85        431.49         4.22 o                         
  -2   7   3       2082.69       2174.92        17.26 o                         
  -1   7   3        210.62        210.19         2.42 o                         
   0   7   3       3274.66       3393.73        23.67 o                         
   1   7   3          2.68          0.55         0.30 o                         
   2   7   3        284.95        364.63         3.82 o                         
   3   7   3       3489.84       3396.75        28.99 o                         
   4   7   3         27.26         21.67         0.81 o                         
   5   7   3        121.07        115.51         1.98 o                         
   6   7   3        139.24        142.78         2.89 o                         
   7   7   3        202.84        202.98         3.38 o                         
   8   7   3        209.44        200.95         3.52 o                         
   9   7   3          1.86          2.55         1.34 o                         
  10   7   3         18.65         23.82         2.25 o                         
 -10   8   3          1.81          2.27         3.11 o                         
  -9   8   3          7.78         10.88         1.67 o                         
  -8   8   3          1.82          3.27         1.28 o                         
  -7   8   3         25.54         27.23         2.05 o                         
  -6   8   3         19.30         17.62         1.21 o                         
  -5   8   3        178.08        169.70         2.83 o                         
  -4   8   3          1.28          1.33         0.58 o                         
  -3   8   3         13.14         10.30         0.66 o                         
  -2   8   3         49.63         50.85         1.02 o                         
  -1   8   3        361.39        361.35         3.45 o                         
   0   8   3         30.22         37.49         1.08 o                         
   1   8   3        223.80        193.39         2.49 o                         
   2   8   3         35.75         35.72         1.08 o                         
   3   8   3         99.99         95.06         1.67 o                         
   4   8   3        565.91        555.30         6.28 o                         
   5   8   3        414.01        404.54         4.46 o                         
   6   8   3          2.95          3.08         0.70 o                         
   7   8   3        128.92        140.23         2.68 o                         
   8   8   3         14.94         19.66         1.40 o                         
   9   8   3          6.24          8.98         1.47 o                         
  -9   9   3         15.66         21.00         1.93 o                         
  -8   9   3         49.99         54.42         2.09 o                         
  -7   9   3         15.76         16.22         1.45 o                         
  -6   9   3         33.31         33.11         1.53 o                         
  -5   9   3         38.25         38.60         1.48 o                         
  -4   9   3         75.84         73.78         1.63 o                         
  -3   9   3          0.42          0.61         0.45 o                         
  -2   9   3         36.17         35.68         1.10 o                         
  -1   9   3        152.06        158.60         2.02 o                         
   0   9   3          3.85          8.08         0.53 o                         
   1   9   3        120.01        122.48         2.01 o                         
   2   9   3         67.31         71.24         1.61 o                         
   3   9   3        159.96        158.72         2.66 o                         
   4   9   3        270.37        231.19         3.74 o                         
   5   9   3        295.51        279.26         3.81 o                         
   6   9   3        152.51        145.31         2.57 o                         
   7   9   3          6.13          7.30         0.97 o                         
   8   9   3         29.44         32.79         1.82 o                         
   9   9   3          5.73          4.62         1.51 o                         
  -9  10   3         31.83         26.30         2.63 o                         
  -8  10   3        205.89        219.49         4.83 o                         
  -7  10   3         26.97         28.69         1.97 o                         
  -6  10   3         43.76         43.68         1.76 o                         
  -5  10   3         84.20         86.52         2.05 o                         
  -4  10   3         14.12         14.38         0.84 o                         
  -3  10   3         44.34         44.53         1.20 o                         
  -2  10   3        710.87        714.75         7.09 o                         
  -1  10   3          9.89         13.71         0.69 o                         
   0  10   3        441.70        417.66         4.57 o                         
   1  10   3        456.19        440.54         5.08 o                         
   2  10   3         53.94         48.48         1.49 o                         
   3  10   3        212.37        200.39         3.04 o                         
   4  10   3         16.44         20.87         1.13 o                         
   5  10   3        411.67        370.46         5.94 o                         
   6  10   3         10.79         10.44         0.98 o                         
   7  10   3          6.42          8.01         1.11 o                         
   8  10   3         37.27         41.83         2.47 o                         
   9  10   3         19.07         21.78         3.23 o                         
  -8  11   3         49.14         48.20         2.87 o                         
  -7  11   3         61.95         63.18         3.13 o                         
  -6  11   3          0.78          1.04         1.12 o                         
  -5  11   3         68.72         72.65         2.35 o                         
  -4  11   3        619.74        646.35         7.47 o                         
  -3  11   3         60.87         58.73         1.78 o                         
  -2  11   3        912.10        905.74         8.79 o                         
  -1  11   3       1694.17       1686.02        13.95 o                         
   0  11   3       2546.94       2476.99        21.75 o                         
   1  11   3        224.00        223.57         3.18 o                         
   2  11   3        735.29        751.65         8.31 o                         
   3  11   3        942.27        898.24         9.81 o                         
   4  11   3        343.77        304.23         4.55 o                         
   5  11   3         14.11         15.34         1.35 o                         
   6  11   3        625.21        622.69        12.63 o                         
   7  11   3        273.15        276.83         5.34 o                         
   8  11   3        139.59        148.03         3.74 o                         
  -8  12   3         74.23         70.94         4.37 o                         
  -7  12   3          9.31          8.00         1.79 o                         
  -6  12   3        268.84        253.04         4.49 o                         
  -5  12   3        108.52        117.31         2.87 o                         
  -4  12   3        845.63        800.69         8.74 o                         
  -3  12   3         90.28         89.66         2.35 o                         
  -2  12   3        253.37        241.68         3.56 o                         
  -1  12   3        302.23        295.92         3.75 o                         
   0  12   3        147.05        143.64         2.29 o                         
   1  12   3        360.97        349.48         4.22 o                         
   2  12   3         37.09         32.60         1.47 o                         
   3  12   3         17.72         24.08         1.37 o                         
   4  12   3        147.73        134.90         2.82 o                         
   5  12   3          3.47          6.10         1.17 o                         
   6  12   3          5.56          9.31         1.57 o                         
   7  12   3          9.55         10.48         2.15 o                         
   8  12   3          3.73          1.65         2.20 o                         
  -7  13   3          1.34          2.12         1.64 o                         
  -6  13   3         31.50         33.49         2.13 o                         
  -5  13   3        110.61        113.39         2.91 o                         
  -4  13   3          3.22          2.24         1.01 o                         
  -3  13   3         23.74         26.13         1.44 o                         
  -2  13   3         55.29         55.49         1.92 o                         
  -1  13   3          8.38         11.69         0.79 o                         
   0  13   3         43.91         44.43         1.37 o                         
   1  13   3         17.71         22.23         1.10 o                         
   2  13   3        258.43        255.81         4.06 o                         
   3  13   3        419.42        453.58         7.06 o                         
   4  13   3        268.95        278.15         4.40 o                         
   5  13   3          8.14          8.19         1.31 o                         
   6  13   3        133.36        148.68         4.10 o                         
   7  13   3         58.67         59.18         3.01 o                         
  -7  14   3          0.41          2.51         1.85 o                         
  -6  14   3         35.24         31.92         2.42 o                         
  -5  14   3        105.40        100.52         3.29 o                         
  -4  14   3         10.17         12.45         1.38 o                         
  -3  14   3         22.52         23.38         1.46 o                         
  -2  14   3          8.80          9.00         1.03 o                         
  -1  14   3         34.18         37.31         1.61 o                         
   0  14   3         67.96         67.81         2.07 o                         
   1  14   3        110.56        103.41         2.05 o                         
   2  14   3          0.31         -0.79         0.87 o                         
   3  14   3          0.31         -0.68         1.06 o                         
   4  14   3         55.00         47.32         2.03 o                         
   5  14   3         81.10         89.18         2.99 o                         
   6  14   3          9.39         10.54         1.96 o                         
   7  14   3         78.95         76.60         4.18 o                         
  -6  15   3        140.68        150.06         5.87 o                         
  -5  15   3         45.72         41.26         2.47 o                         
  -4  15   3          1.67          0.78         1.32 o                         
  -3  15   3          4.68          4.39         1.25 o                         
  -2  15   3        405.77        389.94         6.83 o                         
  -1  15   3        309.41        295.42         4.90 o                         
   0  15   3         39.05         43.04         1.97 o                         
   1  15   3         99.26        104.94         2.52 o                         
   2  15   3        158.75        164.62         2.96 o                         
   3  15   3         82.46         97.01         3.10 o                         
   4  15   3        185.64        175.73         4.34 o                         
   5  15   3          5.38          8.88         1.83 o                         
   6  15   3          8.74         15.07         2.59 o                         
  -5  16   3         22.38         17.27         2.34 o                         
  -4  16   3          9.74          8.84         2.08 o                         
  -3  16   3         14.79         16.79         1.90 o                         
  -2  16   3         97.50        103.80         3.32 o                         
  -1  16   3         37.37         35.38         2.32 o                         
   0  16   3        108.68        109.33         3.52 o                         
   1  16   3        280.49        286.12         4.98 o                         
   2  16   3         25.40         26.71         2.02 o                         
   3  16   3         31.28         37.15         2.30 o                         
   4  16   3        102.86        119.94         4.25 o                         
   5  16   3        102.71        109.33         4.32 o                         
  -4  17   3         86.15         99.34         5.10 o                         
  -3  17   3        186.22        183.12         5.01 o                         
  -2  17   3        108.06        105.18         4.08 o                         
  -1  17   3          1.58          2.65         1.65 o                         
   0  17   3          3.78          4.12         1.96 o                         
   1  17   3          4.00          4.94         1.61 o                         
   2  17   3          0.40          2.62         1.60 o                         
   3  17   3         12.89         17.82         2.10 o                         
   4  17   3         40.21         48.55         4.37 o                         
  -2  18   3          3.30          6.87         2.12 o                         
  -1  18   3          0.00         -1.96         1.96 o                         
   0  18   3         12.24         12.95         2.65 o                         
   1  18   3         76.28         77.29         4.16 o                         
   2  18   3         73.42         70.85         4.49 o                         
 -10   0   4         14.65         11.87         2.51 o                         
  -9   0   4          0.17          4.57         1.96 o                         
  -8   0   4          0.90          1.98         1.82 o                         
  -7   0   4        162.99        163.35         5.36 o                         
  -6   0   4        925.90        972.19        17.44 o                         
  -5   0   4        572.14        616.49         9.62 o                         
  -4   0   4       1233.15       1334.98        19.87 o                         
  -3   0   4        519.18        595.36         7.96 o                         
  -2   0   4       1529.56       1564.46        19.25 o                         
  -1   0   4       1167.28       1138.65        13.55 o                         
   0   0   4       8726.54       8554.02       125.98 o                         
   1   0   4       2917.35       3180.37        31.10 o                         
   2   0   4          1.60          1.79         0.45 o                         
   3   0   4        303.33        379.36         4.59 o                         
   4   0   4       2689.33       2471.95        26.64 o                         
   5   0   4       1361.20       1296.33        14.45 o                         
   6   0   4         32.34         26.24         1.89 o                         
   7   0   4        986.17        898.56        14.69 o                         
   8   0   4       1791.96       1656.70        25.29 o                         
   9   0   4        200.34        186.01         5.09 o                         
  10   0   4          0.07          0.81         2.11 o                         
 -10   1   4          4.83          1.45         1.75 o                         
  -9   1   4         86.53         84.88         3.42 o                         
  -8   1   4        354.20        362.81         5.86 o                         
  -7   1   4         66.31         73.77         3.01 o                         
  -6   1   4         11.55         17.04         1.25 o                         
  -5   1   4        184.82        172.58         2.70 o                         
  -4   1   4       4224.52       4171.32        37.66 o                         
  -3   1   4        157.25        188.16         2.30 o                         
  -2   1   4       1209.60       1265.09        11.79 o                         
  -1   1   4       1769.01       1805.64        14.27 o                         
   0   1   4       1358.45       1335.71        10.62 o                         
   1   1   4       1249.07       1208.66         8.82 o                         
   2   1   4        484.45        531.05         4.38 o                         
   3   1   4        646.93        681.27         5.69 o                         
   4   1   4         16.30         13.13         0.71 o                         
   5   1   4         20.29         23.79         0.83 o                         
   6   1   4          0.14          0.66         0.51 o                         
   7   1   4          4.40          5.10         0.79 o                         
   8   1   4          9.21         12.61         1.17 o                         
   9   1   4        186.32        183.62         3.81 o                         
  10   1   4         13.13         17.56         1.73 o                         
 -10   2   4          0.05         -1.25         1.74 o                         
  -9   2   4          0.00          1.11         1.34 o                         
  -8   2   4         13.47         16.91         1.58 o                         
  -7   2   4          0.43          0.74         0.93 o                         
  -6   2   4        207.12        236.21         5.15 o                         
  -5   2   4         19.12         25.21         1.10 o                         
  -4   2   4        140.77        122.83         2.20 o                         
  -3   2   4       1428.27       1495.02        12.32 o                         
  -2   2   4         56.73         60.45         1.16 o                         
  -1   2   4         49.39         52.08         0.93 o                         
   0   2   4       1544.27       1459.70        11.06 o                         
   1   2   4       4030.65       3943.09        27.66 o                         
   2   2   4       1155.05       1153.13         8.50 o                         
   3   2   4        498.76        446.43         3.91 o                         
   4   2   4       3090.15       3068.54        21.96 o                         
   5   2   4        626.48        597.39         5.25 o                         
   6   2   4          5.61          4.16         0.57 o                         
   7   2   4         21.41         14.94         1.02 o                         
   8   2   4        130.00        149.63         3.05 o                         
   9   2   4         69.37         72.82         2.48 o                         
  10   2   4          0.99          2.21         1.46 o                         
 -10   3   4         13.94         14.85         2.28 o                         
  -9   3   4         49.97         53.50         2.48 o                         
  -8   3   4        190.08        192.76         4.04 o                         
  -7   3   4         81.70         80.52         3.45 o                         
  -6   3   4         74.55         81.51         2.69 o                         
  -5   3   4         69.44         65.48         2.16 o                         
  -4   3   4        733.24        689.54         6.68 o                         
  -3   3   4        613.93        614.22         6.02 o                         
  -2   3   4        160.48        156.82         1.97 o                         
  -1   3   4        323.85        312.37         2.98 o                         
   0   3   4        373.98        380.95         3.25 o                         
   1   3   4         46.15         53.40         0.74 o                         
   2   3   4          0.48          1.19         0.27 o                         
   3   3   4        103.30        121.83         1.40 o                         
   4   3   4         36.67         38.52         0.81 o                         
   5   3   4        218.38        214.32         2.36 o                         
   6   3   4          9.05         14.66         0.80 o                         
   7   3   4        331.46        300.59         3.80 o                         
   8   3   4          6.74          6.67         1.08 o                         
   9   3   4          0.23          0.01         1.09 o                         
  10   3   4         51.82         57.88         3.19 o                         
 -10   4   4          3.94          2.06         1.93 o                         
  -9   4   4         17.70         17.36         1.93 o                         
  -8   4   4        222.62        221.72         5.12 o                         
  -7   4   4          9.46          7.27         1.36 o                         
  -6   4   4         10.53         12.26         1.20 o                         
  -5   4   4         20.39         24.88         1.32 o                         
  -4   4   4        263.00        261.15         3.05 o                         
  -3   4   4       1218.14       1265.53        10.38 o                         
  -2   4   4        320.23        327.84         3.31 o                         
  -1   4   4         89.07         72.86         1.11 o                         
   0   4   4        906.10        938.66         7.27 o                         
   1   4   4        249.13        243.19         2.27 o                         
   2   4   4         27.82         37.07         0.89 o                         
   3   4   4         96.75         86.36         1.17 o                         
   4   4   4        396.15        374.50         3.22 o                         
   5   4   4        208.10        202.52         2.24 o                         
   6   4   4        174.28        159.73         2.16 o                         
   7   4   4         72.68         77.49         1.88 o                         
   8   4   4         95.11         97.58         2.41 o                         
   9   4   4          1.46          0.52         1.13 o                         
  10   4   4         19.25         22.78         1.82 o                         
 -10   5   4          5.16          3.86         1.79 o                         
  -9   5   4        157.67        158.00         4.11 o                         
  -8   5   4         25.53         26.62         1.98 o                         
  -7   5   4        114.31        103.79         5.52 o                         
  -6   5   4         29.23         32.13         1.77 o                         
  -5   5   4        215.79        218.00         3.82 o                         
  -4   5   4       1046.21       1074.89         9.37 o                         
  -3   5   4          8.36         12.86         0.73 o                         
  -2   5   4         85.02         88.59         1.46 o                         
  -1   5   4        791.51        810.37         6.09 o                         
   0   5   4        624.22        662.33         5.35 o                         
   1   5   4       1602.98       1681.28        13.31 o                         
   2   5   4       1168.23       1233.47         9.37 o                         
   3   5   4        162.80        150.99         1.84 o                         
   4   5   4         19.22         18.10         0.74 o                         
   5   5   4         41.76         42.92         1.11 o                         
   6   5   4        274.21        254.25         2.88 o                         
   7   5   4         25.67         26.51         1.23 o                         
   8   5   4          0.00          0.05         0.84 o                         
   9   5   4          3.61          4.61         1.26 o                         
  10   5   4          0.57          2.85         1.67 o                         
 -10   6   4         59.67         58.48         3.17 o                         
  -9   6   4          8.92          8.58         1.59 o                         
  -8   6   4         60.86         59.90         2.64 o                         
  -7   6   4        243.71        256.78         5.21 o                         
  -6   6   4        656.37        665.18         8.78 o                         
  -5   6   4        159.79        159.99         2.84 o                         
  -4   6   4        305.27        306.91         4.02 o                         
  -3   6   4       3161.47       3279.71        26.99 o                         
  -2   6   4        550.95        571.79         5.35 o                         
  -1   6   4        925.22        949.58         7.53 o                         
   0   6   4        501.91        478.18         4.36 o                         
   1   6   4       1032.01       1078.56         8.54 o                         
   2   6   4        203.95        256.44         2.53 o                         
   3   6   4        125.29        108.62         1.51 o                         
   4   6   4       1499.04       1440.61        14.14 o                         
   5   6   4       2556.25       2456.68        20.78 o                         
   6   6   4        343.80        342.83         4.38 o                         
   7   6   4          9.05          9.47         0.90 o                         
   8   6   4        325.73        325.51         4.80 o                         
   9   6   4         42.74         48.50         2.32 o                         
  10   6   4          1.72          5.37         1.84 o                         
 -10   7   4          1.57          2.00         2.85 o                         
  -9   7   4          8.65          8.83         2.04 o                         
  -8   7   4        909.62        920.74        11.81 o                         
  -7   7   4        294.51        292.50         5.55 o                         
  -6   7   4         26.86         26.08         1.39 o                         
  -5   7   4        671.14        661.20         8.35 o                         
  -4   7   4        774.78        753.16         8.17 o                         
  -3   7   4         69.53         67.24         1.43 o                         
  -2   7   4        229.20        248.34         2.66 o                         
  -1   7   4       1656.94       1683.12        13.34 o                         
   0   7   4        525.00        545.96         4.92 o                         
   1   7   4          1.50          0.92         0.34 o                         
   2   7   4         14.33         14.04         0.87 o                         
   3   7   4        237.34        220.61         2.65 o                         
   4   7   4        522.50        495.91         5.46 o                         
   5   7   4        284.94        277.36         3.68 o                         
   6   7   4        100.76         95.79         1.93 o                         
   7   7   4         74.90         75.04         1.94 o                         
   8   7   4          3.47          6.30         1.08 o                         
   9   7   4         71.50         80.37         3.03 o                         
  -9   8   4         50.86         47.89         2.48 o                         
  -8   8   4          1.24          1.38         1.33 o                         
  -7   8   4         18.71         20.61         1.45 o                         
  -6   8   4          1.79          2.16         1.02 o                         
  -5   8   4         48.80         54.13         1.84 o                         
  -4   8   4         13.01         10.31         0.94 o                         
  -3   8   4        277.19        256.50         3.40 o                         
  -2   8   4         27.87         36.63         1.36 o                         
  -1   8   4         43.63         41.46         1.03 o                         
   0   8   4       1547.27       1527.41        12.96 o                         
   1   8   4       1928.33       1914.09        16.17 o                         
   2   8   4         30.52         27.48         1.09 o                         
   3   8   4       1508.26       1501.37        14.73 o                         
   4   8   4       1340.71       1320.63        13.73 o                         
   5   8   4         21.01         24.61         1.08 o                         
   6   8   4        188.60        184.69         3.16 o                         
   7   8   4         62.95         64.67         1.98 o                         
   8   8   4        213.49        213.25         3.84 o                         
   9   8   4          7.45          9.98         1.60 o                         
  -9   9   4         45.57         42.58         2.75 o                         
  -8   9   4         48.45         48.43         2.56 o                         
  -7   9   4          5.90          7.71         1.43 o                         
  -6   9   4          0.31         -0.40         0.89 o                         
  -5   9   4        330.11        318.38         4.52 o                         
  -4   9   4        431.47        422.42         4.90 o                         
  -3   9   4        341.76        339.20         3.89 o                         
  -2   9   4         73.65         79.16         1.60 o                         
  -1   9   4        281.43        271.67         3.20 o                         
   0   9   4        403.03        395.41         4.63 o                         
   1   9   4         96.71         94.26         1.86 o                         
   2   9   4        266.48        262.77         3.61 o                         
   3   9   4          0.16          1.83         0.54 o                         
   4   9   4        385.89        372.82         5.52 o                         
   5   9   4          4.72          6.72         0.83 o                         
   6   9   4         11.56         10.48         1.16 o                         
   7   9   4          0.77          1.42         0.93 o                         
   8   9   4        127.18        135.95         3.44 o                         
   9   9   4          1.12          3.43         1.61 o                         
  -9  10   4         11.75         10.77         2.57 o                         
  -8  10   4         49.04         43.15         2.39 o                         
  -7  10   4          0.00          0.80         1.28 o                         
  -6  10   4        102.82        105.35         2.75 o                         
  -5  10   4        126.62        119.76         2.52 o                         
  -4  10   4        242.89        240.19         3.37 o                         
  -3  10   4         78.16         80.44         1.88 o                         
  -2  10   4        341.45        334.13         4.04 o                         
  -1  10   4       1620.35       1581.41        13.45 o                         
   0  10   4        675.91        675.11         8.18 o                         
   1  10   4        128.17        115.94         2.31 o                         
   2  10   4         10.53          9.48         0.88 o                         
   3  10   4         17.14         27.35         1.33 o                         
   4  10   4        242.09        247.99         4.04 o                         
   5  10   4       1053.79        973.72        14.30 o                         
   6  10   4          1.55          2.58         1.53 o                         
   7  10   4        154.92        172.93         4.13 o                         
   8  10   4        538.39        541.87         9.04 o                         
  -8  11   4         61.53         57.62         2.99 o                         
  -7  11   4          6.80          4.75         1.31 o                         
  -6  11   4          3.63          3.69         1.01 o                         
  -5  11   4        113.16        107.84         2.26 o                         
  -4  11   4          2.20          2.50         0.70 o                         
  -3  11   4        757.81        748.02         8.11 o                         
  -2  11   4         34.76         39.92         1.48 o                         
  -1  11   4        724.02        703.03         6.91 o                         
   0  11   4        922.35        913.77        10.45 o                         
   1  11   4         54.76         54.95         1.78 o                         
   2  11   4        154.12        159.93         2.84 o                         
   3  11   4         30.19         28.88         1.41 o                         
   4  11   4          0.06          2.00         0.86 o                         
   5  11   4          7.18          5.25         1.08 o                         
   6  11   4        255.77        234.83         4.54 o                         
   7  11   4         19.76         21.22         2.04 o                         
   8  11   4          0.24          0.67         1.57 o                         
  -8  12   4          2.01          1.84         2.14 o                         
  -7  12   4          7.50          5.18         1.59 o                         
  -6  12   4         27.17         31.32         1.88 o                         
  -5  12   4          0.05          2.21         1.12 o                         
  -4  12   4        112.62        118.35         2.85 o                         
  -3  12   4        154.62        159.08         2.78 o                         
  -2  12   4          0.78          0.38         0.79 o                         
  -1  12   4         92.64         91.31         1.82 o                         
   0  12   4        108.36        112.67         2.33 o                         
   1  12   4         40.18         39.56         1.50 o                         
   2  12   4        157.49        148.26         2.87 o                         
   3  12   4        117.92        105.71         2.61 o                         
   4  12   4        333.87        317.00         6.04 o                         
   5  12   4          1.03         -0.46         1.02 o                         
   6  12   4        193.82        202.78         5.63 o                         
   7  12   4         15.33         20.65         2.00 o                         
   8  12   4         48.30         39.80         7.63 o                         
  -7  13   4          0.11          0.37         3.11 o                         
  -6  13   4          0.47          1.61         1.53 o                         
  -5  13   4         77.10         75.09         2.50 o                         
  -4  13   4        222.08        208.27         4.29 o                         
  -3  13   4        150.16        140.79         2.94 o                         
  -2  13   4         18.05         19.85         1.32 o                         
  -1  13   4          9.98         10.35         0.97 o                         
   0  13   4        146.46        141.15         2.63 o                         
   1  13   4         43.35         43.42         1.62 o                         
   2  13   4         98.07         97.06         2.64 o                         
   3  13   4        252.73        250.49         4.23 o                         
   4  13   4         22.26         21.49         1.58 o                         
   5  13   4          6.97          6.06         1.36 o                         
   6  13   4        229.49        239.48         5.60 o                         
   7  13   4          0.14         -1.15         1.81 o                         
  -7  14   4         52.78         68.92        13.08 o                         
  -6  14   4        176.94        172.70         4.89 o                         
  -5  14   4         14.43         15.22         1.77 o                         
  -4  14   4          0.05          0.10         1.34 o                         
  -3  14   4         54.14         56.38         2.16 o                         
  -2  14   4        229.03        215.57         4.50 o                         
  -1  14   4         38.95         37.31         1.60 o                         
   0  14   4          0.07          0.62         0.92 o                         
   1  14   4        292.41        276.45         4.47 o                         
   2  14   4         98.95         97.64         2.70 o                         
   3  14   4        179.24        174.57         4.21 o                         
   4  14   4         23.86         19.90         1.91 o                         
   5  14   4         54.97         51.77         2.99 o                         
   6  14   4          7.59          9.36         2.04 o                         
  -6  15   4         11.05         12.79         3.50 o                         
  -5  15   4         23.66         22.25         2.27 o                         
  -4  15   4        120.85        115.92         3.86 o                         
  -3  15   4         45.45         42.21         2.25 o                         
  -2  15   4         12.14         11.60         1.23 o                         
  -1  15   4        159.60        146.04         3.58 o                         
   0  15   4          0.11          0.61         1.03 o                         
   1  15   4         15.45         12.09         1.12 o                         
   2  15   4         56.71         63.83         2.42 o                         
   3  15   4         77.70         73.57         2.92 o                         
   4  15   4         23.18         18.85         2.12 o                         
   5  15   4          6.84          7.66         2.00 o                         
   6  15   4         18.76         17.99         9.81 o                         
  -5  16   4         25.53         17.35         2.63 o                         
  -4  16   4        104.18        114.99         4.86 o                         
  -3  16   4        115.13        114.92         4.71 o                         
  -2  16   4        123.17        130.74         4.22 o                         
  -1  16   4        129.46        127.87         4.52 o                         
   0  16   4        120.59        120.34         3.80 o                         
   1  16   4        110.61        117.43         3.67 o                         
   2  16   4          3.71          4.31         1.56 o                         
   3  16   4         19.30         24.27         2.24 o                         
   4  16   4        387.81        459.32         8.64 o                         
   5  16   4        126.30        122.66        11.45 o                         
  -4  17   4         30.57         16.64         4.94 o                         
  -3  17   4         61.90         61.80         4.93 o                         
  -2  17   4         52.80         72.29         5.32 o                         
  -1  17   4          4.19          3.13         1.81 o                         
   0  17   4         37.41         40.52         3.43 o                         
   1  17   4        115.99        120.18         4.29 o                         
   2  17   4          3.32          2.47         1.71 o                         
   3  17   4          1.06          1.91         2.13 o                         
  -2  18   4         15.72          5.45         7.09 o                         
  -1  18   4        172.17        176.56         7.05 o                         
   0  18   4         68.21         67.91         5.22 o                         
   1  18   4         96.56        111.06         8.33 o                         
 -10   1   5         63.82         64.27         3.55 o                         
  -9   1   5          7.11          6.62         1.69 o                         
  -8   1   5          0.36          0.31         1.20 o                         
  -7   1   5         93.90         98.87         2.98 o                         
  -6   1   5         24.51         22.93         1.66 o                         
  -5   1   5        105.91        106.11         2.90 o                         
  -4   1   5        268.40        281.61         4.16 o                         
  -3   1   5       3753.67       3918.96        32.08 o                         
  -2   1   5         19.31         25.93         0.94 o                         
  -1   1   5        406.18        443.69         4.22 o                         
   0   1   5         27.74         18.35         0.60 o                         
   1   1   5          6.04          6.62         0.33 o                         
   2   1   5        512.63        541.45         4.47 o                         
   3   1   5       1525.95       1714.69        13.09 o                         
   4   1   5         28.33         29.89         0.77 o                         
   5   1   5         99.08         95.40         1.56 o                         
   6   1   5        105.49        126.17         2.19 o                         
   7   1   5        128.38        120.84         2.35 o                         
   8   1   5         26.06         23.50         1.39 o                         
   9   1   5          7.58          9.07         1.66 o                         
  10   1   5         37.99         45.32         2.34 o                         
 -10   2   5         85.47         85.27         3.57 o                         
  -9   2   5         19.20         26.41         1.99 o                         
  -8   2   5          2.88          4.52         1.41 o                         
  -7   2   5        198.10        198.85         4.13 o                         
  -6   2   5         19.30         20.44         1.39 o                         
  -5   2   5          2.26          4.34         0.77 o                         
  -4   2   5        143.73        142.61         2.29 o                         
  -3   2   5       1935.53       1915.35        16.40 o                         
  -2   2   5        243.45        234.29         2.75 o                         
  -1   2   5        106.11        112.28         1.51 o                         
   0   2   5        118.86        133.36         1.63 o                         
   1   2   5        896.28        891.56         6.65 o                         
   2   2   5        251.81        249.81         2.50 o                         
   3   2   5       1013.38       1041.35         8.09 o                         
   4   2   5        225.40        227.18         2.40 o                         
   5   2   5        185.01        170.25         2.09 o                         
   6   2   5         24.64         29.99         1.06 o                         
   7   2   5        151.78        132.83         2.30 o                         
   8   2   5          4.38          3.49         0.87 o                         
   9   2   5          2.24          3.66         1.15 o                         
  10   2   5          1.22          0.37         1.55 o                         
 -10   3   5          6.28          8.10         2.01 o                         
  -9   3   5         13.52         11.01         1.75 o                         
  -8   3   5        164.07        166.01         3.99 o                         
  -7   3   5          0.08          1.26         1.06 o                         
  -6   3   5        101.28         96.30         2.59 o                         
  -5   3   5         57.40         58.22         2.35 o                         
  -4   3   5         98.33         93.29         1.82 o                         
  -3   3   5        430.35        390.93         4.44 o                         
  -2   3   5         33.86         37.27         1.26 o                         
  -1   3   5         18.99         18.70         0.67 o                         
   0   3   5        160.04        140.41         1.63 o                         
   1   3   5       4224.75       4137.29        28.65 o                         
   2   3   5         96.23         81.44         1.09 o                         
   3   3   5          8.33         16.32         0.61 o                         
   4   3   5       1310.33       1233.91         9.94 o                         
   5   3   5        184.80        189.45         2.34 o                         
   6   3   5       1939.62       1879.28        16.32 o                         
   7   3   5         35.82         32.02         1.19 o                         
   8   3   5         10.70          9.55         0.94 o                         
   9   3   5        637.06        647.12         8.33 o                         
  10   3   5         20.86         13.23         1.76 o                         
 -10   4   5         80.71         81.53         3.51 o                         
  -9   4   5         31.16         26.59         2.16 o                         
  -8   4   5        370.27        370.35         6.06 o                         
  -7   4   5        753.69        757.89        10.48 o                         
  -6   4   5        510.62        504.59         7.31 o                         
  -5   4   5         50.79         55.41         1.96 o                         
  -4   4   5         89.51         86.40         1.74 o                         
  -3   4   5       2816.20       2692.95        21.95 o                         
  -2   4   5        480.46        480.33         4.65 o                         
  -1   4   5          0.66          2.01         0.38 o                         
   0   4   5        337.99        315.92         3.02 o                         
   1   4   5       2255.84       2218.16        16.65 o                         
   2   4   5        341.62        366.12         3.40 o                         
   3   4   5         18.48         15.36         0.63 o                         
   4   4   5        143.09        143.63         1.77 o                         
   5   4   5        830.23        789.58         7.77 o                         
   6   4   5        164.52        179.43         2.44 o                         
   7   4   5         19.19         17.28         0.93 o                         
   8   4   5          2.33          1.92         0.91 o                         
   9   4   5         71.69         64.26         2.50 o                         
  10   4   5         82.52         89.71         3.87 o                         
 -10   5   5          1.54          3.48         2.04 o                         
  -9   5   5         38.79         40.11         2.46 o                         
  -8   5   5        248.90        243.77         5.12 o                         
  -7   5   5         85.17         84.52         3.35 o                         
  -6   5   5          6.76          6.14         1.15 o                         
  -5   5   5        131.80        124.76         2.55 o                         
  -4   5   5         51.44         55.86         1.62 o                         
  -3   5   5        584.59        580.30         5.57 o                         
  -2   5   5        434.23        423.15         4.38 o                         
  -1   5   5          2.91          2.66         0.37 o                         
   0   5   5       1790.05       1896.02        14.44 o                         
   1   5   5       2243.33       2142.25        16.53 o                         
   2   5   5       3793.06       3904.08        28.26 o                         
   3   5   5          1.50          1.40         0.33 o                         
   4   5   5       1164.61       1115.73        10.48 o                         
   5   5   5       6145.00       5950.10        56.36 o                         
   6   5   5       1012.14        976.90        10.23 o                         
   7   5   5          0.12          0.94         0.74 o                         
   8   5   5        256.87        258.01         3.88 o                         
   9   5   5         93.00         88.13         2.74 o                         
  10   5   5        122.04        126.04         7.09 o                         
 -10   6   5          3.34         -1.43         2.78 o                         
  -9   6   5          7.98          6.45         1.72 o                         
  -8   6   5          1.78          2.62         1.54 o                         
  -7   6   5        270.49        269.98         5.24 o                         
  -6   6   5        185.77        183.83         3.86 o                         
  -5   6   5         53.25         57.82         2.29 o                         
  -4   6   5        205.04        210.87         3.81 o                         
  -3   6   5       1267.16       1213.59        10.99 o                         
  -2   6   5         29.75         29.24         1.03 o                         
  -1   6   5       1068.03       1083.87         9.10 o                         
   0   6   5        819.33        800.23         6.76 o                         
   1   6   5       1609.02       1648.17        13.24 o                         
   2   6   5        101.86         82.87         1.27 o                         
   3   6   5         12.30         14.25         0.65 o                         
   4   6   5          4.07          4.26         0.52 o                         
   5   6   5          6.04          9.37         0.65 o                         
   6   6   5         11.04         12.39         1.02 o                         
   7   6   5         37.34         37.42         1.50 o                         
   8   6   5          8.18          8.19         1.06 o                         
   9   6   5         14.02         16.78         1.60 o                         
  -9   7   5          0.57          1.00         1.99 o                         
  -8   7   5        510.75        499.62         8.24 o                         
  -7   7   5          1.30          1.28         1.05 o                         
  -6   7   5          0.34          0.64         1.19 o                         
  -5   7   5         62.05         64.47         2.18 o                         
  -4   7   5        187.44        191.77         3.41 o                         
  -3   7   5        103.46         99.21         1.89 o                         
  -2   7   5        129.36        132.58         1.96 o                         
  -1   7   5        507.00        497.47         4.58 o                         
   0   7   5         41.68         63.36         1.23 o                         
   1   7   5        102.04         96.36         1.46 o                         
   2   7   5          5.46          3.51         0.54 o                         
   3   7   5         12.29         14.86         0.65 o                         
   4   7   5        230.02        235.05         2.98 o                         
   5   7   5         53.47         55.57         1.58 o                         
   6   7   5         53.75         47.61         1.54 o                         
   7   7   5         97.71        108.07         2.76 o                         
   8   7   5          5.71          7.38         1.30 o                         
   9   7   5         88.99         91.04         3.08 o                         
  -9   8   5         24.85         22.58         2.47 o                         
  -8   8   5         22.00         17.49         2.13 o                         
  -7   8   5         26.08         28.35         2.27 o                         
  -6   8   5         26.30         29.23         1.83 o                         
  -5   8   5         27.85         28.55         1.64 o                         
  -4   8   5          6.83          7.51         0.94 o                         
  -3   8   5         86.81         82.22         1.77 o                         
  -2   8   5          7.95          9.48         0.78 o                         
  -1   8   5          6.88          5.18         0.55 o                         
   0   8   5         99.74        104.27         1.56 o                         
   1   8   5         41.67         44.23         1.75 o                         
   2   8   5         42.45         45.84         1.22 o                         
   3   8   5        482.90        479.37         5.77 o                         
   4   8   5        341.73        324.05         4.11 o                         
   5   8   5         68.25         68.31         1.87 o                         
   6   8   5         15.74         20.09         1.24 o                         
   7   8   5         50.92         47.21         2.05 o                         
   8   8   5         25.78         27.19         1.78 o                         
   9   8   5          2.51          4.63         1.58 o                         
  -9   9   5         14.81         18.46         2.65 o                         
  -8   9   5        169.92        171.25         4.95 o                         
  -7   9   5          1.25          2.01         1.37 o                         
  -6   9   5         55.86         60.81         2.49 o                         
  -5   9   5        174.20        180.58         4.15 o                         
  -4   9   5         15.15         13.75         1.10 o                         
  -3   9   5         14.24         13.48         0.94 o                         
  -2   9   5          1.19          1.19         0.60 o                         
  -1   9   5        334.13        308.15         3.71 o                         
   0   9   5         93.92         99.53         2.04 o                         
   1   9   5         27.10         34.22         1.45 o                         
   2   9   5          9.34          9.68         1.02 o                         
   3   9   5        621.84        584.73         6.85 o                         
   4   9   5        116.40        102.22         3.08 o                         
   5   9   5         13.90         13.93         1.23 o                         
   6   9   5         34.31         39.09         1.74 o                         
   7   9   5         19.98         25.62         1.42 o                         
   8   9   5         54.87         59.58         2.93 o                         
   9   9   5         22.53         31.62         7.09 o                         
  -8  10   5          0.02         -1.59         1.59 o                         
  -7  10   5         16.34         13.13         1.59 o                         
  -6  10   5        152.30        157.96         3.46 o                         
  -5  10   5         23.69         27.19         1.45 o                         
  -4  10   5          0.07          0.12         0.71 o                         
  -3  10   5        421.25        406.72         5.72 o                         
  -2  10   5         21.08         20.96         1.13 o                         
  -1  10   5          0.38          2.12         0.54 o                         
   0  10   5        781.83        750.54         9.20 o                         
   1  10   5          1.30          0.66         0.59 o                         
   2  10   5          7.76          6.15         0.91 o                         
   3  10   5        104.25        104.34         2.79 o                         
   4  10   5          2.08          2.87         0.80 o                         
   5  10   5         71.59         67.59         2.14 o                         
   6  10   5          9.87         15.16         1.43 o                         
   7  10   5         72.45         73.05         2.59 o                         
   8  10   5         77.83         86.82         3.45 o                         
  -8  11   5          0.37          2.70         1.93 o                         
  -7  11   5          3.77          4.74         1.58 o                         
  -6  11   5          0.39         -0.51         1.06 o                         
  -5  11   5          2.67          4.91         1.04 o                         
  -4  11   5          0.67          3.14         0.77 o                         
  -3  11   5        104.63        100.10         2.62 o                         
  -2  11   5        370.75        376.38         5.04 o                         
  -1  11   5        857.53        828.89         9.21 o                         
   0  11   5        747.54        733.05         9.47 o                         
   1  11   5         37.50         35.26         1.57 o                         
   2  11   5        773.70        710.33         8.84 o                         
   3  11   5         78.39         68.31         1.92 o                         
   4  11   5         31.22         42.31         1.67 o                         
   5  11   5        162.79        164.41         4.12 o                         
   6  11   5         62.63         58.51         2.33 o                         
   7  11   5         15.44         17.21         1.76 o                         
   8  11   5         75.30         82.93         4.84 o                         
  -8  12   5         84.80         73.09         7.99 o                         
  -7  12   5         73.38         71.74         3.25 o                         
  -6  12   5        332.37        322.77         5.37 o                         
  -5  12   5         75.01         81.98         2.77 o                         
  -4  12   5        219.87        206.69         3.51 o                         
  -3  12   5        118.40        113.61         2.69 o                         
  -2  12   5        351.29        337.65         4.82 o                         
  -1  12   5          2.32          2.82         0.71 o                         
   0  12   5         31.95         35.18         1.64 o                         
   1  12   5        341.80        339.53         4.62 o                         
   2  12   5          6.41          7.07         1.03 o                         
   3  12   5          5.91          5.79         1.06 o                         
   4  12   5         45.53         42.47         2.38 o                         
   5  12   5          1.17          1.47         1.11 o                         
   6  12   5         41.35         50.46         2.51 o                         
   7  12   5          0.09          0.63         1.66 o                         
  -7  13   5         22.11         20.27         2.15 o                         
  -6  13   5         21.48         17.18         1.91 o                         
  -5  13   5         57.43         51.75         3.12 o                         
  -4  13   5        149.72        142.99         3.44 o                         
  -3  13   5        114.44        109.39         3.51 o                         
  -2  13   5          3.05          4.69         0.92 o                         
  -1  13   5        140.84        142.40         3.00 o                         
   0  13   5        333.63        326.66         4.65 o                         
   1  13   5        359.03        392.84         5.93 o                         
   2  13   5        115.33        120.20         2.93 o                         
   3  13   5         64.35         58.11         2.32 o                         
   4  13   5        389.10        397.59         6.32 o                         
   5  13   5        194.53        203.87         4.56 o                         
   6  13   5         86.58         88.42         4.68 o                         
   7  13   5         57.21         51.06         5.02 o                         
  -6  14   5          1.37          2.43         2.06 o                         
  -5  14   5         41.88         35.94         2.57 o                         
  -4  14   5         79.48         94.91         3.56 o                         
  -3  14   5        138.26        142.83         4.38 o                         
  -2  14   5        110.84        108.77         3.34 o                         
  -1  14   5         31.68         36.30         2.03 o                         
   0  14   5         79.28         79.34         2.33 o                         
   1  14   5         28.32         38.09         1.85 o                         
   2  14   5        122.46        119.81         3.65 o                         
   3  14   5         41.59         42.76         2.12 o                         
   4  14   5         10.65         11.44         1.72 o                         
   5  14   5          5.01          7.11         2.03 o                         
   6  14   5          2.64          2.16         2.06 o                         
  -5  15   5         33.60         28.06         2.43 o                         
  -4  15   5        150.95        164.76         4.96 o                         
  -3  15   5          3.71          4.64         2.17 o                         
  -2  15   5         56.25         58.69         2.93 o                         
  -1  15   5         66.42         69.12         3.03 o                         
   0  15   5          8.65         15.30         1.35 o                         
   1  15   5        287.91        289.12         4.80 o                         
   2  15   5         48.73         45.20         2.53 o                         
   3  15   5          0.21          0.19         1.36 o                         
   4  15   5         24.34         29.21         2.39 o                         
   5  15   5        269.32        288.76         7.48 o                         
  -4  16   5          2.94          3.14         1.87 o                         
  -3  16   5          7.87         11.05         2.21 o                         
  -2  16   5        132.00        143.38         5.12 o                         
  -1  16   5         19.51         18.47         2.15 o                         
   0  16   5         29.45         29.22         2.02 o                         
   1  16   5          6.43          6.11         1.84 o                         
   2  16   5        115.43        121.87         4.15 o                         
   3  16   5         34.27         38.40         2.43 o                         
   4  16   5        126.05        130.33         4.80 o                         
  -3  17   5          2.97          0.25         2.16 o                         
  -2  17   5          9.95          9.57         2.36 o                         
  -1  17   5         94.30         95.45         8.03 o                         
   0  17   5          4.75          3.95         2.82 o                         
   1  17   5          5.14          4.39         2.45 o                         
   2  17   5          3.03          4.13         2.34 o                         
   3  17   5         24.90         31.62         7.63 o                         
 -10   0   6          6.70         10.14         3.11 o                         
  -9   0   6         58.32         49.54         3.97 o                         
  -8   0   6         62.90         61.23         3.72 o                         
  -7   0   6          0.57          0.60         1.60 o                         
  -6   0   6        237.38        248.44         7.79 o                         
  -5   0   6        266.72        258.80         7.57 o                         
  -4   0   6          8.03         11.29         1.34 o                         
  -3   0   6        580.33        556.36         8.44 o                         
  -2   0   6      18257.79      17470.04       199.40 o                         
  -1   0   6       2755.60       2760.37        31.41 o                         
   0   0   6        229.70        253.27         3.69 o                         
   1   0   6       1674.74       1652.68        18.29 o                         
   2   0   6       2276.32       2242.79        25.56 o                         
   3   0   6       2781.87       2636.42        27.48 o                         
   4   0   6         19.15         12.79         0.78 o                         
   5   0   6        428.29        387.18         5.81 o                         
   6   0   6       2980.66       2772.97        43.46 o                         
   7   0   6        369.82        347.34         8.62 o                         
   8   0   6         97.48         92.64         3.59 o                         
   9   0   6        282.42        323.27        10.43 o                         
  10   0   6        232.69        262.81         8.80 o                         
 -10   1   6         95.96         98.75         4.11 o                         
  -9   1   6         48.46         43.46         2.65 o                         
  -8   1   6         36.64         37.94         2.27 o                         
  -7   1   6        158.38        159.49         4.26 o                         
  -6   1   6        586.17        629.90         9.06 o                         
  -5   1   6        367.95        367.13         6.09 o                         
  -4   1   6          0.03          1.52         0.67 o                         
  -3   1   6        211.42        203.64         2.78 o                         
  -2   1   6       5087.48       4930.95        38.95 o                         
  -1   1   6       1180.40       1137.92        10.84 o                         
   0   1   6        168.35        174.90         2.03 o                         
   1   1   6       1129.83       1063.86         8.26 o                         
   2   1   6        625.48        593.88         4.93 o                         
   3   1   6        465.67        451.38         4.12 o                         
   4   1   6         91.01         83.88         1.43 o                         
   5   1   6          0.17          1.18         0.40 o                         
   6   1   6        162.45        157.49         2.80 o                         
   7   1   6        181.89        173.36         3.28 o                         
   8   1   6         29.85         27.32         1.44 o                         
   9   1   6         14.55         17.34         1.75 o                         
  10   1   6          7.57          7.57         1.99 o                         
 -10   2   6         60.15         68.01         3.74 o                         
  -9   2   6          2.07          3.10         1.88 o                         
  -8   2   6         14.30         15.37         1.69 o                         
  -7   2   6         24.78         23.73         1.75 o                         
  -6   2   6         24.09         23.23         1.72 o                         
  -5   2   6         30.98         31.50         1.93 o                         
  -4   2   6        470.19        452.89         5.69 o                         
  -3   2   6         20.89         24.79         1.08 o                         
  -2   2   6       1454.23       1558.64        13.86 o                         
  -1   2   6         53.64         60.53         1.21 o                         
   0   2   6         92.06        106.40         1.47 o                         
   1   2   6        340.97        391.39         3.42 o                         
   2   2   6       2179.88       2102.58        16.27 o                         
   3   2   6        337.18        333.18         3.35 o                         
   4   2   6         23.65         22.71         0.96 o                         
   5   2   6        110.93        112.86         2.07 o                         
   6   2   6         92.22         97.81         2.32 o                         
   7   2   6        280.28        277.43         4.10 o                         
   8   2   6         11.01          8.81         0.90 o                         
   9   2   6          6.73          5.13         1.47 o                         
  10   2   6         66.32         67.05         3.96 o                         
 -10   3   6          4.27          3.81         2.17 o                         
  -9   3   6          0.54          1.40         1.73 o                         
  -8   3   6         49.70         47.83         2.54 o                         
  -7   3   6         10.43         10.46         1.54 o                         
  -6   3   6        239.17        235.18         4.71 o                         
  -5   3   6          7.16          7.47         1.21 o                         
  -4   3   6         18.90         18.89         1.19 o                         
  -3   3   6        158.45        156.38         2.38 o                         
  -2   3   6        172.86        192.97         2.50 o                         
  -1   3   6          0.67          0.59         0.36 o                         
   0   3   6        178.29        202.81         2.24 o                         
   1   3   6        406.69        435.38         4.07 o                         
   2   3   6        582.46        582.12         4.88 o                         
   3   3   6          0.93          1.73         0.43 o                         
   4   3   6        250.74        249.23         3.05 o                         
   5   3   6        184.85        165.60         2.35 o                         
   6   3   6        222.34        219.40         3.29 o                         
   7   3   6         28.91         25.52         1.38 o                         
   8   3   6          4.84          5.87         0.88 o                         
   9   3   6         16.46         22.37         1.77 o                         
  10   3   6         11.72         15.22         4.32 o                         
 -10   4   6         37.80         39.00         3.49 o                         
  -9   4   6         17.64         19.18         2.52 o                         
  -8   4   6         26.66         29.37         1.99 o                         
  -7   4   6         39.06         41.45         2.27 o                         
  -6   4   6          0.77          0.99         1.20 o                         
  -5   4   6         18.31         22.89         1.44 o                         
  -4   4   6          0.13          0.10         0.71 o                         
  -3   4   6          3.46          2.23         0.75 o                         
  -2   4   6        122.97        117.72         1.94 o                         
  -1   4   6         26.86         33.82         1.02 o                         
   0   4   6       2337.58       2344.22        17.41 o                         
   1   4   6        354.64        359.32         3.11 o                         
   2   4   6         29.88         29.00         0.79 o                         
   3   4   6        129.59        118.58         1.72 o                         
   4   4   6         27.39         29.78         0.95 o                         
   5   4   6         68.95         76.79         1.69 o                         
   6   4   6         60.54         65.79         1.81 o                         
   7   4   6          4.68          3.33         0.83 o                         
   8   4   6         15.64         16.19         1.37 o                         
   9   4   6         67.92         70.92         3.63 o                         
 -10   5   6         46.33         40.33         6.35 o                         
  -9   5   6          7.21          8.66         2.02 o                         
  -8   5   6         15.98         16.27         1.80 o                         
  -7   5   6         14.66         14.15         1.76 o                         
  -6   5   6         26.89         30.55         1.82 o                         
  -5   5   6        259.24        241.96         4.26 o                         
  -4   5   6         67.23         68.37         2.03 o                         
  -3   5   6          0.58          0.35         0.61 o                         
  -2   5   6          8.28          6.23         0.61 o                         
  -1   5   6        137.06        136.29         1.85 o                         
   0   5   6        394.17        425.14         3.76 o                         
   1   5   6        256.07        251.87         2.71 o                         
   2   5   6         66.31         74.99         1.26 o                         
   3   5   6        157.86        154.80         2.27 o                         
   4   5   6        435.79        409.52         4.89 o                         
   5   5   6         47.39         50.66         1.49 o                         
   6   5   6        248.62        242.86         3.70 o                         
   7   5   6         17.46         20.17         1.24 o                         
   8   5   6          0.33          0.53         1.12 o                         
   9   5   6         28.29         32.26         2.79 o                         
  -9   6   6          3.38          0.61         1.92 o                         
  -8   6   6         16.84         14.78         1.89 o                         
  -7   6   6         84.24         80.27         3.10 o                         
  -6   6   6         83.45         83.04         3.49 o                         
  -5   6   6        343.81        343.83         5.53 o                         
  -4   6   6         69.21         76.05         2.55 o                         
  -3   6   6        272.11        274.77         3.83 o                         
  -2   6   6        291.15        273.10         3.39 o                         
  -1   6   6         48.83         56.36         1.43 o                         
   0   6   6        243.94        277.44         3.01 o                         
   1   6   6        470.48        496.51         4.84 o                         
   2   6   6        100.65         95.14         1.53 o                         
   3   6   6        182.37        171.27         2.69 o                         
   4   6   6         83.50         78.30         1.72 o                         
   5   6   6          9.72          9.30         0.87 o                         
   6   6   6        168.22        160.33         2.75 o                         
   7   6   6          5.02          6.18         0.93 o                         
   8   6   6         66.60         72.89         3.21 o                         
   9   6   6          0.40         -0.01         1.68 o                         
  -9   7   6         31.27         31.63         2.83 o                         
  -8   7   6          4.21          5.36         1.45 o                         
  -7   7   6         65.21         63.92         3.65 o                         
  -6   7   6        214.23        209.93         4.54 o                         
  -5   7   6         79.36         80.08         2.73 o                         
  -4   7   6        225.47        224.71         4.01 o                         
  -3   7   6        431.29        444.79         5.53 o                         
  -2   7   6         66.56         59.70         1.84 o                         
  -1   7   6        325.92        317.57         3.55 o                         
   0   7   6          1.14          2.33         0.49 o                         
   1   7   6         68.85         60.08         1.36 o                         
   2   7   6        168.06        165.61         2.22 o                         
   3   7   6        733.09        712.49         6.92 o                         
   4   7   6          9.37          9.28         0.78 o                         
   5   7   6         11.69         11.27         0.87 o                         
   6   7   6        137.78        138.42         2.64 o                         
   7   7   6         10.08         11.98         1.11 o                         
   8   7   6          0.20          0.93         1.10 o                         
   9   7   6          9.18          8.41         2.08 o                         
  -9   8   6          0.07          2.75         2.53 o                         
  -8   8   6          0.10         -1.29         1.75 o                         
  -7   8   6         46.14         42.64         2.74 o                         
  -6   8   6         26.23         24.07         1.89 o                         
  -5   8   6         19.13         17.24         1.51 o                         
  -4   8   6        102.66        105.72         3.16 o                         
  -3   8   6         63.70         69.41         1.87 o                         
  -2   8   6         74.74         73.94         1.93 o                         
  -1   8   6        640.18        655.72         6.72 o                         
   0   8   6         12.16         14.70         0.80 o                         
   1   8   6          1.24          2.04         0.46 o                         
   2   8   6       1597.16       1568.72        15.97 o                         
   3   8   6          0.91          1.02         0.84 o                         
   4   8   6        288.93        275.90         3.77 o                         
   5   8   6        347.54        344.09         4.90 o                         
   6   8   6        346.93        347.54         5.40 o                         
   7   8   6        392.76        386.49         6.18 o                         
   8   8   6          9.73          8.85         1.43 o                         
  -8   9   6          0.02         -1.42         1.82 o                         
  -7   9   6         45.21         48.89         2.66 o                         
  -6   9   6        322.78        324.57         5.82 o                         
  -5   9   6        114.36        120.11         3.04 o                         
  -4   9   6          0.51          0.93         0.89 o                         
  -3   9   6        800.56        806.93         8.98 o                         
  -2   9   6        483.21        476.72         6.39 o                         
  -1   9   6       1262.05       1240.78        12.26 o                         
   0   9   6          1.60          1.48         0.61 o                         
   1   9   6          8.03          7.28         0.82 o                         
   2   9   6       1392.68       1375.01        14.31 o                         
   3   9   6          5.84          8.75         0.93 o                         
   4   9   6         14.15         17.28         1.14 o                         
   5   9   6         30.40         37.11         1.60 o                         
   6   9   6          2.68          5.30         0.85 o                         
   7   9   6         21.07         26.18         1.75 o                         
   8   9   6          8.28         11.98         1.69 o                         
  -8  10   6          0.10         -0.23         1.83 o                         
  -7  10   6          0.10          0.16         1.71 o                         
  -6  10   6          0.05         -0.32         1.26 o                         
  -5  10   6          3.09          2.91         1.19 o                         
  -4  10   6          0.05         -0.02         0.90 o                         
  -3  10   6        356.55        353.72         5.34 o                         
  -2  10   6        396.73        417.18         6.95 o                         
  -1  10   6        542.96        528.16         6.18 o                         
   0  10   6          0.18          1.93         0.79 o                         
   1  10   6        461.81        460.51         6.09 o                         
   2  10   6        357.59        351.35         5.57 o                         
   3  10   6        948.15        889.74        11.09 o                         
   4  10   6         25.31         24.05         1.38 o                         
   5  10   6        231.31        232.03         5.84 o                         
   6  10   6        493.52        520.66         7.25 o                         
   7  10   6        142.23        141.45         3.88 o                         
   8  10   6          3.41          6.34         1.83 o                         
  -8  11   6          0.14          3.66         2.37 o                         
  -7  11   6         80.34         82.28         3.14 o                         
  -6  11   6         14.78         20.65         1.63 o                         
  -5  11   6        194.32        206.45         3.85 o                         
  -4  11   6         25.39         27.20         1.64 o                         
  -3  11   6         14.48         16.91         1.32 o                         
  -2  11   6        549.50        559.14         7.54 o                         
  -1  11   6          4.61          5.08         0.98 o                         
   0  11   6          2.42          2.93         0.87 o                         
   1  11   6          2.25          1.27         0.87 o                         
   2  11   6         27.04         32.02         1.76 o                         
   3  11   6          0.06          0.81         0.81 o                         
   4  11   6        198.29        182.68         3.52 o                         
   5  11   6          0.43          0.49         1.00 o                         
   6  11   6          0.42          0.26         1.24 o                         
   7  11   6          8.28         10.31         1.82 o                         
  -7  12   6          3.94          8.06         1.85 o                         
  -6  12   6         16.53         20.45         2.01 o                         
  -5  12   6        119.15        127.12         3.15 o                         
  -4  12   6         27.40         33.00         1.92 o                         
  -3  12   6          0.76          2.58         1.14 o                         
  -2  12   6        114.25        117.29         4.01 o                         
  -1  12   6        284.66        279.03         4.40 o                         
   0  12   6        388.79        384.93         7.74 o                         
   1  12   6         57.87         54.32         1.99 o                         
   2  12   6          4.36          5.89         1.03 o                         
   3  12   6          0.74          3.10         1.04 o                         
   4  12   6         91.00         87.23         2.30 o                         
   5  12   6          2.50          3.73         1.28 o                         
   6  12   6          0.93          2.24         1.48 o                         
   7  12   6          0.35         -0.63         2.20 o                         
  -6  13   6         11.77          9.67         2.15 o                         
  -5  13   6        157.55        147.85         4.30 o                         
  -4  13   6          0.74         -1.21         1.45 o                         
  -3  13   6         68.78         72.83         2.61 o                         
  -2  13   6          7.77          7.04         1.13 o                         
  -1  13   6         95.41         91.98         3.18 o                         
   0  13   6        110.69        112.00         2.81 o                         
   1  13   6          8.03          8.43         1.13 o                         
   2  13   6          9.92          9.87         1.25 o                         
   3  13   6         46.38         49.47         2.48 o                         
   4  13   6        152.71        151.74         3.61 o                         
   5  13   6         15.13         11.68         1.67 o                         
   6  13   6         39.34         41.06         2.84 o                         
  -6  14   6          0.01          2.98         2.18 o                         
  -5  14   6          0.08          2.81         1.93 o                         
  -4  14   6         52.79         50.93         2.76 o                         
  -3  14   6        106.09        108.64         3.50 o                         
  -2  14   6         72.51         71.72         2.62 o                         
  -1  14   6          8.75         10.66         1.63 o                         
   0  14   6        148.48        154.09         3.13 o                         
   1  14   6          6.25          4.63         1.21 o                         
   2  14   6         20.90         22.25         1.97 o                         
   3  14   6         20.68         25.85         2.17 o                         
   4  14   6        112.78        129.00         4.29 o                         
   5  14   6         31.69         32.93         2.53 o                         
  -5  15   6         24.84         25.84         2.67 o                         
  -4  15   6          8.82          8.78         2.07 o                         
  -3  15   6         42.49         50.05         2.64 o                         
  -2  15   6          0.47          0.10         1.59 o                         
  -1  15   6         18.14         18.76         2.14 o                         
   0  15   6         46.62         49.16         2.29 o                         
   1  15   6         55.79         57.32         2.49 o                         
   2  15   6         61.96         65.42         3.25 o                         
   3  15   6          0.88          0.73         1.63 o                         
   4  15   6          4.18          7.51         2.28 o                         
  -4  16   6         94.91         92.91        17.72 o                         
  -3  16   6         26.66         26.93         2.98 o                         
  -2  16   6         86.45         90.15         4.53 o                         
  -1  16   6         18.95         21.83         2.37 o                         
   0  16   6          6.16          9.77         2.12 o                         
   1  16   6         59.83         61.84         3.00 o                         
   2  16   6        128.26        153.94         5.16 o                         
   3  16   6         22.61         18.21         2.80 o                         
  -2  17   6         69.22         68.14        11.45 o                         
  -1  17   6        105.13        108.87         5.89 o                         
   0  17   6          5.74          4.58         2.67 o                         
   1  17   6         35.05         45.45         4.06 o                         
 -10   1   7          1.53          1.83         3.15 o                         
  -9   1   7          1.39          0.87         2.01 o                         
  -8   1   7         24.21         25.41         2.17 o                         
  -7   1   7        110.88        107.88         4.03 o                         
  -6   1   7         38.10         37.88         2.48 o                         
  -5   1   7        123.19        134.79         3.92 o                         
  -4   1   7        211.48        217.65         4.23 o                         
  -3   1   7        185.04        195.93         3.28 o                         
  -2   1   7        266.18        254.22         3.02 o                         
  -1   1   7        185.12        207.92         2.68 o                         
   0   1   7          1.73          1.29         0.42 o                         
   1   1   7         26.72         34.02         0.86 o                         
   2   1   7        151.44        139.16         1.78 o                         
   3   1   7          1.07          1.97         0.49 o                         
   4   1   7         62.17         65.72         1.50 o                         
   5   1   7         19.62         19.96         1.02 o                         
   6   1   7        198.62        182.90         3.04 o                         
   7   1   7        327.97        281.76         4.48 o                         
   8   1   7        100.05        100.07         3.36 o                         
   9   1   7          2.82          3.23         1.60 o                         
 -10   2   7          1.86         -6.54         6.54 o                         
  -9   2   7          7.80          7.06         2.11 o                         
  -8   2   7         20.26         16.95         1.94 o                         
  -7   2   7         53.20         54.25         2.77 o                         
  -6   2   7         10.52         10.27         1.74 o                         
  -5   2   7        896.99        894.41        14.74 o                         
  -4   2   7        168.71        167.42         3.36 o                         
  -3   2   7         32.81         39.62         1.50 o                         
  -2   2   7        367.23        368.54         4.02 o                         
  -1   2   7        451.11        426.98         4.89 o                         
   0   2   7        565.90        559.41         5.03 o                         
   1   2   7        205.72        210.99         2.32 o                         
   2   2   7        233.01        231.94         2.62 o                         
   3   2   7         49.25         42.56         1.24 o                         
   4   2   7        313.25        311.89         3.83 o                         
   5   2   7         22.89         18.86         0.98 o                         
   6   2   7        303.99        278.27         4.05 o                         
   7   2   7         59.53         56.78         1.68 o                         
   8   2   7          0.50          1.20         1.17 o                         
   9   2   7         77.91         87.29         3.25 o                         
  -9   3   7         62.18         65.93         4.94 o                         
  -8   3   7         20.76         21.99         2.47 o                         
  -7   3   7         40.92         44.29         2.53 o                         
  -6   3   7          9.53          9.30         1.57 o                         
  -5   3   7        135.35        144.66         3.99 o                         
  -4   3   7          0.17          1.43         0.94 o                         
  -3   3   7         28.02         28.30         1.38 o                         
  -2   3   7          2.59          3.28         0.57 o                         
  -1   3   7         68.81         72.87         1.49 o                         
   0   3   7        689.35        648.49         5.59 o                         
   1   3   7         55.62         51.18         1.06 o                         
   2   3   7        142.85        133.86         1.92 o                         
   3   3   7        205.29        215.51         2.98 o                         
   4   3   7        770.06        742.83         7.57 o                         
   5   3   7        123.96        107.83         2.18 o                         
   6   3   7          3.63          4.48         0.82 o                         
   7   3   7        222.49        223.86         3.47 o                         
   8   3   7        173.82        174.11         3.62 o                         
   9   3   7          0.01         -1.00         1.36 o                         
  -9   4   7         50.67         56.09         4.52 o                         
  -8   4   7        137.54        131.20         4.45 o                         
  -7   4   7          2.03          3.12         1.52 o                         
  -6   4   7          2.72          2.52         1.29 o                         
  -5   4   7       1209.01       1178.79        14.94 o                         
  -4   4   7        461.41        461.37         8.11 o                         
  -3   4   7        262.96        250.65         3.86 o                         
  -2   4   7        489.36        493.70         5.39 o                         
  -1   4   7        782.50        744.26         6.52 o                         
   0   4   7        967.01        975.25         8.07 o                         
   1   4   7         26.78         34.00         0.85 o                         
   2   4   7        263.49        250.75         2.86 o                         
   3   4   7        926.81        891.66         8.47 o                         
   4   4   7         63.72         62.21         1.50 o                         
   5   4   7          7.30          4.95         0.77 o                         
   6   4   7         48.92         41.45         1.49 o                         
   7   4   7          6.22          6.54         0.90 o                         
   8   4   7          0.53         -0.29         1.08 o                         
   9   4   7         25.08         26.54         2.90 o                         
  -9   5   7          0.70          1.88         2.13 o                         
  -8   5   7          7.67          7.46         1.92 o                         
  -7   5   7         14.39         18.19         2.12 o                         
  -6   5   7          0.96          2.32         1.29 o                         
  -5   5   7         23.23         19.33         1.93 o                         
  -4   5   7        574.95        563.20         8.28 o                         
  -3   5   7          6.51          7.33         1.02 o                         
  -2   5   7        113.74        110.99         2.27 o                         
  -1   5   7        160.13        150.50         2.30 o                         
   0   5   7        512.07        534.03         4.92 o                         
   1   5   7        138.53        139.82         2.01 o                         
   2   5   7        165.44        161.99         2.34 o                         
   3   5   7       1827.43       1806.00        18.83 o                         
   4   5   7       1809.12       1802.99        18.93 o                         
   5   5   7        203.59        201.46         3.34 o                         
   6   5   7         15.86         14.07         1.09 o                         
   7   5   7        584.18        577.31         7.57 o                         
   8   5   7        175.75        207.19         4.61 o                         
   9   5   7          2.42          5.43         1.97 o                         
  -9   6   7        216.72        210.01         6.86 o                         
  -8   6   7         14.07         14.38         2.25 o                         
  -7   6   7         16.10         14.40         1.69 o                         
  -6   6   7        321.30        311.07         7.01 o                         
  -5   6   7        142.99        140.71         3.51 o                         
  -4   6   7        154.19        146.37         3.30 o                         
  -3   6   7          4.59          5.32         0.91 o                         
  -2   6   7        132.39        137.69         2.47 o                         
  -1   6   7       1762.96       1754.76        15.02 o                         
   0   6   7          0.10          0.35         0.55 o                         
   1   6   7        211.06        202.82         2.69 o                         
   2   6   7        163.20        158.23         2.30 o                         
   3   6   7         22.93         27.02         1.23 o                         
   4   6   7        258.52        259.08         3.84 o                         
   5   6   7         22.35         23.52         1.40 o                         
   6   6   7         38.40         37.55         1.60 o                         
   7   6   7         54.14         53.87         2.18 o                         
   8   6   7          5.91          6.93         1.64 o                         
   9   6   7          0.22         -2.18         2.18 o                         
  -9   7   7         13.06          9.07         3.46 o                         
  -8   7   7         31.88         44.15         3.58 o                         
  -7   7   7        119.07        120.60         4.68 o                         
  -6   7   7          5.97          5.71         1.64 o                         
  -5   7   7         10.64         12.00         1.66 o                         
  -4   7   7        112.69        122.80         3.42 o                         
  -3   7   7        353.27        355.53         5.33 o                         
  -2   7   7          1.96          0.88         0.66 o                         
  -1   7   7         62.14         62.92         1.61 o                         
   0   7   7        132.58        132.06         2.22 o                         
   1   7   7         35.76         35.79         1.21 o                         
   2   7   7        244.05        248.14         3.26 o                         
   3   7   7        136.17        146.46         2.71 o                         
   4   7   7        344.97        342.88         7.15 o                         
   5   7   7        389.43        369.29         5.21 o                         
   6   7   7         66.65         68.02         2.46 o                         
   7   7   7         60.59         62.21         2.41 o                         
   8   7   7          0.44         -0.34         1.42 o                         
  -8   8   7         55.00         55.53         3.97 o                         
  -7   8   7         51.05         49.69         3.22 o                         
  -6   8   7         15.26         16.74         2.16 o                         
  -5   8   7          0.04         -0.75         1.29 o                         
  -4   8   7          5.34          4.32         1.15 o                         
  -3   8   7        334.80        324.15         5.33 o                         
  -2   8   7         12.08         12.74         1.23 o                         
  -1   8   7         59.80         62.49         1.86 o                         
   0   8   7          2.57          2.68         0.65 o                         
   1   8   7        117.42        122.54         2.22 o                         
   2   8   7        197.68        188.36         2.67 o                         
   3   8   7        376.61        370.89         4.45 o                         
   4   8   7         44.32         44.69         1.77 o                         
   5   8   7         25.50         26.75         1.40 o                         
   6   8   7          0.09          1.58         1.16 o                         
   7   8   7          6.01          9.23         1.67 o                         
   8   8   7         16.18         19.60         2.38 o                         
  -8   9   7         15.02         12.29         2.50 o                         
  -7   9   7         21.12         27.78         3.18 o                         
  -6   9   7         11.05         15.09         1.91 o                         
  -5   9   7         39.46         40.95         2.28 o                         
  -4   9   7          1.41          2.29         1.12 o                         
  -3   9   7        154.68        150.49         2.88 o                         
  -2   9   7        413.40        426.41         6.25 o                         
  -1   9   7          5.99          8.19         0.96 o                         
   0   9   7        121.79        122.19         2.32 o                         
   1   9   7        319.12        304.66         4.71 o                         
   2   9   7        126.73        123.04         2.48 o                         
   3   9   7         51.42         50.60         1.69 o                         
   4   9   7        103.89         98.75         3.58 o                         
   5   9   7         10.01         14.37         1.27 o                         
   6   9   7          1.60          1.95         1.18 o                         
   7   9   7         11.61         14.94         2.04 o                         
   8   9   7         26.47         29.42         2.72 o                         
  -8  10   7          4.37          4.42         2.73 o                         
  -7  10   7          0.03         -1.49         1.70 o                         
  -6  10   7          5.38          7.55         1.65 o                         
  -5  10   7         93.65         93.55         2.86 o                         
  -4  10   7         13.43         11.49         1.27 o                         
  -3  10   7          3.21          4.93         1.36 o                         
  -2  10   7        580.98        567.43         7.88 o                         
  -1  10   7          8.13          4.27         0.92 o                         
   0  10   7         23.24         23.91         1.15 o                         
   1  10   7         30.85         28.57         1.51 o                         
   2  10   7        153.97        154.45         3.07 o                         
   3  10   7         53.38         46.75         1.83 o                         
   4  10   7         58.36         46.99         1.82 o                         
   5  10   7        245.21        228.23         4.53 o                         
   6  10   7         62.93         60.84         3.16 o                         
   7  10   7          5.05          4.61         1.89 o                         
  -7  11   7          0.46          1.65         1.87 o                         
  -6  11   7          0.10         -1.19         1.51 o                         
  -5  11   7          3.87          6.88         1.39 o                         
  -4  11   7         23.42         23.05         1.79 o                         
  -3  11   7          6.08          6.53         1.23 o                         
  -2  11   7        592.58        595.75        10.02 o                         
  -1  11   7         14.41         13.40         1.15 o                         
   0  11   7         92.57         94.05         2.88 o                         
   1  11   7         49.50         49.21         2.00 o                         
   2  11   7          0.46          0.67         1.12 o                         
   3  11   7          0.25          0.88         0.91 o                         
   4  11   7        247.75        225.54         4.09 o                         
   5  11   7          2.38          3.91         1.66 o                         
   6  11   7         75.77         90.16         5.45 o                         
   7  11   7        391.14        419.51        10.38 o                         
  -7  12   7          1.01          4.96         4.32 o                         
  -6  12   7        133.40        136.98         5.84 o                         
  -5  12   7          0.09         -0.69         1.53 o                         
  -4  12   7        411.43        403.23         6.89 o                         
  -3  12   7          0.22          2.17         1.29 o                         
  -2  12   7         22.29         21.96         1.76 o                         
  -1  12   7        585.17        579.97         8.59 o                         
   0  12   7         87.49         80.88         2.95 o                         
   1  12   7         37.00         40.63         2.12 o                         
   2  12   7        180.18        183.83         3.61 o                         
   3  12   7          8.45         11.20         1.21 o                         
   4  12   7        115.70        116.36         3.59 o                         
   5  12   7          0.52          0.44         1.69 o                         
   6  12   7          0.05         -0.99         2.13 o                         
  -6  13   7          3.31          0.68         2.50 o                         
  -5  13   7          5.29          4.97         1.78 o                         
  -4  13   7         10.32         11.40         1.77 o                         
  -3  13   7         31.71         29.62         2.85 o                         
  -2  13   7          2.64          2.40         1.19 o                         
  -1  13   7         11.72         12.89         1.80 o                         
   0  13   7        131.62        128.72         4.39 o                         
   1  13   7          0.08          1.55         1.26 o                         
   2  13   7        206.17        194.60         4.09 o                         
   3  13   7        274.93        268.01         5.32 o                         
   4  13   7         87.98         84.12         4.02 o                         
   5  13   7         76.55         80.03         4.26 o                         
  -5  14   7        170.92        169.32         5.94 o                         
  -4  14   7         26.58         29.21         2.50 o                         
  -3  14   7          0.10         -0.82         1.56 o                         
  -2  14   7        114.31        110.60         3.44 o                         
  -1  14   7          9.86         10.02         1.90 o                         
   0  14   7        172.89        172.71         5.06 o                         
   1  14   7          3.20          3.79         1.53 o                         
   2  14   7          0.17         -0.63         1.47 o                         
   3  14   7        142.73        147.51         4.72 o                         
   4  14   7         10.48         10.76         2.28 o                         
   5  14   7         78.75         78.07         6.12 o                         
  -4  15   7          4.30          1.07         2.05 o                         
  -3  15   7         14.46         11.26         2.54 o                         
  -2  15   7         65.06         72.74         4.01 o                         
  -1  15   7         96.14         93.11         4.45 o                         
   0  15   7         12.67         13.87         2.05 o                         
   1  15   7         74.78         73.22         3.97 o                         
   2  15   7         12.61         11.88         2.12 o                         
   3  15   7        182.70        212.02         5.26 o                         
   4  15   7         14.75         31.62         9.81 o                         
  -3  16   7         31.25         26.17        10.90 o                         
  -2  16   7          0.52          2.01         2.55 o                         
  -1  16   7         21.06         18.03         3.14 o                         
   0  16   7         61.88         67.47         3.99 o                         
   1  16   7          2.13          0.27         2.18 o                         
   2  16   7         50.14         54.69         3.90 o                         
  -9   0   8          0.05          3.99         3.13 o                         
  -8   0   8        184.04        200.59         7.89 o                         
  -7   0   8          7.19          4.27         2.62 o                         
  -6   0   8        132.63        130.96         5.94 o                         
  -5   0   8        401.84        422.21        10.51 o                         
  -4   0   8        940.87       1003.34        24.34 o                         
  -3   0   8         41.23         38.63         2.92 o                         
  -2   0   8        148.08        156.08         3.83 o                         
  -1   0   8         44.07         41.23         2.05 o                         
   0   0   8         55.29         55.70         2.10 o                         
   1   0   8        519.58        511.20         7.25 o                         
   2   0   8        443.20        517.20        10.62 o                         
   3   0   8         59.05         58.52         2.34 o                         
   4   0   8        373.62        354.75         6.78 o                         
   5   0   8        419.54        444.94         8.64 o                         
   6   0   8        192.34        191.49         6.20 o                         
   7   0   8        148.10        141.08         4.85 o                         
   8   0   8         78.86         79.49         4.71 o                         
   9   0   8        149.18        170.75        11.05 o                         
  -9   1   8          0.49          2.66         2.24 o                         
  -8   1   8         38.31         39.92         3.22 o                         
  -7   1   8         33.67         36.15         2.73 o                         
  -6   1   8          0.84          0.29         1.76 o                         
  -5   1   8         25.81         32.28         2.47 o                         
  -4   1   8       1030.72       1046.29        13.74 o                         
  -3   1   8        302.86        299.74         4.98 o                         
  -2   1   8          4.03          4.39         0.73 o                         
  -1   1   8          8.47         10.82         0.81 o                         
   0   1   8       1430.80       1402.55        12.64 o                         
   1   1   8         91.10         89.83         1.56 o                         
   2   1   8        201.02        201.59         2.88 o                         
   3   1   8        116.01        112.16         2.27 o                         
   4   1   8         91.69         85.92         1.85 o                         
   5   1   8         62.89         65.09         1.74 o                         
   6   1   8         78.30         70.92         1.94 o                         
   7   1   8          0.04          0.93         0.84 o                         
   8   1   8         56.96         67.17         2.99 o                         
   9   1   8          0.29         -1.63         1.71 o                         
  -9   2   8         42.46         45.00         3.30 o                         
  -8   2   8          7.50          7.89         2.15 o                         
  -7   2   8          1.23         -0.26         1.69 o                         
  -6   2   8          2.87          3.61         1.41 o                         
  -5   2   8         10.44          8.35         1.88 o                         
  -4   2   8        214.85        219.33         4.21 o                         
  -3   2   8          0.11          0.81         1.00 o                         
  -2   2   8         81.65         87.21         2.28 o                         
  -1   2   8          0.38          0.84         0.51 o                         
   0   2   8        516.44        508.18         5.15 o                         
   1   2   8          0.77          0.39         0.41 o                         
   2   2   8        272.94        289.49         3.89 o                         
   3   2   8        398.19        390.63         4.97 o                         
   4   2   8         23.15         25.65         1.43 o                         
   5   2   8        582.22        581.34         6.99 o                         
   6   2   8          2.72          4.23         0.87 o                         
   7   2   8          8.91          8.20         1.06 o                         
   8   2   8        300.17        311.84         5.36 o                         
   9   2   8         46.15         38.22         2.89 o                         
  -9   3   8         73.13         79.06         4.05 o                         
  -8   3   8         97.66         90.09         4.06 o                         
  -7   3   8         65.30         65.87         3.14 o                         
  -6   3   8         14.35         13.01         1.90 o                         
  -5   3   8         19.53         20.36         1.95 o                         
  -4   3   8         58.31         61.45         2.70 o                         
  -3   3   8         32.05         37.97         1.79 o                         
  -2   3   8          2.06          1.87         0.72 o                         
  -1   3   8         95.75         90.80         1.94 o                         
   0   3   8        442.02        443.64         4.71 o                         
   1   3   8        321.50        325.82         3.60 o                         
   2   3   8         36.85         39.19         1.25 o                         
   3   3   8          3.11          4.65         0.70 o                         
   4   3   8       1255.42       1248.85        13.78 o                         
   5   3   8          0.26          2.21         0.75 o                         
   6   3   8          2.94          1.63         0.97 o                         
   7   3   8         15.41         21.09         1.42 o                         
   8   3   8          1.30          3.26         1.33 o                         
   9   3   8         18.86         21.37         3.09 o                         
  -9   4   8         54.84         51.66         4.13 o                         
  -8   4   8         28.30         28.18         3.33 o                         
  -7   4   8          5.36          8.32         1.66 o                         
  -6   4   8         39.99         44.58         2.59 o                         
  -5   4   8          0.03         -0.26         1.23 o                         
  -4   4   8          0.04          0.54         1.09 o                         
  -3   4   8         85.06         81.50         2.42 o                         
  -2   4   8        188.17        188.20         3.51 o                         
  -1   4   8         77.39         87.70         1.87 o                         
   0   4   8         29.49         32.59         1.25 o                         
   1   4   8        200.77        215.20         2.74 o                         
   2   4   8         11.03         10.59         0.76 o                         
   3   4   8          1.04          1.74         0.59 o                         
   4   4   8       1586.88       1644.39        18.24 o                         
   5   4   8          0.30          1.12         0.95 o                         
   6   4   8         12.22          9.53         1.08 o                         
   7   4   8         88.81         84.99         2.85 o                         
   8   4   8         16.25         20.41         1.82 o                         
  -9   5   8         34.22         30.69         4.66 o                         
  -8   5   8         13.24         10.60         2.18 o                         
  -7   5   8         48.24         48.45         2.62 o                         
  -6   5   8          4.13          2.72         1.32 o                         
  -5   5   8          0.66          0.57         1.14 o                         
  -4   5   8         22.35         22.81         1.60 o                         
  -3   5   8        128.99        131.52         3.24 o                         
  -2   5   8        106.14        108.46         2.63 o                         
  -1   5   8          2.66          2.61         0.69 o                         
   0   5   8         51.14         44.15         1.54 o                         
   1   5   8         49.31         50.52         1.23 o                         
   2   5   8          0.16         -0.01         0.52 o                         
   3   5   8         96.47         90.36         2.18 o                         
   4   5   8        204.45        200.79         3.94 o                         
   5   5   8         17.48         17.12         1.52 o                         
   6   5   8         26.11         22.42         1.49 o                         
   7   5   8         29.66         30.94         1.86 o                         
   8   5   8          4.29          6.85         1.80 o                         
  -9   6   8        129.96        110.12        15.26 o                         
  -8   6   8          1.30          3.33         4.02 o                         
  -7   6   8          5.03          1.35         1.56 o                         
  -6   6   8          9.92         11.65         1.52 o                         
  -5   6   8         88.10         90.87         3.47 o                         
  -4   6   8         23.54         28.74         2.07 o                         
  -3   6   8          9.08          9.33         1.41 o                         
  -2   6   8        106.95        102.56         2.30 o                         
  -1   6   8        131.94        141.38         2.33 o                         
   0   6   8        114.42        107.33         2.47 o                         
   1   6   8        213.39        219.65         3.27 o                         
   2   6   8        143.26        145.79         2.94 o                         
   3   6   8        425.68        432.88         6.41 o                         
   4   6   8        769.18        788.67        10.17 o                         
   5   6   8        677.75        673.51        10.30 o                         
   6   6   8          8.01          6.02         1.20 o                         
   7   6   8         66.73         69.22         2.65 o                         
   8   6   8          8.56          5.66         1.80 o                         
  -8   7   8         76.42         73.95         4.27 o                         
  -7   7   8        117.97        110.32         5.94 o                         
  -6   7   8         28.90         26.62         2.41 o                         
  -5   7   8         42.32         41.46         2.57 o                         
  -4   7   8        223.75        212.63         4.81 o                         
  -3   7   8        110.85        111.35         3.18 o                         
  -2   7   8        107.59        105.15         2.89 o                         
  -1   7   8        261.43        259.53         4.06 o                         
   0   7   8        687.31        662.69         7.19 o                         
   1   7   8        587.56        570.78         6.91 o                         
   2   7   8          9.96         10.84         0.99 o                         
   3   7   8        133.33        133.20         3.13 o                         
   4   7   8        261.39        250.23         4.34 o                         
   5   7   8          9.23          9.95         1.42 o                         
   6   7   8         11.61         12.26         1.43 o                         
   7   7   8         68.39         68.12         4.20 o                         
   8   7   8          3.79          0.77         1.82 o                         
  -8   8   8         11.94         13.95         3.40 o                         
  -7   8   8          2.99          3.30         2.30 o                         
  -6   8   8          3.54          4.85         1.91 o                         
  -5   8   8          0.87         -0.09         1.47 o                         
  -4   8   8          0.02          0.27         1.19 o                         
  -3   8   8         16.85         17.20         1.55 o                         
  -2   8   8          6.60          7.96         1.44 o                         
  -1   8   8         52.04         58.59         2.01 o                         
   0   8   8         25.01         25.98         1.33 o                         
   1   8   8         10.78         12.17         1.43 o                         
   2   8   8        209.11        206.50         3.54 o                         
   3   8   8         38.76         33.92         1.69 o                         
   4   8   8         21.49         24.93         1.67 o                         
   5   8   8         62.52         71.11         2.51 o                         
   6   8   8         83.42         97.05         3.45 o                         
   7   8   8         58.83         59.49         3.86 o                         
  -8   9   8          0.33         -0.55         7.09 o                         
  -7   9   8         21.60         16.05         2.97 o                         
  -6   9   8         19.17         21.18         2.58 o                         
  -5   9   8         38.38         38.94         2.23 o                         
  -4   9   8        305.48        304.89         5.69 o                         
  -3   9   8        210.28        208.82         5.46 o                         
  -2   9   8         10.64         11.13         1.51 o                         
  -1   9   8        207.09        206.11         3.73 o                         
   0   9   8        228.47        233.90         4.15 o                         
   1   9   8         69.38         65.00         2.00 o                         
   2   9   8         25.13         25.82         1.16 o                         
   3   9   8         18.42         17.48         1.59 o                         
   4   9   8        203.96        200.12         4.19 o                         
   5   9   8         25.18         22.78         1.74 o                         
   6   9   8          3.68          3.89         1.82 o                         
   7   9   8         13.08         15.60         2.08 o                         
  -7  10   8         29.18         30.54         2.80 o                         
  -6  10   8          4.78          3.22         2.05 o                         
  -5  10   8          8.11          6.31         1.49 o                         
  -4  10   8          7.15         10.67         1.36 o                         
  -3  10   8         30.81         29.75         2.23 o                         
  -2  10   8          3.15          3.74         1.44 o                         
  -1  10   8        322.30        320.76         5.36 o                         
   0  10   8         34.72         41.39         2.19 o                         
   1  10   8        424.87        407.38         6.24 o                         
   2  10   8        119.00        108.46         2.78 o                         
   3  10   8         30.88         37.43         1.62 o                         
   4  10   8        226.99        242.61         5.18 o                         
   5  10   8         13.47         13.57         2.01 o                         
   6  10   8         49.05         58.70         4.08 o                         
   7  10   8         45.40         46.04         4.07 o                         
  -7  11   8         19.22         18.06         6.54 o                         
  -6  11   8         12.00         13.53         2.32 o                         
  -5  11   8         79.50         84.04         4.89 o                         
  -4  11   8         42.04         47.74         3.25 o                         
  -3  11   8         50.30         51.21         2.95 o                         
  -2  11   8         26.56         26.76         1.91 o                         
  -1  11   8         20.83         15.94         1.49 o                         
   0  11   8        213.52        224.68         5.02 o                         
   1  11   8         25.69         31.45         1.76 o                         
   2  11   8         28.15         25.54         1.68 o                         
   3  11   8         35.74         39.08         1.73 o                         
   4  11   8          2.17          0.92         1.64 o                         
   5  11   8         71.40         77.50         5.87 o                         
   6  11   8         27.38         23.84         2.63 o                         
  -6  12   8          2.61         -1.14         2.25 o                         
  -5  12   8         33.32         35.49         2.85 o                         
  -4  12   8          0.22         -0.32         1.65 o                         
  -3  12   8         23.86         25.09         2.09 o                         
  -2  12   8        338.03        350.26         7.45 o                         
  -1  12   8         35.31         35.66         2.04 o                         
   0  12   8         36.69         38.76         2.32 o                         
   1  12   8         14.30          9.97         1.41 o                         
   2  12   8        313.25        293.21         5.41 o                         
   3  12   8         86.38         80.43         3.10 o                         
   4  12   8         49.48         55.60         3.10 o                         
   5  12   8          6.69         12.16         2.65 o                         
  -5  13   8          1.41          7.07         2.30 o                         
  -4  13   8          0.13          2.81         1.83 o                         
  -3  13   8         23.16         17.62         2.70 o                         
  -2  13   8         40.26         42.07         2.73 o                         
  -1  13   8         13.20         18.73         2.82 o                         
   0  13   8          2.32         -0.31         1.62 o                         
   1  13   8          1.92          0.95         1.57 o                         
   2  13   8         10.05         10.68         1.88 o                         
   3  13   8          1.53         -1.11         1.63 o                         
   4  13   8         10.71         10.30         2.54 o                         
   5  13   8          3.59         10.48         3.24 o                         
  -4  14   8          0.50         -1.91         1.91 o                         
  -3  14   8          2.04          2.82         1.99 o                         
  -2  14   8         21.00         26.88         2.74 o                         
  -1  14   8          9.28          4.47         2.28 o                         
   0  14   8          0.35          0.90         2.22 o                         
   1  14   8          7.65          8.20         1.92 o                         
   2  14   8         18.37         23.39         2.49 o                         
   3  14   8         18.32         13.53         2.44 o                         
   4  14   8          1.67          2.38         5.04 o                         
  -3  15   8         20.47         16.25         3.33 o                         
  -2  15   8          9.17          9.10         2.95 o                         
  -1  15   8         64.44         58.04         5.24 o                         
   0  15   8         44.50         45.73         3.28 o                         
   1  15   8          4.95          3.19         2.39 o                         
   2  15   8          1.81         -2.11         2.11 o                         
  -9   1   9         22.13         19.81         4.00 o                         
  -8   1   9          0.53          0.73         2.35 o                         
  -7   1   9         26.48         29.43         2.59 o                         
  -6   1   9          2.13          4.65         1.72 o                         
  -5   1   9         10.20          9.08         1.82 o                         
  -4   1   9         52.85         52.09         3.44 o                         
  -3   1   9       1078.91       1067.54        14.59 o                         
  -2   1   9        294.30        290.70         4.34 o                         
  -1   1   9         45.71         57.94         1.96 o                         
   0   1   9         83.10         92.46         2.18 o                         
   1   1   9         19.49         22.16         1.01 o                         
   2   1   9        113.28        114.28         2.55 o                         
   3   1   9          9.43         11.50         1.11 o                         
   4   1   9          1.70          2.29         0.68 o                         
   5   1   9        393.78        381.79         5.90 o                         
   6   1   9         51.94         51.96         2.40 o                         
   7   1   9         54.58         53.77         2.65 o                         
   8   1   9         65.03         70.90         3.54 o                         
  -9   2   9         13.13         13.76         5.76 o                         
  -8   2   9          1.11          1.49         2.25 o                         
  -7   2   9         38.97         32.01         2.60 o                         
  -6   2   9         13.86         16.03         2.09 o                         
  -5   2   9          0.56         -0.18         1.39 o                         
  -4   2   9          6.93          8.00         1.75 o                         
  -3   2   9       1184.73       1138.56        13.94 o                         
  -2   2   9        415.37        412.91         5.53 o                         
  -1   2   9        391.67        388.62         4.93 o                         
   0   2   9        472.10        457.26         5.66 o                         
   1   2   9         63.66         60.12         1.62 o                         
   2   2   9        935.93        942.01        11.35 o                         
   3   2   9        104.13         95.99         2.68 o                         
   4   2   9         74.37         71.91         2.42 o                         
   5   2   9        236.35        223.56         3.96 o                         
   6   2   9          6.63          5.55         1.00 o                         
   7   2   9          0.97          1.84         1.10 o                         
   8   2   9          0.01          4.90         1.81 o                         
  -9   3   9          6.67          7.63         9.81 o                         
  -8   3   9         23.14         30.69         2.86 o                         
  -7   3   9         42.89         40.44         2.98 o                         
  -6   3   9          2.39          3.25         1.71 o                         
  -5   3   9         32.79         34.17         2.90 o                         
  -4   3   9          0.28          0.52         1.15 o                         
  -3   3   9        319.19        323.00         6.22 o                         
  -2   3   9         45.82         51.55         2.02 o                         
  -1   3   9         15.96         20.77         1.15 o                         
   0   3   9        273.74        276.16         3.86 o                         
   1   3   9        171.96        164.31         3.10 o                         
   2   3   9        244.25        245.93         3.78 o                         
   3   3   9          7.22          6.34         1.01 o                         
   4   3   9         45.89         48.75         2.29 o                         
   5   3   9         59.04         59.40         2.08 o                         
   6   3   9        199.02        197.51         3.42 o                         
   7   3   9          0.75          1.44         1.28 o                         
   8   3   9         56.18         53.36         2.74 o                         
  -8   4   9          4.26          4.71         2.36 o                         
  -7   4   9        113.13        110.78         4.18 o                         
  -6   4   9        106.42        109.87         4.66 o                         
  -5   4   9          2.77          0.17         1.41 o                         
  -4   4   9         74.99         81.52         3.03 o                         
  -3   4   9         50.53         50.63         2.34 o                         
  -2   4   9        158.11        155.99         3.25 o                         
  -1   4   9        149.56        152.66         2.77 o                         
   0   4   9         91.83         93.78         2.09 o                         
   1   4   9        441.13        432.86         4.89 o                         
   2   4   9        349.25        340.17         4.68 o                         
   3   4   9         22.13         21.63         1.18 o                         
   4   4   9         67.96         68.82         2.99 o                         
   5   4   9        490.61        493.49         7.36 o                         
   6   4   9         45.28         45.58         2.05 o                         
   7   4   9         22.82         27.43         2.53 o                         
   8   4   9          8.59          4.37         2.18 o                         
  -8   5   9          8.66          5.23         2.72 o                         
  -7   5   9         57.08         58.71         3.54 o                         
  -6   5   9         34.48         29.87         2.17 o                         
  -5   5   9          1.10          1.08         1.28 o                         
  -4   5   9         71.73         78.03         2.83 o                         
  -3   5   9         12.56         12.15         1.30 o                         
  -2   5   9          7.08          6.95         1.11 o                         
  -1   5   9        439.02        430.06         5.61 o                         
   0   5   9        290.74        292.74         3.78 o                         
   1   5   9         80.42         84.46         2.17 o                         
   2   5   9         12.71         13.83         1.27 o                         
   3   5   9          3.18          2.99         0.94 o                         
   4   5   9         32.15         27.68         1.80 o                         
   5   5   9        198.00        206.41         4.29 o                         
   6   5   9         18.66         25.27         1.83 o                         
   7   5   9         13.90         17.44         1.92 o                         
   8   5   9          3.56          2.66         2.34 o                         
  -8   6   9         12.74         13.45         3.98 o                         
  -7   6   9         43.95         42.89         2.90 o                         
  -6   6   9          3.19          3.67         1.72 o                         
  -5   6   9         23.25         23.68         2.17 o                         
  -4   6   9        125.24        131.90         3.61 o                         
  -3   6   9        154.15        159.42         3.73 o                         
  -2   6   9        112.60        115.77         2.83 o                         
  -1   6   9          0.47          1.09         0.76 o                         
   0   6   9          8.55          9.66         1.10 o                         
   1   6   9        467.20        468.32         5.50 o                         
   2   6   9        111.61        114.40         2.46 o                         
   3   6   9        121.57        118.66         2.88 o                         
   4   6   9          4.07          6.91         1.27 o                         
   5   6   9         62.55         66.03         2.68 o                         
   6   6   9         42.87         47.93         2.55 o                         
   7   6   9          2.51          1.27         1.69 o                         
  -8   7   9         35.66         19.52         6.96 o                         
  -7   7   9          1.45         -0.28         2.41 o                         
  -6   7   9         13.30         14.77         2.20 o                         
  -5   7   9         76.89         85.33         3.82 o                         
  -4   7   9         21.74         19.68         1.91 o                         
  -3   7   9          6.96          9.62         1.22 o                         
  -2   7   9         57.67         56.23         2.15 o                         
  -1   7   9          0.49          1.93         0.98 o                         
   0   7   9          4.02          4.52         0.93 o                         
   1   7   9         52.89         60.40         1.85 o                         
   2   7   9          2.15          2.55         0.87 o                         
   3   7   9          6.33          7.33         1.19 o                         
   4   7   9         66.28         76.73         2.84 o                         
   5   7   9         70.82         77.80         2.93 o                         
   6   7   9        112.05        120.26         4.30 o                         
   7   7   9          2.35          0.68         1.91 o                         
  -7   8   9          3.18          1.55         2.49 o                         
  -6   8   9          0.29          0.44         2.34 o                         
  -5   8   9        103.86         96.35         4.16 o                         
  -4   8   9         34.76         41.60         2.26 o                         
  -3   8   9         92.23        101.51         3.53 o                         
  -2   8   9         82.09         83.98         3.34 o                         
  -1   8   9          0.99          0.57         1.03 o                         
   0   8   9         39.03         32.71         1.58 o                         
   1   8   9        383.55        406.19         5.87 o                         
   2   8   9         87.79         79.73         2.90 o                         
   3   8   9         31.53         32.45         1.83 o                         
   4   8   9         45.39         42.80         2.18 o                         
   5   8   9          5.85          5.53         1.49 o                         
   6   8   9         36.80         34.86         2.91 o                         
   7   8   9          1.58          1.72         2.06 o                         
  -7   9   9          1.06          0.86         3.15 o                         
  -6   9   9          2.90          0.12         1.89 o                         
  -5   9   9         10.83          6.75         1.84 o                         
  -4   9   9         81.34         82.72         3.47 o                         
  -3   9   9          3.98          5.93         1.65 o                         
  -2   9   9          1.55          0.98         1.50 o                         
  -1   9   9         47.84         51.36         2.41 o                         
   0   9   9         92.63         90.76         2.86 o                         
   1   9   9         33.14         33.01         1.59 o                         
   2   9   9        207.71        191.28         3.52 o                         
   3   9   9        130.08        122.96         3.01 o                         
   4   9   9          2.66          2.83         1.33 o                         
   5   9   9          5.69          8.26         1.91 o                         
   6   9   9          0.21          5.22         2.01 o                         
  -6  10   9          1.77          5.74         2.20 o                         
  -5  10   9         27.95         26.81         3.00 o                         
  -4  10   9        210.17        201.06         7.56 o                         
  -3  10   9          0.14          3.21         2.32 o                         
  -2  10   9        334.82        323.03         6.62 o                         
  -1  10   9         37.73         31.78         1.96 o                         
   0  10   9          8.64          9.53         1.27 o                         
   1  10   9        202.14        189.42         3.91 o                         
   2  10   9         42.59         38.77         1.81 o                         
   3  10   9          8.61          7.21         1.47 o                         
   4  10   9         49.36         44.38         3.33 o                         
   5  10   9          4.81          4.66         2.00 o                         
   6  10   9         37.58         44.72         3.43 o                         
  -6  11   9          2.33          4.07         3.97 o                         
  -5  11   9          6.34          7.94         2.59 o                         
  -4  11   9         11.79          5.88         2.24 o                         
  -3  11   9         42.69         39.39         2.94 o                         
  -2  11   9        123.15        121.95         4.00 o                         
  -1  11   9        106.74        103.63         4.26 o                         
   0  11   9          2.63          1.44         1.35 o                         
   1  11   9         10.75         11.85         1.57 o                         
   2  11   9        178.34        171.01         4.33 o                         
   3  11   9         59.26         61.64         3.32 o                         
   4  11   9         16.62         19.29         2.49 o                         
   5  11   9        169.52        203.00         7.63 o                         
  -5  12   9          0.08          7.32         3.24 o                         
  -4  12   9         12.46         15.71         2.41 o                         
  -3  12   9        165.67        161.79         6.75 o                         
  -2  12   9        156.83        150.07         9.05 o                         
  -1  12   9          0.07          0.52         1.38 o                         
   0  12   9         35.58         41.96         2.79 o                         
   1  12   9         94.41         95.51         4.48 o                         
   2  12   9         37.39         37.76         2.95 o                         
   3  12   9          4.41          3.83         2.04 o                         
   4  12   9         37.02         37.52         3.66 o                         
   5  12   9         78.54         87.22        13.63 o                         
  -4  13   9          7.28          7.68         2.49 o                         
  -3  13   9         78.33         69.74         4.56 o                         
  -2  13   9         33.33         28.52         4.10 o                         
  -1  13   9          6.57          4.33         2.80 o                         
   0  13   9         12.66          8.65         2.20 o                         
   1  13   9         17.59         17.14         2.11 o                         
   2  13   9          7.30          6.00         2.31 o                         
   3  13   9          1.99          7.53         3.27 o                         
   4  13   9         16.72         15.60        20.44 o                         
  -3  14   9          7.70         10.55         3.58 o                         
  -2  14   9          0.61         -1.16         2.62 o                         
  -1  14   9         10.73         12.21         2.64 o                         
   0  14   9         36.57         40.15         4.28 o                         
   1  14   9         72.18         77.07         4.27 o                         
   2  14   9         34.50         37.08         3.38 o                         
  -1  15   9         48.04         29.44        10.90 o                         
   0  15   9         54.88         19.63        10.90 o                         
  -8   0  10         25.88         29.96         4.52 o                         
  -7   0  10          0.07          0.94         3.13 o                         
  -6   0  10          5.99          5.75         2.91 o                         
  -5   0  10         69.69         62.75         4.99 o                         
  -4   0  10         74.18         75.34         7.59 o                         
  -3   0  10         67.94         63.22         4.89 o                         
  -2   0  10         28.87         29.83         4.51 o                         
  -1   0  10          6.37          7.02         2.51 o                         
   0   0  10          0.21          0.77         1.30 o                         
   1   0  10          1.53          1.85         0.97 o                         
   2   0  10          9.04          7.72         1.59 o                         
   3   0  10         97.13        112.98         4.49 o                         
   4   0  10        149.40        144.52         5.71 o                         
   5   0  10        105.79        111.02         4.74 o                         
   6   0  10        278.08        258.31        10.34 o                         
   7   0  10        208.04        203.67         7.86 o                         
   8   0  10          9.15          0.55         6.00 o                         
  -8   1  10         11.32          9.03         2.66 o                         
  -7   1  10          0.09          4.77         2.91 o                         
  -6   1  10        225.87        229.00         6.52 o                         
  -5   1  10          3.84          7.85         1.87 o                         
  -4   1  10          0.04          1.41         1.71 o                         
  -3   1  10        107.36        122.81         4.12 o                         
  -2   1  10        388.66        390.81         6.48 o                         
  -1   1  10        212.06        212.66         4.19 o                         
   0   1  10         30.85         36.51         2.20 o                         
   1   1  10         83.66         89.36         2.10 o                         
   2   1  10        169.40        163.31         3.12 o                         
   3   1  10        232.55        237.57         4.68 o                         
   4   1  10         28.20         26.08         1.87 o                         
   5   1  10        100.80        100.14         3.46 o                         
   6   1  10        139.81        141.40         4.33 o                         
   7   1  10         75.35         72.32         3.14 o                         
   8   1  10          5.44         -3.27         5.45 o                         
  -8   2  10         14.18         14.63         2.90 o                         
  -7   2  10          8.66          9.54         3.06 o                         
  -6   2  10        175.16        176.98         5.41 o                         
  -5   2  10          0.47         -1.51         1.65 o                         
  -4   2  10          6.47          4.78         2.29 o                         
  -3   2  10         68.37         71.39         2.83 o                         
  -2   2  10         34.64         41.97         2.14 o                         
  -1   2  10         14.25         14.57         1.31 o                         
   0   2  10         22.72         23.29         1.29 o                         
   1   2  10         92.07         91.01         2.12 o                         
   2   2  10          0.02          0.31         0.79 o                         
   3   2  10        205.29        207.58         4.01 o                         
   4   2  10         32.68         29.82         1.80 o                         
   5   2  10         14.08         12.24         1.50 o                         
   6   2  10         14.37         17.56         1.78 o                         
   7   2  10         25.49         32.86         2.28 o                         
  -8   3  10          3.94          3.24         3.15 o                         
  -7   3  10          2.06         -0.95         2.45 o                         
  -6   3  10          1.67          4.50         1.94 o                         
  -5   3  10        176.29        165.37         5.12 o                         
  -4   3  10         16.93         13.03         1.89 o                         
  -3   3  10          2.57          1.67         1.23 o                         
  -2   3  10         52.50         60.99         2.43 o                         
  -1   3  10         53.68         62.06         2.24 o                         
   0   3  10         25.86         27.92         1.40 o                         
   1   3  10         10.22         11.00         0.90 o                         
   2   3  10        481.22        486.51         7.75 o                         
   3   3  10         29.03         28.35         1.71 o                         
   4   3  10          1.07          2.59         1.21 o                         
   5   3  10         76.87         65.68         2.18 o                         
   6   3  10          1.61          0.94         1.41 o                         
   7   3  10          0.21         -1.33         1.59 o                         
  -8   4  10          4.20          1.36         4.21 o                         
  -7   4  10          0.95          1.11         2.16 o                         
  -6   4  10         35.27         31.20         2.80 o                         
  -5   4  10         33.83         33.27         2.79 o                         
  -4   4  10          3.19          3.80         1.47 o                         
  -3   4  10         26.87         27.55         1.98 o                         
  -2   4  10         19.28         22.77         1.61 o                         
  -1   4  10         16.84         16.63         1.27 o                         
   0   4  10         55.02         57.70         1.95 o                         
   1   4  10          6.13          5.46         0.92 o                         
   2   4  10        233.69        227.94         3.90 o                         
   3   4  10         14.01         16.62         1.42 o                         
   4   4  10        125.62        122.03         3.27 o                         
   5   4  10         25.35         22.81         1.70 o                         
   6   4  10         16.50         16.39         2.44 o                         
   7   4  10         13.85         18.66         2.30 o                         
  -8   5  10          0.11         -2.18         8.72 o                         
  -7   5  10         49.77         50.27         4.77 o                         
  -6   5  10         34.59         29.15         3.36 o                         
  -5   5  10         14.44         16.73         1.89 o                         
  -4   5  10         61.95         62.56         2.81 o                         
  -3   5  10          2.49         -1.03         1.26 o                         
  -2   5  10         15.09         15.15         1.50 o                         
  -1   5  10        124.82        117.79         2.83 o                         
   0   5  10          7.56          8.30         0.96 o                         
   1   5  10          3.31          3.19         1.07 o                         
   2   5  10        104.25        104.23         2.80 o                         
   3   5  10         15.05         13.56         1.23 o                         
   4   5  10          0.12         -0.69         1.21 o                         
   5   5  10         14.27         15.62         1.88 o                         
   6   5  10          5.17          6.65         1.71 o                         
   7   5  10         10.74          7.24         2.28 o                         
  -7   6  10          0.56         -2.50         2.50 o                         
  -6   6  10          0.03          2.50         2.30 o                         
  -5   6  10         29.57         25.97         2.10 o                         
  -4   6  10         46.64         47.20         2.53 o                         
  -3   6  10          0.24         -0.47         1.32 o                         
  -2   6  10          3.92          5.81         1.22 o                         
  -1   6  10          2.49          4.16         0.94 o                         
   0   6  10         12.86         13.04         1.32 o                         
   1   6  10          0.93          0.82         0.94 o                         
   2   6  10         36.98         40.75         2.09 o                         
   3   6  10        603.91        621.74         8.86 o                         
   4   6  10        254.36        254.64         5.09 o                         
   5   6  10         12.71         14.51         1.89 o                         
   6   6  10         42.03         41.29         3.09 o                         
   7   6  10        100.82        109.89         6.92 o                         
  -7   7  10          6.99          3.66         3.94 o                         
  -6   7  10         38.34         32.20         2.74 o                         
  -5   7  10         40.53         42.38         3.02 o                         
  -4   7  10        111.65        108.42         3.35 o                         
  -3   7  10         16.27         21.23         1.67 o                         
  -2   7  10        220.02        215.08         4.17 o                         
  -1   7  10         98.83         97.08         3.56 o                         
   0   7  10         34.23         32.41         1.69 o                         
   1   7  10        252.66        256.87         4.36 o                         
   2   7  10         38.12         39.36         1.96 o                         
   3   7  10        264.95        263.98         4.96 o                         
   4   7  10         12.92         13.72         1.71 o                         
   5   7  10          1.85          2.57         1.82 o                         
   6   7  10         59.33         56.57         3.35 o                         
  -7   8  10         16.13         17.00         7.51 o                         
  -6   8  10         27.57         23.28         2.88 o                         
  -5   8  10         41.33         45.86         3.13 o                         
  -4   8  10          4.66          2.11         1.78 o                         
  -3   8  10         74.04         80.69         2.83 o                         
  -2   8  10         27.10         35.17         2.60 o                         
  -1   8  10         19.17         21.02         1.72 o                         
   0   8  10         27.09         28.47         1.66 o                         
   1   8  10         66.84         65.05         2.61 o                         
   2   8  10         45.22         49.13         2.15 o                         
   3   8  10         56.96         54.74         2.54 o                         
   4   8  10         57.65         50.37         2.97 o                         
   5   8  10         44.42         50.18         3.49 o                         
   6   8  10         33.83         34.00         2.73 o                         
  -6   9  10         25.11         28.04         3.09 o                         
  -5   9  10         26.18         24.21         2.67 o                         
  -4   9  10         62.77         62.58         3.79 o                         
  -3   9  10        192.81        194.31         5.77 o                         
  -2   9  10        165.57        165.75         4.93 o                         
  -1   9  10         37.27         38.84         2.19 o                         
   0   9  10         42.51         40.57         2.11 o                         
   1   9  10         24.57         28.23         1.85 o                         
   2   9  10        217.70        228.13         5.21 o                         
   3   9  10         59.78         62.57         2.77 o                         
   4   9  10         30.23         32.43         2.92 o                         
   5   9  10         45.55         52.15         3.07 o                         
  -6  10  10          0.17         -5.45         6.17 o                         
  -5  10  10          0.76          4.17         2.40 o                         
  -4  10  10          0.37          0.91         2.31 o                         
  -3  10  10        306.14        307.10         8.60 o                         
  -2  10  10          0.10          2.53         1.96 o                         
  -1  10  10         16.81         13.16         1.75 o                         
   0  10  10        112.88        113.10         4.37 o                         
   1  10  10          0.71          1.61         1.51 o                         
   2  10  10          0.03          1.99         1.75 o                         
   3  10  10         51.59         52.52         3.34 o                         
   4  10  10          1.70          1.92         2.11 o                         
   5  10  10         53.44         62.18         4.13 o                         
  -5  11  10         40.59         31.40         5.43 o                         
  -4  11  10          9.00          8.61         2.70 o                         
  -3  11  10         32.85         20.15         2.69 o                         
  -2  11  10        117.23        133.76         9.52 o                         
  -1  11  10         30.23         25.97         2.47 o                         
   0  11  10          3.99         -0.10         1.82 o                         
   1  11  10         15.15         21.42         2.68 o                         
   2  11  10         16.01         15.54         2.82 o                         
   3  11  10         35.86         46.43         3.28 o                         
   4  11  10         43.39         43.18         4.32 o                         
  -4  12  10          3.36          6.39         2.96 o                         
  -3  12  10         53.32         50.89         4.05 o                         
  -2  12  10          0.83          2.91         2.19 o                         
  -1  12  10          1.84          0.57         2.00 o                         
   0  12  10         27.22         30.30         2.78 o                         
   1  12  10         57.39         57.34         3.04 o                         
   2  12  10         73.69         74.89         3.88 o                         
   3  12  10          0.45          2.46         2.41 o                         
  -3  13  10         25.76         21.81         9.27 o                         
  -2  13  10         28.53         21.61         2.98 o                         
  -1  13  10          1.28          0.13         2.67 o                         
   0  13  10         55.06         51.40         3.48 o                         
   1  13  10         21.46         17.17         3.15 o                         
   2  13  10         38.10         39.88         4.01 o                         
  -7   1  11         27.19         22.70         2.97 o                         
  -6   1  11         57.97         51.50         4.00 o                         
  -5   1  11        114.61         96.31         4.52 o                         
  -4   1  11         15.40         12.51         2.16 o                         
  -3   1  11         33.14         30.53         2.65 o                         
  -2   1  11          3.88          4.40         1.50 o                         
  -1   1  11         31.76         31.75         2.09 o                         
   0   1  11         26.28         24.72         1.66 o                         
   1   1  11        114.78        119.16         2.57 o                         
   2   1  11         55.08         55.68         2.18 o                         
   3   1  11         99.99        101.70         3.46 o                         
   4   1  11          0.01         -1.60         1.60 o                         
   5   1  11         27.39         28.99         2.38 o                         
   6   1  11        100.38        105.59         6.15 o                         
   7   1  11          6.77         10.09         2.94 o                         
  -7   2  11          0.02          1.06         2.43 o                         
  -6   2  11          3.77          4.49         3.12 o                         
  -5   2  11        108.76        105.03         5.35 o                         
  -4   2  11         20.13         23.86         2.45 o                         
  -3   2  11         16.70         14.18         2.51 o                         
  -2   2  11          0.09         -0.43         1.44 o                         
  -1   2  11         76.79         88.06         2.88 o                         
   0   2  11         50.90         52.24         2.16 o                         
   1   2  11         36.28         35.39         1.61 o                         
   2   2  11         32.81         34.93         1.61 o                         
   3   2  11         12.71         15.31         1.56 o                         
   4   2  11         25.50         25.10         1.73 o                         
   5   2  11          4.40          2.68         1.76 o                         
   6   2  11          2.90          5.12         1.94 o                         
   7   2  11         56.40         55.43         5.87 o                         
  -7   3  11          0.30         -0.80         2.56 o                         
  -6   3  11          5.32          4.59         2.53 o                         
  -5   3  11         67.22         75.12         4.05 o                         
  -4   3  11         68.60         75.03         4.11 o                         
  -3   3  11          2.35          0.93         1.48 o                         
  -2   3  11         26.62         30.27         2.15 o                         
  -1   3  11         10.54         11.26         1.39 o                         
   0   3  11         24.60         23.96         1.44 o                         
   1   3  11         26.34         26.50         1.44 o                         
   2   3  11         59.06         61.13         2.72 o                         
   3   3  11        241.30        252.05         5.98 o                         
   4   3  11         57.84         60.10         3.33 o                         
   5   3  11          1.76          0.43         1.61 o                         
   6   3  11          7.48          6.93         1.96 o                         
   7   3  11         73.79         37.62         9.27 o                         
  -7   4  11          2.38         -1.38         3.06 o                         
  -6   4  11          4.77          5.85         2.49 o                         
  -5   4  11         31.51         32.69         2.84 o                         
  -4   4  11         80.43         76.22         3.18 o                         
  -3   4  11         28.19         31.80         2.25 o                         
  -2   4  11         28.50         31.78         2.26 o                         
  -1   4  11        303.93        297.93         6.17 o                         
   0   4  11        236.54        231.93         4.99 o                         
   1   4  11          8.79          6.06         1.22 o                         
   2   4  11         22.00         22.30         1.53 o                         
   3   4  11        835.55        819.78        10.70 o                         
   4   4  11        161.55        158.58         4.76 o                         
   5   4  11          5.70          8.79         2.59 o                         
   6   4  11         30.45         32.97         3.62 o                         
  -7   5  11         13.28          6.40         4.61 o                         
  -6   5  11         17.98         19.97         2.90 o                         
  -5   5  11          2.95          6.13         2.12 o                         
  -4   5  11          0.11         -0.77         1.77 o                         
  -3   5  11         16.48         18.82         2.62 o                         
  -2   5  11         16.45         16.35         1.55 o                         
  -1   5  11          1.12          2.28         1.08 o                         
   0   5  11          6.64          4.83         1.11 o                         
   1   5  11          3.86          3.88         1.22 o                         
   2   5  11         93.73        100.31         3.37 o                         
   3   5  11        384.66        400.02         7.28 o                         
   4   5  11        172.94        178.18         5.01 o                         
   5   5  11          7.03          7.68         1.94 o                         
   6   5  11         54.68         51.31         3.76 o                         
  -6   6  11         12.31         10.68         2.75 o                         
  -5   6  11         29.35         27.47         3.01 o                         
  -4   6  11         10.77         12.98         2.20 o                         
  -3   6  11          9.22          7.05         1.57 o                         
  -2   6  11         47.78         51.19         2.23 o                         
  -1   6  11        145.94        151.34         4.30 o                         
   0   6  11        114.16        114.45         3.57 o                         
   1   6  11          0.41          0.05         1.49 o                         
   2   6  11          6.53          9.55         1.59 o                         
   3   6  11        144.13        156.74         4.46 o                         
   4   6  11         15.20         17.34         2.76 o                         
   5   6  11         37.14         37.71         2.96 o                         
   6   6  11          9.48         11.30         4.59 o                         
  -6   7  11          1.72         -1.02         3.21 o                         
  -5   7  11         27.17         30.96         2.86 o                         
  -4   7  11          6.75          6.43         2.04 o                         
  -3   7  11         35.66         34.25         2.22 o                         
  -2   7  11         34.67         35.23         1.96 o                         
  -1   7  11         12.26         11.25         1.55 o                         
   0   7  11         38.15         40.98         2.08 o                         
   1   7  11          3.78          3.16         1.40 o                         
   2   7  11          1.23          1.90         1.19 o                         
   3   7  11         62.21         60.40         2.94 o                         
   4   7  11         27.96         32.03         3.08 o                         
   5   7  11          1.00          1.43         2.26 o                         
  -6   8  11          2.63          2.25         6.81 o                         
  -5   8  11          1.23          3.73         2.31 o                         
  -4   8  11          6.08          4.63         2.04 o                         
  -3   8  11         17.32         16.53         2.02 o                         
  -2   8  11          0.53          2.51         1.93 o                         
  -1   8  11          6.02          8.71         1.86 o                         
   0   8  11         26.89         19.55         1.94 o                         
   1   8  11          0.20          0.70         1.58 o                         
   2   8  11         11.90         10.48         1.79 o                         
   3   8  11          1.49         -0.81         2.65 o                         
   4   8  11          0.41          5.05         2.65 o                         
   5   8  11          9.50         12.22         2.69 o                         
  -5   9  11          3.28          5.72         3.57 o                         
  -4   9  11          1.12         -0.39         2.45 o                         
  -3   9  11          0.58         -1.98         2.16 o                         
  -2   9  11        110.46        104.87         5.54 o                         
  -1   9  11          1.42          5.97         2.11 o                         
   0   9  11        193.87        189.12         4.79 o                         
   1   9  11        151.61        145.79         5.55 o                         
   2   9  11          0.57         -1.80         1.80 o                         
   3   9  11         51.72         51.26         3.07 o                         
   4   9  11          0.26         -0.28         2.34 o                         
  -4  10  11         26.38         22.23         3.39 o                         
  -3  10  11         36.57         33.16         3.77 o                         
  -2  10  11         17.87         16.58         2.60 o                         
  -1  10  11          1.80         -0.54         1.92 o                         
   0  10  11         12.32         10.67         2.17 o                         
   1  10  11          7.95          9.67         2.50 o                         
   2  10  11         16.52         14.13         2.24 o                         
   3  10  11         26.79         23.78         2.92 o                         
   4  10  11          0.01         -2.59         5.32 o                         
  -3  11  11         26.04         26.65         3.56 o                         
  -2  11  11          0.11          3.97         2.50 o                         
  -1  11  11          1.95          5.52         2.42 o                         
   0  11  11         37.84         29.21         2.65 o                         
   1  11  11         46.91         58.42         3.96 o                         
   2  11  11          2.13          5.24         2.57 o                         
   3  11  11          3.42         -3.16         3.16 o                         
  -2  12  11          0.38         -3.51         3.51 o                         
  -1  12  11         64.29         75.01         6.56 o                         
   0  12  11         41.10         49.55         5.05 o                         
   1  12  11          3.76          4.72         3.12 o                         
  -6   0  12          0.05         -1.49         3.80 o                         
  -5   0  12         15.56         15.86         3.74 o                         
  -4   0  12         67.15         57.98         7.27 o                         
  -3   0  12         44.79         33.11         4.07 o                         
  -2   0  12          0.10         -2.49         2.49 o                         
  -1   0  12          1.11          2.09         2.35 o                         
   0   0  12          1.17          5.16         1.94 o                         
   1   0  12          2.17          3.95         1.36 o                         
   2   0  12          0.04         -1.36         1.91 o                         
   3   0  12          0.43          0.66         2.72 o                         
   4   0  12         95.84        100.45         6.43 o                         
   5   0  12         65.85         68.06         9.10 o                         
   6   0  12         26.60         21.40         5.11 o                         
  -6   1  12          0.13         -2.77         2.77 o                         
  -5   1  12          3.80          4.30         2.36 o                         
  -4   1  12        153.93        161.58         5.62 o                         
  -3   1  12         77.08         66.27         4.92 o                         
  -2   1  12         57.76         60.05         3.34 o                         
  -1   1  12         62.41         72.36         3.45 o                         
   0   1  12         38.71         47.96         2.14 o                         
   1   1  12        365.08        371.54         5.18 o                         
   2   1  12          6.80          6.91         1.79 o                         
   3   1  12         14.02         15.66         1.64 o                         
   4   1  12        203.33        211.41         6.11 o                         
   5   1  12         42.01         42.81         3.64 o                         
   6   1  12          2.15         -2.56         4.45 o                         
  -6   2  12          4.84          5.81         2.94 o                         
  -5   2  12          0.09         -0.54         2.42 o                         
  -4   2  12        223.84        228.76         6.33 o                         
  -3   2  12         85.03         77.19         4.16 o                         
  -2   2  12         11.67         12.31         1.89 o                         
  -1   2  12         49.15         52.98         2.79 o                         
   0   2  12         16.40         15.56         1.54 o                         
   1   2  12          3.44          2.80         0.95 o                         
   2   2  12         18.72         15.86         2.23 o                         
   3   2  12          5.22          9.17         1.88 o                         
   4   2  12         11.94         10.63         2.34 o                         
   5   2  12          6.98          8.49         2.40 o                         
   6   2  12         21.35         16.76         4.54 o                         
  -6   3  12          0.10         -0.19         2.81 o                         
  -5   3  12          1.22          3.33         2.39 o                         
  -4   3  12         47.82         31.62         3.03 o                         
  -3   3  12          3.46          2.03         1.71 o                         
  -2   3  12        176.96        174.86         5.53 o                         
  -1   3  12          0.01          2.63         1.72 o                         
   0   3  12         99.65        104.18         3.08 o                         
   1   3  12          7.60          7.66         1.10 o                         
   2   3  12          1.54          2.51         1.11 o                         
   3   3  12         16.00         16.92         2.40 o                         
   4   3  12         13.13         12.11         2.01 o                         
   5   3  12         14.79         14.09         2.85 o                         
   6   3  12          2.86         -1.64         7.09 o                         
  -6   4  12          0.21         -3.00         3.00 o                         
  -5   4  12          8.10          7.83         2.69 o                         
  -4   4  12         21.42         21.53         3.09 o                         
  -3   4  12         21.02         13.53         2.25 o                         
  -2   4  12         24.35         28.33         2.28 o                         
  -1   4  12        120.63        125.53         4.08 o                         
   0   4  12          0.81         -1.13         1.14 o                         
   1   4  12          3.10          2.17         1.22 o                         
   2   4  12          6.14          6.34         1.44 o                         
   3   4  12         12.61         15.66         2.24 o                         
   4   4  12         14.61         17.77         2.64 o                         
   5   4  12          9.47         11.57         2.71 o                         
  -6   5  12          1.89          0.00         7.09 o                         
  -5   5  12          0.72          2.56         2.67 o                         
  -4   5  12          8.95          9.45         2.32 o                         
  -3   5  12          0.01         -1.85         2.09 o                         
  -2   5  12          3.60          1.73         1.74 o                         
  -1   5  12          6.72          6.81         1.61 o                         
   0   5  12          1.03          2.03         1.36 o                         
   1   5  12         40.94         38.48         2.60 o                         
   2   5  12         31.66         32.07         2.55 o                         
   3   5  12          9.39         10.09         2.69 o                         
   4   5  12         19.16         14.76         2.49 o                         
   5   5  12          0.83         -2.09         3.16 o                         
  -5   6  12         14.68         13.68         3.59 o                         
  -4   6  12          0.09          0.15         2.27 o                         
  -3   6  12          5.38          5.15         2.14 o                         
  -2   6  12         22.21         18.25         2.59 o                         
  -1   6  12         13.74          9.85         1.91 o                         
   0   6  12          1.18          1.66         1.79 o                         
   1   6  12          0.15          1.63         1.71 o                         
   2   6  12          0.49          0.62         1.77 o                         
   3   6  12          0.11          0.77         2.26 o                         
   4   6  12          2.58          3.76         2.48 o                         
   5   6  12          2.23         -4.07         4.07 o                         
  -5   7  12          0.47          2.61         3.79 o                         
  -4   7  12          3.47          4.37         2.31 o                         
  -3   7  12          4.76          5.20         2.13 o                         
  -2   7  12          1.00         -1.38         1.94 o                         
  -1   7  12         57.60         53.09         3.25 o                         
   0   7  12          8.72          7.02         2.11 o                         
   1   7  12        102.92         94.32         4.21 o                         
   2   7  12          5.02          4.94         2.09 o                         
   3   7  12          0.03          0.36         2.55 o                         
   4   7  12         50.63         43.93         3.71 o                         
  -4   8  12         12.64         17.94         3.36 o                         
  -3   8  12          4.36          9.06         2.61 o                         
  -2   8  12          5.78          3.62         2.19 o                         
  -1   8  12         12.99         10.24         2.39 o                         
   0   8  12          0.28          3.85         2.71 o                         
   1   8  12         44.43         47.36         3.40 o                         
   2   8  12          0.52         -1.00         2.03 o                         
   3   8  12          1.85          1.59         2.02 o                         
   4   8  12         10.75         19.14        16.63 o                         
  -3   9  12        127.27         98.71         8.50 o                         
  -2   9  12         15.31         18.24         3.30 o                         
  -1   9  12          0.01         -2.05         2.05 o                         
   0   9  12        213.93        224.65         7.59 o                         
   1   9  12         22.29         23.07         2.69 o                         
   2   9  12          5.70          4.60         2.43 o                         
   3   9  12         60.82         71.92         4.74 o                         
  -2  10  12          0.73          0.73         3.12 o                         
  -1  10  12         10.46          9.29         2.78 o                         
   0  10  12          9.12          8.81         3.10 o                         
   1  10  12         63.73         60.10         4.38 o                         
   2  10  12          2.83         10.49         7.12 o                         
  -5   1  13          6.10         11.70         4.13 o                         
  -4   1  13         15.87         10.25         2.69 o                         
  -3   1  13          8.66          6.04         2.60 o                         
  -2   1  13          6.18          8.71         2.61 o                         
  -1   1  13          2.56          1.61         1.95 o                         
   0   1  13          5.29          7.19         1.72 o                         
   1   1  13          0.08          1.88         1.22 o                         
   2   1  13          2.28          3.30         2.01 o                         
   3   1  13         16.30         16.27         2.67 o                         
   4   1  13         25.55         24.26         2.97 o                         
  -5   2  13          2.56          3.38         3.12 o                         
  -4   2  13         22.87         27.86         3.39 o                         
  -3   2  13         46.59         42.53         3.50 o                         
  -2   2  13         13.51         15.46         3.25 o                         
  -1   2  13         12.88         16.79         1.98 o                         
   0   2  13         14.91         15.76         2.00 o                         
   1   2  13          6.16          5.39         1.48 o                         
   2   2  13         18.01         15.33         2.53 o                         
   3   2  13          0.45          2.73         2.37 o                         
   4   2  13         54.30         43.80         3.41 o                         
  -5   3  13          0.01          1.94         3.42 o                         
  -4   3  13         36.31         42.98         3.67 o                         
  -3   3  13          5.48         10.08         2.77 o                         
  -2   3  13         27.09         26.80         2.67 o                         
  -1   3  13          4.15          3.84         1.90 o                         
   0   3  13         27.95         29.94         2.57 o                         
   1   3  13        115.41        116.77         4.62 o                         
   2   3  13         13.95         16.15         2.75 o                         
   3   3  13         76.31         79.68         4.12 o                         
   4   3  13         14.76         18.92         3.81 o                         
  -4   4  13          2.57         -1.82         2.47 o                         
  -3   4  13          3.74          6.01         2.59 o                         
  -2   4  13         39.89         40.91         3.19 o                         
  -1   4  13          3.47          1.57         1.89 o                         
   0   4  13          5.84          7.92         2.08 o                         
   1   4  13        225.86        238.78         6.75 o                         
   2   4  13        105.20        106.68         5.01 o                         
   3   4  13          8.48          8.26         2.83 o                         
   4   4  13          0.01          3.87         4.80 o                         
  -4   5  13          2.12          2.79         3.09 o                         
  -3   5  13         29.56         31.99         3.18 o                         
  -2   5  13          5.48          9.20         2.20 o                         
  -1   5  13          6.12          3.07         2.25 o                         
   0   5  13          1.40          3.65         2.08 o                         
   1   5  13          4.65          6.80         2.52 o                         
   2   5  13         43.01         46.83         3.94 o                         
   3   5  13         70.54         63.04         4.21 o                         
   4   5  13          1.14          3.82         8.18 o                         
  -4   6  13          1.53          6.54         4.63 o                         
  -3   6  13         33.25         34.78         3.00 o                         
  -2   6  13          5.13          1.99         2.17 o                         
  -1   6  13          3.74          4.55         2.41 o                         
   0   6  13         36.83         34.86         2.97 o                         
   1   6  13         19.50         22.70         2.56 o                         
   2   6  13         35.17         40.42         3.54 o                         
   3   6  13          4.00          2.22         3.39 o                         
  -3   7  13         19.90         21.33         3.68 o                         
  -2   7  13          3.34          1.83         2.56 o                         
  -1   7  13          1.31          5.27         2.51 o                         
   0   7  13          1.98          0.78         2.34 o                         
   1   7  13          0.04          1.86         2.28 o                         
   2   7  13        109.19        105.51         5.49 o                         
  -2   8  13          0.01         -5.70         5.70 o                         
  -1   8  13          7.04          4.72         2.86 o                         
   0   8  13          3.14          4.55         3.05 o                         
   1   8  13          9.18         11.76         2.95 o                         
  -3   0  14          0.35         -1.36         5.21 o                         
  -2   0  14         23.80         16.65         5.21 o                         
  -1   0  14          0.84         -0.76         6.22 o                         
   0   0  14         17.57         14.70         3.30 o                         
   1   0  14         43.91         40.62         5.43 o                         
   2   0  14         18.34         14.25         4.90 o                         
   3   0  14          1.25          1.64         8.18 o                         
  -3   1  14          1.33          5.13         4.21 o                         
  -2   1  14          4.32         11.96         2.77 o                         
  -1   1  14         33.76         37.44         2.81 o                         
   0   1  14          0.17         -1.71         1.72 o                         
   1   1  14          1.61          2.06         2.50 o                         
   2   1  14          5.51          4.83         3.15 o                         
   3   1  14         15.17         22.35         9.27 o                         
  -3   2  14          9.36         12.47         3.44 o                         
  -2   2  14          0.93          1.94         2.49 o                         
  -1   2  14         15.20         15.82         2.22 o                         
   0   2  14         25.66         23.35         2.52 o                         
   1   2  14         27.30         25.86         3.07 o                         
   2   2  14         96.07         81.44         5.71 o                         
  -3   3  14          2.30         -0.02         5.13 o                         
  -2   3  14         23.40         21.38         3.95 o                         
  -1   3  14          3.73          2.15         2.24 o                         
   0   3  14         15.66         12.50         3.64 o                         
   1   3  14          2.27          6.38         2.91 o                         
   2   3  14        147.75        140.50         6.80 o                         
  -2   4  14          1.37          4.43         2.99 o                         
  -1   4  14          2.51         -2.89         2.89 o                         
   0   4  14          3.97          1.74         2.71 o                         
   1   4  14          3.96          6.08         3.44 o                         
   2   4  14         79.53         44.16        10.90 o                         
  -1   5  14          8.13          3.08         2.78 o                         
   0   5  14          4.20          0.33         2.80 o                         
   1   5  14          0.00          7.09         8.72 o                         
                                                                                
